# Supplementary material for: Tandem mass tagged dataset used to characterize muscle-specific proteome changes in beef during early postmortem period
Source: Data Brief. 2020 Jul 23;32:106064. doi: 10.1016/j.dib.2020.106064 (PMC7394848; doi:10.1016/j.dib.2020.106064)
Supplement: Supplementary file 1 [file mmc1.zip]

Archive with 8 entries (8 files):
- Supplymental Tables/.DS_Store
- Supplymental Tables/Supplementary Table S1.xlsx
- Supplymental Tables/Supplementary Table S2.xlsx
- Supplymental Tables/Supplementary Table S3.xlsx
- Supplymental Tables/Supplementary Table S4.xlsx
- Supplymental Tables/Supplementary Table S5.xlsx
- Supplymental Tables/Supplementary Table S6.xlsx
- Supplymental Tables/Supplementary Table S7.xlsx
