# Supplementary material for: Tandem mass tagged dataset used to characterize muscle-specific proteome changes in beef during early postmortem period
Source: Data Brief. 2020 Jul 23;32:106064. doi: 10.1016/j.dib.2020.106064 (PMC7394848; doi:10.1016/j.dib.2020.106064)
Supplement: Supplementary file 1 [file mmc1.zip › Supplymental Tables/Supplementary Table S1.xlsx]

## Sheet: Sheet1
Table 1: Summary of samples provided for this study
Animal Number	Muscle type & Time Post-Mortem	Sample ID
211	LL_45min	1
	LL_12h	2
	LL_36h	3
	PM_45min	4
	PM_12h	5
	PM_36h	6
707	LL_45min	7
	LL_12h	8
	LL_36h	9
	PM_45min	10
	PM_12h	11
	PM_36h	12
714	LL_45min	13
	LL_12h	14
	LL_36h	15
	PM_45min	16
	PM_12h	17
	PM_36h	18
716	LL_45min	19
	LL_12h	20
	LL_36h	21
	PM_45min	22
	PM_12h	23
	PM_36h	24
