# Supplementary material for: Tandem mass tagged dataset used to characterize muscle-specific proteome changes in beef during early postmortem period
Source: Data Brief. 2020 Jul 23;32:106064. doi: 10.1016/j.dib.2020.106064 (PMC7394848; doi:10.1016/j.dib.2020.106064)
Supplement: Supplementary file 1 [file mmc1.zip › Supplymental Tables/Supplementary Table S2.xlsx]

## Sheet: Sheet1
Table 2. Randomized experimental design for TMT labeling. Samples were randomly assigned a TMT label and then pooled into complete TMT label sets as indicated. The MixQC sample was prepared by combining an equal amount of protein from all samples. This MixQC was then separated into three aliquots and incorporated in the TMT label sets as indicated.
Sample ID	Data File Label	TMT set	TMT Label
MixQC1	MixQC1	I	126
2	211_LL_12	I	127N
22	716_PM_0.5	I	127C
16	714_PM_0.5	I	128N
12	707_PM_36	I	128C
20	716_LL_12	I	129N
18	714_PM_36	I	129C
3	211_LL_36	I	130N
15	714_LL_36	I	130C
n/a	n/a	I	131
MixQC2	MixQC2	II	126
13	714_LL_0.5	II	127N
4	211_PM_0.5	II	127C
24	716_PM_36	II	128N
19	716_LL_0.5	II	128C
1	211_LL_0.5	II	129N
14	714_LL_12	II	129C
6	211_PM_36	II	130N
17	714_PM_12	II	130C
n/a	n/a	II	131
MixQC3	MixQC3	III	126
23	716_PM_12	III	127N
9	707_LL_36	III	127C
7	707_LL_0.5	III	128N
11	707_PM_12	III	128C
5	211_PM_12	III	129N
21	716_LL_36	III	129C
10	707_PM_0.5	III	130N
8	707_LL_12	III	130C
n/a	n/a	III	131
