# Supplementary material for: Tandem mass tagged dataset used to characterize muscle-specific proteome changes in beef during early postmortem period
Source: Data Brief. 2020 Jul 23;32:106064. doi: 10.1016/j.dib.2020.106064 (PMC7394848; doi:10.1016/j.dib.2020.106064)
Supplement: Supplementary file 1 [file mmc1.zip › Supplymental Tables/Supplementary Table S3.xlsx]

## Sheet: Sheet1
Table 3. Gradient scheme used for the high pH, reverse phase fractionation
Time (min)	%B
0	3
1	3
21	45
23	45
23.5	97
25.5	97
26	3
30	3
