# Supplementary material for: Tandem mass tagged dataset used to characterize muscle-specific proteome changes in beef during early postmortem period
Source: Data Brief. 2020 Jul 23;32:106064. doi: 10.1016/j.dib.2020.106064 (PMC7394848; doi:10.1016/j.dib.2020.106064)
Supplement: Supplementary file 1 [file mmc1.zip › Supplymental Tables/Supplementary Table S5.xlsx]

## Sheet: PM45min - LL45min
Accession.Number	logFC	Fold Change	AveExpr	t	P.Value	adj.P.Val	B
Q148H2_BOVIN	-3.53	0.0865693	11.93	-4.91353	7.5475e-05	0.00840003	15.9337
CSRP3_BOVIN	-2.2725	0.206971	13.2829	-4.57271	0.000168976	0.00971882	7.57477
F1N048_BOVIN	-1.81	0.285191	11.6096	-4.44671	0.000227932	0.0107479	5.25167
S10A2_BOVIN	-1.6975	0.30832	12.6888	-6.02219	5.85477e-06	0.000897243	4.02916
G3MZU6_BOVIN	-1.565	0.337978	12.5921	-12.8479	2.34475e-11	1.43733e-08	1.5215
E1BE25_BOVIN	-0.41	0.752623	13.8754	-4.81804	9.45331e-05	0.00840003	1.30113
A0A140T8A1_BOVIN (+1)	-1.185	0.439825	16.3304	-3.48115	0.00225364	0.0328924	1.28686
PPIA_BOVIN	-1.13	0.456916	13.3163	-7.71546	1.56311e-07	4.79092e-05	1.03755
F1N7T1_BOVIN (+1)	-0.8025	0.573355	13.7387	-3.37392	0.0028971	0.0359966	0.903288
F1MHA5_BOVIN	-0.7275	0.60395	18.0669	-4.47423	0.000650374	0.0199883	0.733374
ADT1_BOVIN	0.5825	1.49744	14.4558	4.55847	0.000174783	0.00971882	0.70038
F6QHN4_BOVIN	-0.4225	0.746131	11.5942	-4.52275	0.000190254	0.00971882	0.617585
F1MZ38_BOVIN (+1)	0.5925	1.50786	13.9462	4.29568	0.000326479	0.0125082	0.441297
E1BNV1_BOVIN	-0.43	0.742262	13.6813	-4.34296	0.000291733	0.0125082	0.200756
CH60_BOVIN (+1)	0.4325	1.34957	11.9838	4.29764	0.000324957	0.0125082	0.0957262
Q0VCZ8_BOVIN	0.595	1.51047	13.3496	3.24309	0.00392851	0.0422488	0.0911755
A0A0N4STN0_BOVIN (+1)	0.595	1.51047	12.1467	3.16955	0.00465721	0.0455704	-0.230534
Q148D3_BOVIN	0.6075	1.52362	12.2608	3.88828	0.000860797	0.020821	-0.545816
VAPB_BOVIN	0.4775	1.39233	13.9733	4.01136	0.00064241	0.0199883	-0.56644
F1MWR3_BOVIN	0.625	1.54221	12.1062	3.46707	0.00232938	0.0332072	-0.603409
F1N338_BOVIN	0.395	1.31494	13.2642	3.96847	0.000711412	0.0199883	-0.665308
ACADV_BOVIN	0.63	1.54756	13.3808	3.40256	0.00270942	0.0359966	-0.67504
ATPA_BOVIN	0.6325	1.55025	13.7946	3.94628	0.000749968	0.0199883	-0.716426
A6QNM9_BOVIN	0.4625	1.37793	12.9337	3.89735	0.000842446	0.020821	-0.82897
ECHB_BOVIN	0.635	1.55294	13.0996	3.86162	0.000917073	0.020821	-0.849817
A6QP89_BOVIN	0.335	1.26138	13.8504	3.86672	0.000906034	0.020821	-0.899348
MDHM_BOVIN	0.66	1.58008	13.3392	3.37384	0.00289765	0.0359966	-0.911057
G3MYN5_BOVIN	0.5825	1.49744	14.0396	3.77823	0.00111771	0.0241471	-1.10217
TNNT1_BOVIN	0.5775	1.49226	14.1992	3.75545	0.00117971	0.0241471	-1.15427
UCRI_BOVIN	0.6875	1.61049	13.6267	3.43644	0.0025028	0.0348686	-1.16026
AATC_BOVIN	0.4825	1.39716	13.8021	3.74088	0.00122114	0.0241471	-1.18756
EFTU_BOVIN	0.4425	1.35896	11.8358	3.66471	0.00146234	0.0273091	-1.36124
F1MGC0_BOVIN	0.5075	1.42158	14.0762	3.66245	0.00147015	0.0273091	-1.36636
QCR2_BOVIN	0.6975	1.62169	13.3938	3.64647	0.00152673	0.0275261	-1.40271
Q3T0U3_BOVIN	0.5375	1.45146	13.205	3.61876	0.00162996	0.0278202	-1.46565
AATM_BOVIN	0.4725	1.38751	14.2754	3.61776	0.00163381	0.0278202	-1.46792
CAV1_BOVIN	0.5375	1.45146	13.0221	3.59142	0.00173856	0.0288037	-1.52765
F1MJT6_BOVIN	0.435	1.35191	12.5071	3.55906	0.00187633	0.0302682	-1.60091
F1MHT1_BOVIN	-0.2675	0.830758	13.5558	-3.54544	0.00193748	0.0302925	-1.63169
F1MSV1_BOVIN-DECOY	0.705	1.63014	16.1429	4.70405	0.000123773	0.00948409	-1.65127
ATPG_BOVIN	0.5775	1.49226	14.1217	3.52644	0.00202609	0.0302925	-1.67461
NNTM_BOVIN	0.7125	1.63864	13.4146	4.81187	9.59221e-05	0.00840003	-1.77666
THIL_BOVIN	0.8425	1.79315	12.4362	3.36819	0.0029361	0.0359966	-1.80832
F1MPR3_BOVIN	0.8525	1.80563	13.8362	6.58532	1.68351e-06	0.000343998	-1.87707
CX7A1_BOVIN	0.855	1.80876	15.2304	3.75283	0.00118707	0.0241471	-1.91765
ACADS_BOVIN	0.8825	1.84357	12.345	3.41834	0.00261124	0.0355709	-1.95294
MOES_BOVIN	-0.4525	0.730775	8.16375	-3.39305	0.00277039	0.0359966	-1.97421
FABPH_BOVIN	0.895	1.85961	16.1846	3.19181	0.00442382	0.0444558	-2.01694
IDHP_BOVIN	0.955	1.93858	14.2725	4.0203	0.000628889	0.0199883	-2.01712
F1N338_BOVIN	0.995	1.99308	12.9062	3.99533	0.000667385	0.0199883	-2.02971
A6H783_BOVIN (+1)	0.295	1.22688	13.5046	3.32555	0.00324322	0.0389822	-2.12465
MDHC_BOVIN	0.3975	1.31722	14.085	3.31216	0.003346	0.0394442	-2.1544
QCR8_BOVIN	1.0575	2.08132	14.8087	3.53678	0.00197739	0.0302925	-2.1923
Q08DN5_BOVIN	0.51	1.42405	13.4954	3.28924	0.00352929	0.040064	-2.20522
ATPO_BOVIN	0.58	1.49485	12.2717	3.2656	0.00372859	0.0415569	-2.25753
A4FV78_BOVIN	-0.245	0.843816	13.705	-3.25445	0.00382635	0.0418848	-2.28216
HBB_BOVIN	1.1475	2.2153	13.3517	3.96425	0.000718594	0.0199883	-2.30722
F1N0W6_BOVIN	0.45	1.36604	12.1742	3.21727	0.00417073	0.0433951	-2.3641
ETFB_BOVIN	0.5475	1.46155	13.5633	3.21402	0.00420222	0.0433951	-2.37125
F1MIN1_BOVIN (+1)	0.3425	1.26795	13.8204	3.2094	0.00424749	0.0433951	-2.38143
HBA_BOVIN	1.1825	2.2697	14.0729	3.29507	0.00348174	0.040064	-2.42005
MYL3_BOVIN	1.375	2.59368	13.6446	4.64605	0.000141998	0.00967164	-2.46884
AT5F1_BOVIN	0.51	1.42405	14.6954	3.16712	0.00468342	0.0455704	-2.47416
E1BJA2_BOVIN	0.375	1.29684	11.9863	3.14608	0.00491619	0.0455809	-2.52015
PSB3_BOVIN	-0.29	0.817902	10.2775	-3.14604	0.00491672	0.0455809	-2.52026
F1MRQ7_BOVIN	-0.2725	0.827884	13.2433	-3.13967	0.00498942	0.0455809	-2.53416
G1K1X0_BOVIN (+1)	0.475	1.38992	12.9287	3.13642	0.0050269	0.0455809	-2.54125
F6QLM5_BOVIN	-0.2425	0.845279	13.2846	-3.13388	0.00505628	0.0455809	-2.54678
LEG1_BOVIN	-0.53	0.692555	14.3733	-3.10142	0.00544827	0.0484027	-2.61746
F1N690_BOVIN	0.3825	1.3036	13.0762	3.05052	0.00612257	0.0536162	-2.72774
ATPB_BOVIN	0.4125	1.33099	12.7517	3.02473	0.00649423	0.0559958	-2.78335
COQ9_BOVIN	0.59	1.50525	12.5367	3.01918	0.006577	0.0559958	-2.79529
LDHA_BOVIN	-0.295	0.815072	12.8413	-2.97056	0.0073472	0.0609822	-2.8996
Q3SZ00_BOVIN	0.5625	1.47683	11.245	2.9697	0.00736163	0.0609822	-2.90144
SODM_BOVIN	0.4575	1.37316	12.0521	2.95419	0.00762558	0.0612097	-2.93457
CISY_BOVIN	0.6075	1.52362	13.9958	2.94945	0.00770806	0.0612097	-2.94469
F1MS25_BOVIN (+1)	0.6075	1.52362	11.6017	2.93918	0.00788963	0.0612097	-2.96657
F1N775_BOVIN	-0.3275	0.796916	12.4029	-2.93596	0.00794746	0.0612097	-2.97343
ATPK_BOVIN	0.635	1.55294	12.4087	2.93084	0.00804006	0.0612097	-2.98431
SDHB_BOVIN	0.89	1.85318	13.0583	2.92885	0.00807636	0.0612097	-2.98854
NDUAD_BOVIN	0.82	1.76541	13.9413	2.92821	0.00808806	0.0612097	-2.9899
IF5A1_BOVIN	-0.3425	0.788673	14.9388	-2.91516	0.00833056	0.0613493	-3.01763
F1N789_BOVIN	-0.26	0.835088	12.8433	-2.91446	0.00834382	0.0613493	-3.01912
Q3ZBX0_BOVIN	0.3525	1.27677	13.4696	2.91113	0.00840675	0.0613493	-3.02617
ODPA_BOVIN	0.405	1.32409	13.8754	2.90417	0.00854009	0.0615891	-3.04094
G3MY67_BOVIN (+2)	0.795	1.73508	13.4046	2.89819	0.00865625	0.0617009	-3.05361
G3MY44_BOVIN	-0.45	0.732043	13.3892	-2.89091	0.00879967	0.0620022	-3.06901
TPM3_BOVIN	0.6125	1.52891	14.0858	2.86392	0.00935144	0.0651413	-3.12599
NDUA4_BOVIN	0.7325	1.66152	14.5283	2.84918	0.00966652	0.0662037	-3.157
DRS7C_BOVIN	0.29	1.22264	9.82958	2.84673	0.00971995	0.0662037	-3.16215
THIM_BOVIN	0.4775	1.39233	13.2217	2.83097	0.01007	0.0678341	-3.19523
NDUC2_BOVIN	0.7125	1.63864	12.6571	2.81693	0.0103919	0.0692417	-3.22463
MYH7_BOVIN	0.45	1.36604	11.2279	2.80474	0.0106794	0.0703924	-3.25011
NDUV1_BOVIN	0.5425	1.45649	13.2554	2.78562	0.0111456	0.0726837	-3.28997
F1N206_BOVIN	0.3925	1.31267	13.2363	2.75433	0.0119508	0.07614	-3.35495
VDAC2_BOVIN	0.3625	1.28565	14.0954	2.75398	0.0119602	0.07614	-3.35568
AL4A1_BOVIN	0.486667	1.4012	9.2975	2.7793	0.0158323	0.0882293	-3.36854
KAD3_BOVIN	0.4525	1.36841	12.0658	2.74693	0.012149	0.07614	-3.37026
ATP5H_BOVIN	0.54	1.45397	13.8104	2.74607	0.0121725	0.07614	-3.37205
A5D984_BOVIN	-0.3	0.812252	13.0875	-2.73205	0.0125573	0.0777536	-3.401
F1N7D7_BOVIN	-0.49	0.712025	16.0475	-2.75602	0.0165482	0.0903843	-3.41058
PRDX3_BOVIN	0.4475	1.36368	12.5096	2.72065	0.0128789	0.0789476	-3.4245
ODPX_BOVIN	0.3075	1.23756	13.1658	2.70659	0.0132863	0.0806386	-3.45342
PHB2_BOVIN	0.225	1.16878	11.8812	2.67737	0.0141725	0.0851737	-3.51331
COX2_BOVIN	0.6275	1.54489	12.9383	2.66971	0.0144136	0.0855339	-3.52895
NDUS1_BOVIN	0.575	1.48968	11.4563	2.66664	0.0145115	0.0855339	-3.53521
TNNC1_BOVIN	0.61	1.52626	13.4725	2.65434	0.0149099	0.0870455	-3.56029
TPM1_BOVIN	-0.4375	0.738413	13.0825	-2.64622	0.0151783	0.0877089	-3.57679
F1N0F7_BOVIN	-0.3875	0.764453	8.61125	-2.63649	0.015506	0.0877089	-3.59655
CY1_BOVIN	0.73	1.65864	15.1642	2.63609	0.0155198	0.0877089	-3.59737
TPPP3_BOVIN	-0.6825	0.623085	12.6062	-2.63386	0.0155959	0.0877089	-3.60189
COX41_BOVIN	0.6175	1.53421	14.6279	2.61885	0.0161177	0.0890102	-3.63229
A5PJM2_BOVIN (+1)	-0.275	0.82645	13.8613	-2.60368	0.0166614	0.0903843	-3.66292
Q3ZCI4_BOVIN	-0.5	0.707107	8.19063	-2.60008	0.0222333	0.102647	-3.69002
DHPR_BOVIN	-0.3525	0.783226	12.1825	-2.57853	0.0176015	0.0941122	-3.71351
ACPH_BOVIN	-0.673333	0.627056	9.02812	-2.42971	0.0306131	0.128533	-3.71466
S10A1_BOVIN	-1.21	0.432269	12.4075	-2.57712	0.0176556	0.0941122	-3.71634
ACPM_BOVIN (+1)	0.725	1.6529	10.8046	2.55078	0.0186963	0.0969331	-3.76904
G5E631_BOVIN	-0.31	0.806642	9.00563	-2.52652	0.0255365	0.114262	-3.77109
PGK1_BOVIN	-0.2275	0.854114	13.7688	-2.54928	0.0187572	0.0969331	-3.77203
G3X6W9_BOVIN	-0.71	0.61132	13.7517	-2.54297	0.0190159	0.0969331	-3.78461
CX6A2_BOVIN	0.7325	1.66152	14.0675	2.54056	0.0191153	0.0969331	-3.78941
Q29RH9_BOVIN	0.25	1.18921	13.0642	2.53769	0.0192347	0.0969331	-3.79513
PGM1_BOVIN	-0.3375	0.791412	13.7438	-2.53708	0.01926	0.0969331	-3.79634
PURA1_BOVIN	-0.295	0.815072	12.3483	-2.52961	0.0195743	0.0969331	-3.8112
E1BLN7_BOVIN	-0.2375	0.848214	14.0754	-2.5296	0.0195745	0.0969331	-3.81121
E1BFV0_BOVIN	-0.2225	0.857079	9.40458	-2.52881	0.019608	0.0969331	-3.81278
AK1A1_BOVIN	-0.3525	0.783226	13.6237	-2.50482	0.0206514	0.10109	-3.86033
E1BCU2_BOVIN	0.395	1.31494	12.235	2.49979	0.0208766	0.10109	-3.87027
PSB5_BOVIN	-0.2	0.870551	15.3863	-2.49649	0.0210255	0.10109	-3.87678
NDUA2_BOVIN	0.6275	1.54489	14.0667	2.49121	0.0212658	0.10109	-3.88719
NDUB5_BOVIN	0.7	1.6245	14.2808	2.48887	0.0213731	0.10109	-3.89179
NDUAA_BOVIN	0.695	1.61888	12.6463	2.48468	0.0215668	0.10109	-3.90005
ANXA4_BOVIN	-0.37	0.773782	8.84	-2.48389	0.0216033	0.10109	-3.9016
MLRS_BOVIN	-0.3	0.812252	12.5325	-2.46973	0.0222709	0.102647	-3.92944
RD23B_BOVIN	-0.2125	0.86304	13.4046	-2.41385	0.0250962	0.114262	-4.03839
DYSF_BOVIN (+1)	-0.2375	0.848214	10.3396	-2.41237	0.025175	0.114262	-4.04124
1433G_BOVIN (+1)	-0.1775	0.884234	13.5371	-2.40908	0.0253521	0.114262	-4.04762
NDUA5_BOVIN	0.5125	1.42652	12.8933	2.38214	0.0268439	0.118386	-4.0996
F1MNK0_BOVIN	0.5575	1.47172	11.6908	2.38213	0.0268445	0.118386	-4.09962
CISD1_BOVIN	0.5125	1.42652	13.5671	2.36508	0.0278303	0.121857	-4.13234
ACON_BOVIN	0.5775	1.49226	13.1017	2.35889	0.0281965	0.122585	-4.1442
PDIA3_BOVIN	0.2325	1.17487	11.9217	2.3509	0.0286757	0.122688	-4.15946
Q2KJ47_BOVIN	0.3125	1.24186	11.0342	2.35087	0.0286775	0.122688	-4.15952
F1MWN3_BOVIN	0.2425	1.18304	12.4408	2.34851	0.0288206	0.122688	-4.16403
G3MZK7_BOVIN	-0.305	0.809442	13.7117	-2.32258	0.0304348	0.128533	-4.21333
F1ME15_BOVIN	0.615	1.53156	12.6071	2.31343	0.0310245	0.129374	-4.23066
CH10_BOVIN	0.35	1.27456	13.0996	2.30977	0.0312629	0.129488	-4.23757
E1B9N8_BOVIN (+1)	0.716667	1.64338	18.835	2.10673	0.0554626	0.18181	-4.24648
ODPB_BOVIN	0.3425	1.26795	12.4842	2.30302	0.0317074	0.130111	-4.25031
F1MX12_BOVIN	-0.4225	0.746131	10.7821	-2.30106	0.0318379	0.130111	-4.25401
G3N0I4_BOVIN	-0.29	0.817902	11.7725	-2.27693	0.0334819	0.135363	-4.29938
RTCA_BOVIN	-0.52	0.697372	9.99958	-2.27284	0.033768	0.135363	-4.30704
H4_BOVIN	0.215	1.1607	14.8925	2.27259	0.0337855	0.135363	-4.3075
E1BQ40_BOVIN	0.376667	1.29834	10.3425	2.0612	0.0602099	0.189665	-4.31883
PSA5_BOVIN	-0.65	0.63728	11.1544	-2.20307	0.0465472	0.163048	-4.32583
F1N5M2_BOVIN	0.38	1.30134	12.2996	2.25557	0.0350015	0.139324	-4.33929
Q08DA2_BOVIN	-0.37	0.773782	7.6775	-2.21276	0.0457291	0.161808	-4.36076
HS90B_BOVIN	0.2675	1.20372	12.95	2.23717	0.0363609	0.143801	-4.37349
CYC_BOVIN	0.5625	1.47683	13.665	2.23081	0.0368415	0.144768	-4.38526
CX6B1_BOVIN	0.415	1.3333	14.7067	2.22678	0.0371494	0.144988	-4.39272
F16P2_BOVIN	-0.385	0.765779	12.4958	-2.2239	0.0373705	0.144988	-4.39804
F1MXX0_BOVIN	0.34	1.26576	12.9767	2.21874	0.0377702	0.145293	-4.40756
F1N3V0_BOVIN	-0.2575	0.836536	8.64417	-2.21678	0.037923	0.145293	-4.41118
PDLI3_BOVIN	-0.22	0.858565	13.8479	-2.20554	0.0388103	0.147415	-4.43187
F1N6K0_BOVIN	-0.47	0.721965	12.1512	-2.20369	0.0389581	0.147415	-4.43526
NDUA6_BOVIN	0.66	1.58008	14.07	2.19675	0.0395177	0.148616	-4.44801
F1N3P2_BOVIN	-0.2075	0.866037	10.7708	-2.19184	0.0399176	0.149204	-4.457
NDUA9_BOVIN	0.5225	1.43644	12.7442	2.18599	0.0403995	0.15009	-4.46771
ATPD_BOVIN	0.5725	1.4871	14.135	2.17496	0.041321	0.152334	-4.48783
ALDR_BOVIN	-0.165	0.891929	14.0279	-2.17284	0.0415004	0.152334	-4.49169
E1BNE7_BOVIN	0.215	1.1607	13.0708	2.14771	0.043682	0.158771	-4.5373
A6H7I0_BOVIN	-0.1725	0.887304	12.8158	-2.1467	0.0437722	0.158771	-4.53913
ECHM_BOVIN	0.3	1.23114	13.075	2.14222	0.0441725	0.159281	-4.54722
Q32L46_BOVIN	-0.34	0.790041	14.4563	-2.13561	0.0447694	0.160489	-4.55914
AL7A1_BOVIN (+1)	0.2	1.1487	11.6962	2.12498	0.045744	0.161808	-4.57826
ACADM_BOVIN	0.35	1.27456	13.6312	2.12299	0.0459292	0.161808	-4.58184
NDUS2_BOVIN	0.405	1.32409	13.4746	2.10043	0.0480696	0.167424	-4.62218
PROF1_BOVIN	-0.1625	0.893475	12.8079	-2.09123	0.0489684	0.169591	-4.63856
HINT2_BOVIN	0.3175	1.24617	11.4271	2.08484	0.049601	0.170817	-4.6499
ODO2_BOVIN	0.46	1.37554	13.7263	2.07408	0.0506842	0.172802	-4.66897
IF4A2_BOVIN	-0.145	0.904379	14.2471	-2.07351	0.0507411	0.172802	-4.66996
LDHB_BOVIN	0.45	1.36604	14.3287	2.06831	0.0512733	0.173649	-4.67916
Q3SWX4_BOVIN	0.3775	1.29909	13.8837	2.04731	0.0534697	0.180093	-4.71609
HS71B_BOVIN	-0.2925	0.816486	13.3783	-2.04105	0.0541403	0.180378	-4.72705
RT36_BOVIN	0.495	1.40932	13.8975	2.04103	0.0541429	0.180378	-4.72709
E1BLA6_BOVIN (+1)	-0.22	0.858565	10.4588	-2.03599	0.0546885	0.181211	-4.7359
A4IFG0_BOVIN	-0.575	0.671286	11.5312	-2.0326	0.0550585	0.181456	-4.74182
C1JZ67_BOVIN	-0.636667	0.643197	8.647	-1.96027	0.0667674	0.201618	-4.7503
COX6C_BOVIN	0.7425	1.67307	16.6054	2.02022	0.0564277	0.18399	-4.76337
GAMT_BOVIN	-0.245	0.843816	13.2221	-2.00939	0.0576511	0.185344	-4.78216
RL4_BOVIN	-0.195	0.873573	10.5762	-2.00917	0.0576756	0.185344	-4.78253
GRP75_BOVIN	0.37	1.29235	12.5671	2.00614	0.0580224	0.185344	-4.78778
1433Z_BOVIN	-0.25	0.840896	9.46208	-2.00588	0.0580522	0.185344	-4.78823
APOA1_BOVIN	0.4475	1.36368	11.8179	1.99811	0.0589497	0.187234	-4.80165
NDUS8_BOVIN	0.515	1.42899	11.8133	1.98633	0.0603338	0.189665	-4.82193
G3X861_BOVIN (+1)	0.41	1.32869	13.6487	1.92558	0.0766679	0.221686	-4.82746
CACB1_BOVIN (+2)	0.17	1.12506	12.6229	1.97092	0.0621882	0.194497	-4.84834
CAN1_BOVIN	-0.1825	0.881175	13.0433	-1.96817	0.0625235	0.194553	-4.85302
G3N0F6_BOVIN	0.1625	1.11922	11.535	1.96475	0.062944	0.194872	-4.85886
MPCP_BOVIN	0.3425	1.26795	14.3846	1.95527	0.0641224	0.197523	-4.875
F1MWN1_BOVIN (+1)	-0.23	0.852635	9.22958	-1.95253	0.0644666	0.19759	-4.87966
PDLI7_BOVIN	-0.1875	0.878126	14.5517	-1.9384	0.0662677	0.201618	-4.90359
E1BPV6_BOVIN	-0.5925	0.663193	10.3721	-1.93536	0.0666606	0.201618	-4.90872
F1MBI1_BOVIN	-0.196667	0.872564	14.805	-1.87035	0.0844789	0.235389	-4.91337
Q24JZ7_BOVIN	0.325	1.25266	13.205	1.92937	0.0674418	0.202435	-4.91883
E1BAJ4_BOVIN	-0.2475	0.842355	14.3146	-1.92741	0.0676984	0.202435	-4.92212
PRDX5_BOVIN	-0.1825	0.881175	12.7392	-1.91636	0.0691655	0.205818	-4.94069
NDUA8_BOVIN	0.54	1.45397	13.5971	1.90316	0.0709534	0.209129	-4.96275
TRFE_BOVIN	0.3	1.23114	13.7383	1.90311	0.0709605	0.209129	-4.96284
RS27A_BOVIN	-0.295	0.815072	15.0329	-1.8989	0.07154	0.209828	-4.96986
G3X6L9_BOVIN	-0.2225	0.857079	10.2629	-1.89297	0.0723631	0.211231	-4.97973
A0A140T897_BOVIN	0.315	1.24401	14.0008	1.8747	0.0749498	0.217745	-5.01
G3PT_BOVIN	-0.195	0.873573	12.0354	-1.8585	0.0773095	0.221708	-5.03664
SYSC_BOVIN	-0.24	0.846745	12.5467	-1.8579	0.0773989	0.221708	-5.03763
PSD11_BOVIN	-0.2	0.870551	11.2975	-1.78335	0.0982488	0.255197	-5.04579
COQ8A_BOVIN	0.425	1.34257	14.01	1.85292	0.0781381	0.222784	-5.04579
A6H7D7_BOVIN	-0.305	0.809442	11.4467	-1.85013	0.0785551	0.222936	-5.05035
ARHL1_BOVIN	-0.2325	0.851159	13.2475	-1.84227	0.0797411	0.225259	-5.0632
AT2A1_BOVIN (+1)	0.1575	1.11535	13.7667	1.83439	0.0809448	0.227611	-5.07602
PSA2_BOVIN	-0.403333	0.756109	9.85562	-1.53887	0.148189	0.336444	-5.08515
F1MX63_BOVIN	-0.44	0.737135	12.675	-1.81277	0.0843297	0.235389	-5.11102
A4FUD0_BOVIN	0.46	1.37554	8.52437	1.51655	0.153689	0.338958	-5.11479
GSTM1_BOVIN	-0.235	0.849685	12.9492	-1.807	0.0852531	0.236471	-5.1203
NU5M_BOVIN (+1)	0.423333	1.34102	9.0825	1.73087	0.107496	0.26896	-5.12387
ATP5J_BOVIN	0.5	1.41421	14.2467	1.79781	0.0867426	0.23865	-5.13505
SAR1B_BOVIN	0.255	1.19334	11.2717	1.79735	0.0868171	0.23865	-5.13578
NDUBA_BOVIN	0.5375	1.45146	13.3063	1.7925	0.0876129	0.239762	-5.14354
F2Z4E8_BOVIN	0.25	1.18921	14.1079	1.78145	0.0894506	0.241496	-5.16118
DRS7B_BOVIN (+1)	0.23	1.17283	9.68583	1.78062	0.0895898	0.241496	-5.1625
PTPA_BOVIN	-0.1625	0.893475	11.5975	-1.77969	0.0897457	0.241496	-5.16397
F1MDH3_BOVIN	0.375	1.29684	8.24083	1.77923	0.0898224	0.241496	-5.1647
CAH3_BOVIN	-0.53	0.692555	13.465	-1.76499	0.092248	0.245831	-5.18728
GPDA_BOVIN	0.22	1.16473	13.7496	1.7634	0.0925215	0.245831	-5.18979
COX7C_BOVIN	0.4225	1.34025	15.5592	1.76111	0.0929181	0.245831	-5.19341
F1MN74_BOVIN	0.1875	1.13879	13.1587	1.76041	0.093039	0.245831	-5.19451
A6QLS9_BOVIN	0.1775	1.13092	11.625	1.75232	0.0944516	0.248493	-5.20725
QOR_BOVIN	-0.13	0.913831	12.9796	-1.74916	0.0950078	0.248888	-5.21221
ETFD_BOVIN	0.3925	1.31267	6.94292	1.73192	0.0980958	0.255197	-5.23918
F2Z4F5_BOVIN	-0.445	0.734584	9.19583	-1.7176	0.100725	0.260525	-5.26143
1433E_BOVIN	-0.1825	0.881175	13.8783	-1.70728	0.102658	0.264243	-5.27738
F1MJ90_BOVIN	-0.185	0.879649	12.9879	-1.7016	0.103734	0.264243	-5.28613
A3KN04_BOVIN	-0.185	0.879649	10.4433	-1.70156	0.103742	0.264243	-5.28619
F1MNM7_BOVIN	0.21	1.15669	11.5779	1.698	0.104423	0.264243	-5.29167
RLA2_BOVIN	-0.2275	0.854114	10.9771	-1.69771	0.104477	0.264243	-5.2921
HCD2_BOVIN	0.1825	1.13485	10.3938	1.6963	0.104749	0.264243	-5.29428
F1MJ28_BOVIN	-0.16	0.895025	13.0754	-1.6825	0.107428	0.26896	-5.31539
E1BJ20_BOVIN (+1)	-0.15	0.90125	13.4262	-1.59158	0.13587	0.319112	-5.32399
E1BA93_BOVIN	0.2025	1.15069	11.2883	1.66388	0.111133	0.276928	-5.34366
KAD1_BOVIN	-0.125	0.917004	12.5696	-1.65666	0.112599	0.279446	-5.35456
F1MUX6_BOVIN	-0.5825	0.667806	13.3367	-1.63685	0.116706	0.288471	-5.38429
F1MYV9_BOVIN	-0.453333	0.730353	13.0581	-1.29739	0.217397	0.424409	-5.38932
A2MG_BOVIN	0.3725	1.29459	9.68625	1.62906	0.118356	0.291375	-5.39591
EF1G_BOVIN (+1)	0.28	1.21419	14.3058	1.61116	0.122219	0.299255	-5.42242
KAP2_BOVIN	0.2225	1.16675	10.7833	1.60775	0.122968	0.299255	-5.42746
PGES2_BOVIN	0.325	1.25266	8.55261	1.6065	0.123998	0.299255	-5.43
E1BP91_BOVIN	-0.1125	0.924984	13.0733	-1.60512	0.123547	0.299255	-5.43133
A6QP82_BOVIN	0.1625	1.11922	12.6379	1.60353	0.123897	0.299255	-5.43366
F1MLV1_BOVIN (+1)	0.235	1.17691	11.4892	1.60031	0.124612	0.299558	-5.43839
A5PJE3_BOVIN (+1)	0.5925	1.50786	11.4979	1.59558	0.125667	0.300914	-5.44532
ATP8_BOVIN	0.4275	1.3449	10.9217	1.59339	0.126158	0.300915	-5.44852
NDUV2_BOVIN	0.4	1.31951	11.7104	1.57251	0.130923	0.31107	-5.47891
COX5B_BOVIN	0.4725	1.38751	13.5846	1.56539	0.132582	0.313794	-5.4892
BLVRB_BOVIN	0.245	1.18509	13.23	1.55293	0.135526	0.319112	-5.50712
RL8_BOVIN	-0.12	0.920188	13.0846	-1.54737	0.136856	0.320202	-5.51507
H2AJ_BOVIN	0.165	1.12117	13.2467	1.53735	0.139283	0.323519	-5.52936
TCPB_BOVIN	-0.245	0.843816	9.4875	-1.53716	0.139329	0.323519	-5.52963
PNPH_BOVIN	0.125	1.09051	11.7567	1.52946	0.141219	0.326668	-5.54056
MYO1C_BOVIN	0.256667	1.19472	10.7894	1.42805	0.177227	0.377222	-5.54445
E1BPR7_BOVIN	0.195	1.14472	10.1421	1.52007	0.143553	0.33082	-5.55384
F1MGU7_BOVIN (+2)	0.6425	1.56103	14.6671	1.51653	0.14444	0.331616	-5.55882
F1MIU2_BOVIN	-0.2075	0.866037	12.2796	-1.5053	0.147285	0.336444	-5.57457
PHB_BOVIN	0.155	1.11342	11.8167	1.50246	0.148011	0.336444	-5.57853
F1MG92_BOVIN (+1)	0.276667	1.21139	10.8944	1.12226	0.282368	0.498822	-5.58514
AL1A1_BOVIN	-0.525	0.694959	12.5787	-1.49385	0.150234	0.336859	-5.59054
Q05JF3_BOVIN	-0.1325	0.912249	13.2529	-1.49334	0.150366	0.336859	-5.59125
F1MBP8_BOVIN	-0.1725	0.887304	12.4925	-1.4929	0.150481	0.336859	-5.59186
Q08E45_BOVIN	-0.14	0.907519	10.1233	-1.4921	0.150688	0.336859	-5.59296
F1MDM4_BOVIN (+1)	-0.2925	0.816486	13.0729	-1.49044	0.151119	0.336859	-5.59526
E1BE28_BOVIN	-0.17	0.888843	10.2371	-1.48133	0.153511	0.338958	-5.60787
MSRA_BOVIN	-0.22	0.858565	13.8171	-1.48054	0.15372	0.338958	-5.60896
E1BDX8_BOVIN	-0.1825	0.881175	8.51583	-1.47642	0.154813	0.340144	-5.61464
G5E531_BOVIN (+1)	-0.273333	0.827406	8.72875	-1.36828	0.19477	0.399311	-5.62078
FKBP3_BOVIN	-0.1525	0.89969	14.0283	-1.43818	0.165263	0.361808	-5.66675
F1MZS3_BOVIN	0.0875	1.06253	13.0725	1.42911	0.167823	0.365197	-5.67894
F1MTP5_BOVIN (+1)	0.125	1.09051	13.8433	1.4283	0.168053	0.365197	-5.68003
ODO1_BOVIN	0.24	1.18099	12.8513	1.42638	0.168598	0.365197	-5.68259
NDUAB_BOVIN	0.275	1.20999	13.2083	1.42276	0.169633	0.366145	-5.68744
G3N3C9_BOVIN	-0.115	0.923382	13.2238	-1.41676	0.171358	0.368571	-5.69544
G5E6M8_BOVIN (+1)	-0.166667	0.890899	12.9244	-1.30029	0.216434	0.424409	-5.70465
A5PK37_BOVIN	-0.2125	0.86304	11.74	-1.25262	0.232753	0.439009	-5.70599
TPM2_BOVIN	0.255	1.19334	13.7054	1.40006	0.176238	0.377222	-5.71757
QCR7_BOVIN	0.42	1.33793	14.53	1.39762	0.176958	0.377222	-5.72078
A6QLL8_BOVIN	-0.1575	0.896577	12.0521	-1.38659	0.180251	0.380796	-5.73525
DESM_BOVIN	0.14	1.10191	13.6688	1.38614	0.180389	0.380796	-5.73585
ACTN2_BOVIN	0.1625	1.11922	13.535	1.38416	0.180984	0.380796	-5.73843
TMOD1_BOVIN	0.1925	1.14274	12.3229	1.38281	0.181391	0.380796	-5.74019
COX5A_BOVIN	0.39	1.31039	14.2654	1.37372	0.184157	0.384253	-5.75203
F1MPU4_BOVIN	0.215	1.1607	13.6162	1.37328	0.184291	0.384253	-5.7526
FETUA_BOVIN	0.28	1.21419	13.9894	1.208	0.248899	0.458184	-5.75756
SUCB2_BOVIN	0.2225	1.16675	14.2137	1.3582	0.188953	0.392639	-5.77208
A1A4L7_BOVIN	-0.2825	0.822165	12.53	-1.34621	0.192725	0.397421	-5.78743
G6PI_BOVIN	-0.15	0.90125	11.67	-1.345	0.193109	0.397421	-5.78897
E1BF23_BOVIN	-0.11	0.926588	13.4708	-1.34472	0.1932	0.397421	-5.78934
PSA3_BOVIN	-0.1825	0.881175	13.2271	-1.31564	0.202615	0.41401	-5.82608
GDIB_BOVIN	-0.11	0.926588	12.2304	-1.31218	0.203759	0.41412	-5.8304
LMCD1_BOVIN	0.1525	1.11149	12.3588	1.31096	0.204165	0.41412	-5.83193
LUM_BOVIN	-0.3025	0.810846	12.4488	-1.30936	0.204696	0.41412	-5.83392
MACD1_BOVIN	-0.1275	0.915416	12.7192	-1.30543	0.206006	0.4154	-5.83882
TPIS_BOVIN	-0.1375	0.909093	13.6421	-1.30177	0.20723	0.41623	-5.84336
PSMD2_BOVIN	-0.1425	0.905948	9.48542	-1.30003	0.207816	0.41623	-5.84552
M2OM_BOVIN	0.1625	1.11922	13.9025	1.29813	0.208455	0.41623	-5.84787
CO3_BOVIN (+1)	0.3025	1.23328	12.5312	1.29093	0.210896	0.41876	-5.85677
SAHH_BOVIN	-0.13	0.913831	14.0392	-1.29036	0.211088	0.41876	-5.85746
AOC3_BOVIN (+3)	0.1875	1.13879	11.2125	1.28164	0.214075	0.422094	-5.86817
IDH3G_BOVIN (+1)	0.1825	1.13485	13.0838	1.28143	0.214146	0.422094	-5.86842
TCPG_BOVIN	-0.11	0.926588	12.5162	-1.27376	0.216802	0.424409	-5.8778
F1MBR1_BOVIN	-0.1975	0.87206	13.3746	-1.26632	0.219398	0.426955	-5.88683
MIC19_BOVIN	0.216667	1.16205	14.2169	0.791884	0.44286	0.649194	-5.88913
F6S165_BOVIN	0.1175	1.08485	14.1846	1.26431	0.220105	0.426976	-5.88927
CLH1_BOVIN (+1)	-0.13	0.913831	8.77562	-0.790323	0.443739	0.649194	-5.89035
A1AT_BOVIN	0.2375	1.17895	13.6971	1.26134	0.221151	0.427651	-5.89285
A5D9F0_BOVIN (+1)	-0.1625	0.893475	10.8488	-1.25843	0.222181	0.428293	-5.89637
G3MYQ1_BOVIN	0.123333	1.08925	10.5931	0.774853	0.452507	0.657049	-5.90228
VIME_BOVIN	0.245	1.18509	12.8804	1.25112	0.224782	0.431048	-5.90516
F1MQI1_BOVIN	-0.3775	0.76977	12.3887	-1.25046	0.225017	0.431048	-5.90594
F1MJW7_BOVIN	0.125	1.09051	12.755	1.24643	0.226464	0.432469	-5.91078
G3X778_BOVIN	-0.1425	0.905948	13.5175	-1.2423	0.227953	0.433453	-5.91571
A7YY43_BOVIN (+1)	0.0875	1.06253	12.4571	1.24108	0.228394	0.433453	-5.91716
E1BDZ2_BOVIN	-0.195	0.873573	12.5733	-1.23663	0.230007	0.435167	-5.92245
NXN_BOVIN	-0.255	0.837987	9.23875	-1.21166	0.239231	0.449842	-5.95185
F1MAV0_BOVIN (+1)	0.3825	1.3036	12.9983	1.2093	0.240118	0.450129	-5.9546
PRAF3_BOVIN	0.145	1.10573	9.92625	1.20218	0.242805	0.453778	-5.96287
RAB1B_BOVIN	0.1425	1.10382	10.3408	1.19976	0.243724	0.454111	-5.96567
F1N2I5_BOVIN	-0.2125	0.86304	14.0971	-1.19512	0.245493	0.456021	-5.97103
A6H7E3_BOVIN (+1)	0.2275	1.1708	10.1179	1.1929	0.24634	0.456213	-5.97358
E1BGW2_BOVIN (+1)	0.16	1.11729	14.2329	1.19053	0.247249	0.456517	-5.9763
F1MUC5_BOVIN	0.1275	1.0924	10.8775	1.18364	0.249909	0.458665	-5.98421
Q2KJ23_BOVIN	-0.1075	0.928195	12.4933	-1.17929	0.251599	0.46008	-5.98917
G3X757_BOVIN (+1)	-0.0925	0.937896	11.8917	-1.17728	0.252382	0.46008	-5.99146
F1MPL4_BOVIN (+1)	-0.145	0.904379	14.5058	-1.17587	0.252931	0.46008	-5.99306
SYRC_BOVIN	-0.213333	0.862542	9.87	-0.624954	0.542985	0.722017	-6.00667
F1MUY2_BOVIN	-0.905	0.534033	10.9933	-1.15277	0.262083	0.473653	-6.01909
F1MLX6_BOVIN	-0.2575	0.836536	13.0129	-1.15195	0.262414	0.473653	-6.02002
F1MKE9_BOVIN	0.155	1.11342	11.2325	1.15121	0.262711	0.473653	-6.02084
ENPL_BOVIN	0.135	1.09809	12.4121	1.1469	0.264449	0.475035	-6.02564
F1MTZ1_BOVIN (+1)	0.175	1.12896	13.4292	1.14546	0.265027	0.475035	-6.02723
F1MC72_BOVIN (+1)	-0.14	0.907519	9.60875	-1.141	0.266839	0.476887	-6.03218
F1N2K1_BOVIN	0.1175	1.08485	13.1433	1.13398	0.269706	0.48061	-6.03994
H13_BOVIN	-3.96	0.0642571	17.1116	-0.927295	0.367726	0.576511	-6.04984
PGS2_BOVIN	-0.3075	0.808041	15.0021	-1.12494	0.273431	0.485835	-6.04985
Q0VD16_BOVIN	0.0766667	1.05458	12.0169	0.546974	0.593807	0.769564	-6.05268
TAGL_BOVIN	0.3875	1.30812	10.1762	1.11618	0.277075	0.490888	-6.0594
PUR8_BOVIN	0.1525	1.11149	14.0162	1.10147	0.283277	0.49899	-6.07528
G5E5T5_BOVIN	0.43	1.34723	9.74167	1.09744	0.284994	0.499862	-6.07959
F1MD77_BOVIN	0.1325	1.09619	11.8667	1.09648	0.285403	0.499862	-6.08062
RL6_BOVIN	-0.1775	0.884234	8.31125	-1.08894	0.288641	0.504093	-6.08866
ALAT1_BOVIN	0.14	1.10191	9.80687	0.46889	0.647036	0.798054	-6.09289
F1N7X3_BOVIN (+1)	-0.155	0.898132	8.67917	-1.08288	0.291256	0.505485	-6.09507
ENOB_BOVIN	-0.17	0.888843	12.9879	-1.08227	0.291521	0.505485	-6.09572
ACTC_BOVIN	0.1475	1.10765	12.6475	1.07906	0.292916	0.505485	-6.0991
FHL3_BOVIN	-0.175	0.885768	13.3438	-1.07785	0.293445	0.505485	-6.10038
F1MWD3_BOVIN	-0.1075	0.928195	13.1129	-1.07699	0.293818	0.505485	-6.10128
C1QBP_BOVIN	0.185	1.13682	11.1662	1.0757	0.294385	0.505485	-6.10265
G3N088_BOVIN	-0.3975	0.759173	12.7417	-1.07113	0.296384	0.507495	-6.10743
RHOA_BOVIN	0.106667	1.07674	12.1944	0.919053	0.375067	0.580595	-6.1105
TELT_BOVIN	0.11	1.07923	13.6175	1.06789	0.297809	0.508514	-6.11082
KCC2B_BOVIN	0.103333	1.07425	10.8681	0.903548	0.382929	0.585595	-6.12449
NDUS6_BOVIN	0.22	1.16473	9.854	0.766286	0.458566	0.657196	-6.13038
Q29RI2_BOVIN	-0.0975	0.934651	13.2562	-1.04765	0.306823	0.522451	-6.13177
PGAM1_BOVIN	0.095	1.06807	11.4317	1.04246	0.309164	0.522495	-6.13708
NNRE_BOVIN	-0.1075	0.928195	14.4521	-1.04188	0.309427	0.522495	-6.13767
HEMO_BOVIN	0.4075	1.32639	13.4133	1.03923	0.310631	0.522495	-6.14038
F1MWE0_BOVIN	0.1	1.07177	12.6612	1.03907	0.310705	0.522495	-6.14055
E1BBY7_BOVIN	0.235	1.17691	11.5275	1.03781	0.311273	0.522495	-6.14182
MYOZ2_BOVIN	-0.3225	0.799683	11.6679	-1.03334	0.313312	0.522495	-6.14636
KAPCA_BOVIN	0.1	1.07177	12.8367	1.03275	0.313581	0.522495	-6.14696
F1MD74_BOVIN (+2)	-0.175	0.885768	9.17542	-1.03223	0.313819	0.522495	-6.14749
E1BLY1_BOVIN (+2)	0.0733333	1.05214	14.5512	0.335006	0.743048	0.859412	-6.14785
PUR9_BOVIN	-0.11	0.926588	9.82375	-1.0307	0.31452	0.522495	-6.14904
SNTA1_BOVIN	0.22	1.16473	13.4783	1.01994	0.319474	0.528189	-6.15986
EF1A2_BOVIN	-0.0875	0.941152	14.0867	-1.01952	0.31967	0.528189	-6.16029
ISOC1_BOVIN	0.0733333	1.05214	9.7825	0.29186	0.775071	0.874988	-6.16174
A5D7M6_BOVIN (+2)	-0.765	0.588453	12.0175	-1.01597	0.32132	0.529487	-6.16384
G3N0V0_BOVIN	0.47	1.38511	13.9113	1.00619	0.325891	0.533654	-6.17356
E1BCH2_BOVIN	0.105	1.07549	10.0179	1.00558	0.326177	0.533654	-6.17416
A7MB72_BOVIN	0.1425	1.10382	11.6283	1.00497	0.32646	0.533654	-6.17476
PGFS1_BOVIN (+1)	-0.16	0.895025	13.4187	-0.242565	0.812187	0.897064	-6.17529
ACTB_BOVIN (+1)	0.1175	1.08485	12.1579	0.995765	0.33081	0.539326	-6.18382
DHDH_BOVIN	-0.215	0.861546	13.685	-0.993051	0.3321	0.539992	-6.18648
DHR11_BOVIN	0.1125	1.0811	11.4975	0.754864	0.463997	0.658204	-6.19103
Q3ZBU0_BOVIN	-0.0925	0.937896	14.4504	-0.987167	0.334907	0.543117	-6.19222
H33_BOVIN	0.0975	1.06992	16.3633	0.97367	0.34141	0.552202	-6.20526
A6QPG6_BOVIN	3.55271e-15	1	11.2012	2.37761e-14	1	1	-6.20567
PGP_BOVIN	-0.0825	0.94442	13.1846	-0.971665	0.342384	0.552319	-6.20718
Q3SZA4_BOVIN	0.1175	1.08485	10.9883	0.96794	0.344197	0.553787	-6.21075
MPI_BOVIN	0.17	1.12506	8.71042	0.965706	0.345288	0.554087	-6.21288
A6QNZ7_BOVIN (+1)	-0.82	0.566442	12.7737	-0.958254	0.348943	0.558491	-6.21996
F1N2F2_BOVIN	-0.0925	0.937896	12.8221	-0.954837	0.350628	0.559727	-6.22319
STIP1_BOVIN	-0.1075	0.928195	13.3704	-0.950086	0.35298	0.560591	-6.22766
E1BE77_BOVIN	0.0825	1.05885	12.6837	0.950048	0.352999	0.560591	-6.22769
PRS8_BOVIN	-0.14	0.907519	10.0275	-0.946671	0.354677	0.560943	-6.23086
SYDC_BOVIN	-0.2025	0.869043	12.0887	-0.945921	0.35505	0.560943	-6.23156
F1MIZ9_BOVIN	-0.1175	0.921784	12.6721	-0.94258	0.356717	0.562128	-6.23468
ATIF1_BOVIN	0.25	1.18921	15.7863	0.937505	0.35926	0.564683	-6.2394
RL7A_BOVIN	0.1225	1.08862	12.1417	0.918887	0.36869	0.576548	-6.25651
F1MK91_BOVIN	-0.1475	0.902814	13.5171	-0.913928	0.37123	0.578124	-6.26102
ESTD_BOVIN	0.1	1.07177	12.4742	0.913238	0.371584	0.578124	-6.26164
GRP78_BOVIN	-0.075	0.949342	11.2487	-0.907087	0.374752	0.580595	-6.2672
MYL1_BOVIN	-0.1275	0.915416	11.6204	-0.902933	0.376901	0.581966	-6.27093
ADHX_BOVIN	-0.1725	0.887304	13.73	-0.894057	0.381522	0.585595	-6.27885
ACTN1_BOVIN	-0.15	0.90125	13.4633	-0.891915	0.382643	0.585595	-6.28075
AAMDC_BOVIN	0.165	1.12117	14.4938	0.891093	0.383073	0.585595	-6.28147
F1MPE5_BOVIN	0.09	1.06437	8.44417	0.877366	0.390311	0.594123	-6.29354
G5E5B8_BOVIN	0.09	1.06437	15.0121	0.876841	0.39059	0.594123	-6.294
RAN_BOVIN	0.0625	1.04427	13.8938	0.872054	0.393136	0.596516	-6.29816
ACBP_BOVIN	-0.1725	0.887304	15.1787	-0.858715	0.400287	0.605366	-6.30965
G3P_BOVIN	-0.1125	0.924984	12.3683	-0.857498	0.400944	0.605366	-6.31069
KAP0_BOVIN	0.1075	1.07736	12.8454	0.854335	0.402654	0.606454	-6.31339
F1MYG5_BOVIN	-0.1075	0.928195	12.5217	-0.844628	0.407931	0.612896	-6.32161
F1N0L9_BOVIN	0.075	1.05336	11.4938	0.829538	0.416221	0.623822	-6.33422
H12_BOVIN	0.1775	1.13092	16.1782	0.72612	0.47671	0.669626	-6.33879
A6QLD3_BOVIN	-0.085	0.942785	13.4113	-0.823815	0.419393	0.626672	-6.33894
KCRM_BOVIN	0.12	1.08673	11.7933	0.822423	0.420166	0.626672	-6.34009
E1BPX9_BOVIN	0.21	1.15669	10.9754	0.819627	0.421723	0.627467	-6.34238
HDHD2_BOVIN	0.0825	1.05885	13.2067	0.812414	0.425756	0.631934	-6.34826
CO1A2_BOVIN	-0.505	0.70466	11.1542	-0.810033	0.427093	0.632387	-6.35019
Q8MKH7_BOVIN (+2)	-0.155	0.898132	12.5083	-0.802837	0.431149	0.636854	-6.356
G3N0V2_BOVIN	-0.6125	0.654062	13.05	-0.800308	0.43258	0.637255	-6.35803
F1MER7_BOVIN	0.075	1.05336	12.4375	0.798686	0.4335	0.637255	-6.35932
F1MM07_BOVIN	0.458333	1.37395	8.418	0.675538	0.508528	0.694271	-6.37344
RS7_BOVIN	-0.1125	0.924984	9.55208	-0.777669	0.445521	0.650249	-6.37591
PSB4_BOVIN	-0.0875	0.941152	11.1121	-0.774965	0.447083	0.650978	-6.37802
G5E5C3_BOVIN (+1)	-0.065	0.955945	12.5087	-0.76409	0.453396	0.657049	-6.38641
TCPZ_BOVIN	-0.0875	0.941152	9.94583	-0.759905	0.45584	0.657196	-6.38961
PSA7_BOVIN	-0.07	0.952638	12.9133	-0.758316	0.45677	0.657196	-6.39082
A7MBD4_BOVIN	0.1125	1.0811	7.91417	0.758201	0.456838	0.657196	-6.39091
G8JKV6_BOVIN (+1)	-0.0725	0.950989	12.5488	-0.753421	0.459642	0.657196	-6.39454
PTGR2_BOVIN	0.0725	1.05154	12.6988	0.752932	0.45993	0.657196	-6.39491
TMOD4_BOVIN	-0.055	0.962594	13.1008	-0.75018	0.46155	0.657976	-6.39699
F1MZX6_BOVIN	-0.1775	0.884234	9.05292	-0.746875	0.4635	0.658204	-6.39947
GLO2_BOVIN	0.105	1.07549	14.4308	0.744456	0.46493	0.658204	-6.40128
F1MYM9_BOVIN	-0.1925	0.875088	8.24812	-0.397727	0.697386	0.839878	-6.40174
F1MKT3_BOVIN (+1)	-0.1025	0.931418	11.4592	-0.73504	0.470524	0.664587	-6.40828
Q7YRW9_BOVIN	0.1325	1.09619	14.9321	0.727021	0.475318	0.669626	-6.41418
Q3MHM1_BOVIN	0.125	1.09051	9.96	0.721266	0.478777	0.669626	-6.41837
G3MX45_BOVIN (+1)	0.085	1.06069	8.59125	0.720807	0.479053	0.669626	-6.41871
A4IFK4_BOVIN	-0.07	0.952638	13.1842	-0.719978	0.479552	0.669626	-6.41931
TBA8_BOVIN	-0.1075	0.928195	12.4271	-0.715715	0.482126	0.67169	-6.42239
OLA1_BOVIN	0.07	1.04972	12.3825	0.712143	0.48429	0.673174	-6.42496
F1MCF8_BOVIN (+1)	0.2625	1.19956	11.2975	0.706055	0.487989	0.67678	-6.4293
CALM_BOVIN (+1)	-0.1	0.933033	14.1196	-0.702426	0.490202	0.678315	-6.43188
PGTA_BOVIN	-0.095	0.936272	9.32375	-0.694331	0.495159	0.683017	-6.43758
Q3ZBY4_BOVIN	-0.14	0.907519	10.4704	-0.693241	0.495828	0.683017	-6.43834
E1BPX8_BOVIN	0.0975	1.06992	11.6696	0.69077	0.497348	0.683575	-6.44006
F1N0E5_BOVIN (+1)	-0.0675	0.95429	11.7567	-0.682896	0.50221	0.688712	-6.44552
F1MFZ5_BOVIN	0.095	1.06807	10.5608	0.678848	0.50472	0.69061	-6.4483
HINT1_BOVIN	0.0766667	1.05458	13.4531	0.418859	0.682264	0.831467	-6.45016
ROA2_BOVIN	-0.1025	0.931418	13.6654	-0.667546	0.511764	0.69681	-6.45598
GSTP1_BOVIN	0.11	1.07923	11.8408	0.666113	0.512661	0.69681	-6.45695
A7E3S8_BOVIN	-0.075	0.949342	12.7808	-0.664052	0.513952	0.69702	-6.45833
F1MGK9_BOVIN	-0.12	0.920188	9.25917	-0.657738	0.517921	0.700851	-6.46255
ANX11_BOVIN (+2)	0.07	1.04972	13.2404	0.65233	0.521334	0.702222	-6.46613
GYS1_BOVIN	-0.075	0.949342	12.935	-0.65064	0.522403	0.702222	-6.46724
F1MCK2_BOVIN	-0.0675	0.95429	12.5383	-0.650235	0.52266	0.702222	-6.46751
F1N2G0_BOVIN	-0.1075	0.928195	11.1621	-0.648882	0.523516	0.702222	-6.4684
PSA4_BOVIN	-0.07	0.952638	11.9246	-0.645823	0.525457	0.703286	-6.4704
PLAK_BOVIN	0.1025	1.07363	9.55937	0.159334	0.875893	0.936108	-6.47119
H9GW43_BOVIN	-0.115	0.923382	9.66458	-0.638578	0.530068	0.707912	-6.47511
Q0VBZ2_BOVIN	-0.11	0.926588	11.1008	-0.621413	0.54108	0.721048	-6.48606
RS18_BOVIN	0.0675	1.0479	13.3413	0.607118	0.550344	0.730219	-6.49495
G3N3S8_BOVIN	0.105	1.07549	9.5225	0.600574	0.554613	0.734293	-6.49896
A6H7J6_BOVIN (+1)	-0.045	0.96929	13.2417	-0.592625	0.559822	0.739592	-6.50377
RB11B_BOVIN	0.0333333	1.02337	14.5844	0.267839	0.793092	0.888497	-6.50439
PDCD5_BOVIN	-0.135	0.91067	9.20833	-0.582478	0.566507	0.746814	-6.50982
F1MR86_BOVIN	-0.1525	0.89969	14.66	-0.572995	0.572792	0.753217	-6.51538
EDF1_BOVIN	0.07	1.04972	13.6683	0.571448	0.573821	0.753217	-6.51628
HNRPK_BOVIN	0.065	1.04608	11.2954	0.56774	0.57629	0.754841	-6.51843
CAPZB_BOVIN	0.045	1.03168	13.3883	0.563746	0.578956	0.756672	-6.52073
E1BJ08_BOVIN	0.1175	1.08485	14.12	0.561951	0.580156	0.756672	-6.52175
F1MYX9_BOVIN	0.165	1.12117	8.65458	0.552265	0.586654	0.763522	-6.52724
F6RDV6_BOVIN	-0.0775	0.947698	11.6525	-0.546303	0.590671	0.767121	-6.53057
CRYAB_BOVIN	-0.09	0.939523	13.6379	-0.537098	0.5969	0.769646	-6.53564
F1ME62_BOVIN	-0.08	0.946058	8.12167	-0.536086	0.597587	0.769646	-6.53619
ACTS_BOVIN	0.05	1.03526	12.3392	0.536013	0.597637	0.769646	-6.53623
RS3_BOVIN	-0.01	0.993092	13.19	-0.0991798	0.922532	0.952586	-6.53697
ABEC2_BOVIN	0.0975	1.06992	11.2883	0.530981	0.601057	0.772428	-6.53897
E1B8G4_BOVIN (+2)	0	1	13.9581	0	1	1	-6.54217
PARK7_BOVIN	-0.07	0.952638	14.4821	-0.523937	0.605862	0.775106	-6.54275
F1MX04_BOVIN	0.075	1.05336	10.5038	0.518372	0.609671	0.775106	-6.5457
F1MNT4_BOVIN	-0.0575	0.960928	10.5279	-0.51788	0.610007	0.775106	-6.54596
H10_BOVIN	-0.0875	0.941152	13.6542	-0.517031	0.61059	0.775106	-6.54641
E1BB91_BOVIN	0.0725	1.05154	12.6446	0.516777	0.610764	0.775106	-6.54654
F1MQI3_BOVIN	0.0425	1.0299	13.8621	0.51137	0.614478	0.775106	-6.54938
A2VE06_BOVIN	0.0525	1.03706	12.6854	0.509085	0.616051	0.775106	-6.55056
F1N7B5_BOVIN	0.1625	1.11922	9.74625	0.508832	0.616226	0.775106	-6.5507
FKB1A_BOVIN	-0.0625	0.957603	13.1958	-0.50821	0.616655	0.775106	-6.55102
GLRX1_BOVIN	-0.0675	0.95429	12.5846	-0.50783	0.616916	0.775106	-6.55121
E1BIS6_BOVIN	-0.045	0.96929	13.3346	-0.507636	0.61705	0.775106	-6.55131
F1MJH1_BOVIN (+1)	-0.09	0.939523	13.5758	-0.497243	0.624234	0.782526	-6.55664
CAZA2_BOVIN	-0.0525	0.964264	12.7112	-0.490632	0.628823	0.785476	-6.55997
VAPA_BOVIN	-0.11	0.926588	14.8592	-0.487699	0.630865	0.785476	-6.56143
A6QLZ8_BOVIN	-0.05	0.965936	13.1246	-0.486939	0.631394	0.785476	-6.56181
F1MG70_BOVIN (+1)	0.05	1.03526	10.4525	0.486482	0.631713	0.785476	-6.56204
F1N757_BOVIN	-0.0375	0.974342	13.8352	-0.483678	0.633921	0.786627	-6.56318
EF2_BOVIN	0.0375	1.02633	13.3487	0.473352	0.640893	0.793672	-6.56847
DNPEP_BOVIN	-0.04	0.972655	11.7392	-0.468868	0.644042	0.795963	-6.57062
F1MME6_BOVIN	-0.0325	0.977725	14.0308	-0.461559	0.649189	0.799102	-6.5741
E1BKM4_BOVIN	-0.0525	0.964264	9.56391	-0.237163	0.814967	0.898516	-6.57868
A4FUZ1_BOVIN	-0.115	0.923382	14.22	-0.448599	0.65836	0.808767	-6.58012
ACYP2_BOVIN	-0.045	0.96929	14.7492	-0.434095	0.668689	0.819182	-6.58667
MP2K6_BOVIN	-0.0375	0.974342	12.1496	-0.432946	0.669511	0.819182	-6.58718
CO1A1_BOVIN	-0.26	0.835088	12.785	-0.416871	0.681045	0.831467	-6.59416
ANXA2_BOVIN	-0.075	0.949342	11.5483	-0.412376	0.684283	0.832273	-6.59607
TECR_BOVIN	-0.06	0.959264	9.30875	-0.410165	0.68588	0.832563	-6.597
Q3T0S7_BOVIN	-0.0875	0.941152	9.79583	-0.404045	0.690304	0.836278	-6.59955
PSA1_BOVIN	-0.045	0.96929	14.5142	-0.399733	0.693429	0.838406	-6.60133
MYG_BOVIN	0.115	1.08298	12.3625	0.395424	0.696557	0.839878	-6.60308
F1MQ37_BOVIN	0.0775	1.05519	9.14292	0.388893	0.701308	0.842022	-6.6057
PRDX6_BOVIN	0.04	1.02811	13.8946	0.383988	0.704885	0.842022	-6.60765
MYH1_BOVIN	-0.0475	0.967612	12.1188	-0.38398	0.704891	0.842022	-6.60765
TBA4A_BOVIN	-0.0375	0.974342	13.1263	-0.383478	0.705257	0.842022	-6.60785
F1MJJ8_BOVIN (+1)	-0.04	0.972655	10.5567	-0.382413	0.706035	0.842022	-6.60826
G5E5N5_BOVIN (+1)	0.09	1.06437	13.0175	0.375049	0.711422	0.845368	-6.61112
G8JKW7_BOVIN	0.25	1.18921	12.0958	0.373975	0.712209	0.845368	-6.61153
FUND2_BOVIN	0.0675	1.0479	12.9075	0.372925	0.712978	0.845368	-6.61194
CPNS1_BOVIN	-0.045	0.96929	8.06917	-0.36629	0.717849	0.848898	-6.61445
PP1R7_BOVIN	0.0575	1.04066	10.5675	0.365099	0.718724	0.848898	-6.6149
E1BI98_BOVIN	0.0575	1.04066	13.4987	0.36312	0.72018	0.848981	-6.61564
F1N2A2_BOVIN (+1)	-0.0525	0.964264	12.47	-0.360248	0.722295	0.849197	-6.6167
RS2_BOVIN	0.0425	1.0299	11.8458	0.35911	0.723133	0.849197	-6.61712
E1BF39_BOVIN	0.105	1.07549	8.54125	0.353996	0.726906	0.849979	-6.61899
MYLK2_BOVIN	0.0625	1.04427	14.4275	0.352434	0.728059	0.849979	-6.61956
ACTN3_BOVIN	-0.035	0.976032	13.0646	-0.350861	0.729222	0.849979	-6.62012
RS9_BOVIN	-0.0425	0.970971	14.0575	-0.350693	0.729346	0.849979	-6.62018
SPA31_BOVIN (+1)	0.08	1.05702	11.4133	0.346021	0.732803	0.852387	-6.62185
E1BMC6_BOVIN	-0.0425	0.970971	13.6888	-0.33776	0.738929	0.856287	-6.62475
ALDH2_BOVIN	-0.0525	0.964264	12.5733	-0.337734	0.738949	0.856287	-6.62476
DNJB4_BOVIN	-0.0325	0.977725	12.4471	-0.330135	0.744601	0.859586	-6.62737
F1MTI7_BOVIN (+1)	0.0425	1.0299	11.17	0.322438	0.75034	0.864583	-6.62994
PFKAM_BOVIN	-0.0275	0.981119	13.685	-0.319743	0.752353	0.865277	-6.63083
E1BF59_BOVIN	0.02	1.01396	13.1425	0.315754	0.755336	0.86708	-6.63213
PRDX1_BOVIN	-0.0425	0.970971	15.1183	-0.308329	0.760899	0.867413	-6.63451
PEBP1_BOVIN	0.035	1.02456	14.35	0.308168	0.76102	0.867413	-6.63457
TCTP_BOVIN	-0.04	0.972655	12.71	-0.307881	0.761235	0.867413	-6.63466
PRDX2_BOVIN	0.045	1.03168	13.4796	0.307814	0.761286	0.867413	-6.63468
F1MDN4_BOVIN (+1)	0.03	1.02101	11.8029	0.302756	0.765083	0.868899	-6.63626
ANXA7_BOVIN	-0.0225	0.984525	11.9821	-0.300653	0.766664	0.868899	-6.63692
F1MX69_BOVIN (+1)	-0.0475	0.967612	10.8262	-0.300416	0.766843	0.868899	-6.63699
EIF3J_BOVIN	0.0425	1.0299	11.8467	0.291415	0.773621	0.874963	-6.63973
F1MV74_BOVIN (+1)	0.04	1.02811	12.8704	0.287124	0.776858	0.875394	-6.641
F1MMT2_BOVIN	-0.025	0.982821	12.2179	-0.280437	0.781913	0.879472	-6.64295
MYL6_BOVIN	-0.0575	0.960928	10.3846	-0.278529	0.783357	0.879483	-6.6435
HS90A_BOVIN	0.0275	1.01924	13.0954	0.264123	0.794284	0.888497	-6.64752
F1MZL0_BOVIN (+1)	0.0325	1.02278	13.3358	0.262132	0.795799	0.888569	-6.64806
F1MXI4_BOVIN	0.0325	1.02278	9.28792	0.248473	0.806205	0.897064	-6.65165
E1B8N9_BOVIN	0.025	1.01748	11.7662	0.247102	0.807252	0.897064	-6.652
CAB39_BOVIN	-0.0175	0.987943	11.6671	-0.244175	0.809488	0.897064	-6.65274
PCBP1_BOVIN	-0.0225	0.984525	11.6867	-0.243264	0.810184	0.897064	-6.65296
ANXA6_BOVIN	0.02	1.01396	13.1708	0.242498	0.81077	0.897064	-6.65316
RS16_BOVIN	-0.0175	0.987943	11.9537	-0.231859	0.818914	0.89903	-6.65575
UBA1_BOVIN	0.015	1.01045	11.1821	0.230105	0.820258	0.89903	-6.65617
G3MZZ6_BOVIN (+1)	0.02	1.01396	13.1342	0.228851	0.82122	0.89903	-6.65647
F1N7F9_BOVIN	0.0325	1.02278	12.9217	0.228747	0.8213	0.89903	-6.65649
SMTL2_BOVIN	0.0425	1.0299	11.3721	0.213016	0.833389	0.910637	-6.66007
F1N715_BOVIN	-0.0225	0.984525	13.0525	-0.210675	0.835191	0.910983	-6.66058
E1BDQ4_BOVIN	-0.0175	0.987943	12.1554	-0.206559	0.838363	0.912818	-6.66146
F1MCT8_BOVIN	0.0275	1.01924	9.24292	0.203797	0.840493	0.913514	-6.66205
F1MTZ2_BOVIN	-0.0325	0.977725	8.13833	-0.200192	0.843275	0.914916	-6.6628
F1MKG2_BOVIN	0.0325	1.02278	14.1517	0.193429	0.8485	0.918958	-6.66417
G8JKZ8_BOVIN (+1)	-0.0275	0.981119	12.9821	-0.188982	0.851939	0.921056	-6.66504
2AAA_BOVIN (+1)	0.0125	1.0087	11.3096	0.177728	0.860657	0.926868	-6.66717
DNJA2_BOVIN	-0.02	0.986233	12.875	-0.176301	0.861763	0.926868	-6.66743
F1MW57_BOVIN (+4)	0.0175	1.0122	11.3187	0.176188	0.861851	0.926868	-6.66745
E1BP87_BOVIN	0.03	1.02101	10.2467	0.1642	0.871159	0.935237	-6.66955
F1MVX2_BOVIN	0.0275	1.01924	11.74	0.156608	0.877064	0.936108	-6.67081
UGPA_BOVIN	0.0225	1.01572	13.9721	0.156572	0.877093	0.936108	-6.67081
COF2_BOVIN	0.0175	1.0122	14.7158	0.154589	0.878636	0.936108	-6.67113
UBE2N_BOVIN	-0.0175	0.987943	15.3083	-0.152542	0.88023	0.936108	-6.67146
CK054_BOVIN	-0.0325	0.977725	8.8975	-0.151383	0.881132	0.936108	-6.67164
ENOA_BOVIN (+1)	-0.015	0.989657	13.6438	-0.146424	0.884996	0.938586	-6.6724
A1AG_BOVIN (+1)	0.0975	1.06992	12.1717	0.139237	0.890603	0.9429	-6.67346
UB2V1_BOVIN	-0.0125	0.991373	12.2487	-0.132614	0.895774	0.945943	-6.67438
A0A0A0MPA4_BOVIN	-0.0125	0.991373	13.0938	-0.128916	0.898662	0.945943	-6.67488
HSP7C_BOVIN	-0.01	0.993092	13.3792	-0.126524	0.900532	0.945943	-6.6752
TBB5_BOVIN	0.02	1.01396	11.4117	0.125993	0.900947	0.945943	-6.67527
TBB4B_BOVIN	-0.01	0.993092	11.6367	-0.125681	0.901192	0.945943	-6.67531
CAVN4_BOVIN	-0.015	0.989657	12.9917	-0.121207	0.904691	0.947476	-6.67588
A1L5B7_BOVIN	-0.0175	0.987943	9.92292	-0.119861	0.905744	0.947476	-6.67604
3HIDH_BOVIN	0.025	1.01748	10.8163	0.116837	0.90811	0.948333	-6.67641
RS5_BOVIN	0.01	1.00696	11.1088	0.109177	0.914108	0.952586	-6.67731
PP2BA_BOVIN	0.01	1.00696	14.0337	0.103464	0.918586	0.952586	-6.67793
E1BKQ6_BOVIN	0.0175	1.0122	9.83583	0.101814	0.91988	0.952586	-6.67811
E1BNE2_BOVIN (+1)	-0.0075	0.994815	10.1542	-0.100765	0.920702	0.952586	-6.67822
LHPP_BOVIN	-0.065	0.955945	12.6383	-0.0994369	0.921744	0.952586	-6.67835
G5E580_BOVIN-DECOY	0.0225	1.01572	11.3771	0.0977586	0.92306	0.952586	-6.67852
F1MKP6_BOVIN	0.01	1.00696	10.8008	0.0911731	0.928228	0.955034	-6.67917
A6QNL5_BOVIN	-0.01	0.993092	10.3554	-0.0907636	0.928549	0.955034	-6.67921
E1BDJ9_BOVIN (+2)	0.0075	1.00521	13.3092	0.0852972	0.932841	0.957842	-6.6797
A0A0A0MP92_BOVIN	0.0375	1.02633	12.4938	0.0765211	0.939736	0.963308	-6.68043
GPX1_BOVIN	-0.0125	0.991373	10.3367	-0.07254	0.942865	0.964902	-6.68074
EF1B_BOVIN	0.01	1.00696	13.1258	0.0620867	0.951087	0.971694	-6.68147
CAH2_BOVIN	-0.0125	0.991373	12.9433	-0.0353504	0.972137	0.988847	-6.68281
TBA1B_BOVIN	-0.005	0.99654	13.0042	-0.0341043	0.973119	0.988847	-6.68285
SBDS_BOVIN	-0.0025	0.998269	12.9592	-0.0338278	0.973337	0.988847	-6.68286
ADIPO_BOVIN	-0.005	0.99654	12.9229	-0.0294407	0.976794	0.988847	-6.68301
F1MNQ4_BOVIN (+1)	-0.005	0.99654	14.7542	-0.028857	0.977254	0.988847	-6.68303
ANXA5_BOVIN	0.0025	1.00173	11.5404	0.02373	0.981294	0.988847	-6.68316
Q3SYT9_BOVIN	0.0025	1.00173	10.365	0.0227819	0.982041	0.988847	-6.68319
E1BDK6_BOVIN	-0.0025	0.998269	10.2137	-0.0220485	0.982619	0.988847	-6.6832
F1MWR8_BOVIN (+1)	0.0025	1.00173	13.2108	0.0211305	0.983343	0.988847	-6.68322
HSPB1_BOVIN	0.0025	1.00173	14.3546	0.0202877	0.984007	0.988847	-6.68324
UBC12_BOVIN	3.55271e-15		11.5113	4.00652e-14	1	1	-6.68346

## Sheet: PM12h - LL12h
Accession.Number	logFC	Fold Chnge	AveExpr	t	P.Value	adj.P.Val	B
G3MZU6_BOVIN	-1.635	0.32197	12.5921	-13.4226	1.03652e-11	6.35384e-09	16.6399
E1BE25_BOVIN	-0.5625	0.677128	13.8754	-6.61012	1.59504e-06	0.000488881	5.31157
A6H783_BOVIN (+1)	0.5475	1.46155	13.5046	6.17199	4.18654e-06	0.00078242	4.36727
F1MPR3_BOVIN	0.7875	1.72608	13.8362	6.08321	5.10552e-06	0.00078242	4.17293
S10A2_BOVIN	-1.555	0.340329	12.6888	-5.51665	1.85052e-05	0.0016979	2.91146
ADT1_BOVIN	0.7025	1.62732	14.4558	5.49756	1.93374e-05	0.0016979	2.86836
PPIA_BOVIN	-0.805	0.572362	13.3163	-5.49641	1.93887e-05	0.0016979	2.86577
F1N048_BOVIN	-2.205	0.216885	11.6096	-5.41713	2.32844e-05	0.00178416	2.68644
MYL3_BOVIN	1.5275	2.88286	13.6446	5.16134	4.22025e-05	0.00287446	2.10418
A5D984_BOVIN	-0.555	0.680657	13.0875	-5.0543	5.42182e-05	0.00332358	1.85903
CH60_BOVIN (+1)	0.5025	1.41667	11.9838	4.99322	6.25757e-05	0.00348717	1.7188
CSRP3_BOVIN	-2.455	0.182378	13.2829	-4.93993	7.09271e-05	0.00362319	1.59631
MPCP_BOVIN	0.8425	1.79315	14.3846	4.80968	9.64185e-05	0.00422427	1.29622
MLRS_BOVIN	-0.5825	0.667806	12.5325	-4.79538	9.97299e-05	0.00422427	1.26324
SYSC_BOVIN	-0.6175	0.651799	12.5467	-4.78022	0.000103367	0.00422427	1.22825
NNTM_BOVIN	0.7	1.6245	13.4146	4.72745	0.000117105	0.00448659	1.10639
F1N789_BOVIN	-0.415	0.750019	12.8433	-4.65192	0.000140038	0.00504961	0.931831
G3MY44_BOVIN	-0.6925	0.618781	13.3892	-4.44879	0.000226812	0.00747057	0.461746
F1MHT1_BOVIN	-0.335	0.792784	13.5558	-4.44009	0.000231551	0.00747057	0.441606
LDHA_BOVIN	-0.4375	0.738413	12.8413	-4.40549	0.000251404	0.00770554	0.361514
TPM1_BOVIN	-0.7125	0.610262	13.0825	-4.30956	0.000315868	0.00885731	0.139437
Q148D3_BOVIN	0.67	1.59107	12.2608	4.28831	0.000332256	0.00885731	0.0902606
PGK1_BOVIN	-0.3825	0.767107	13.7688	-4.28616	0.000333967	0.00885731	0.0852677
F1MSV1_BOVIN-DECOY	0.64	1.55833	16.1429	4.27034	0.000346779	0.00885731	0.0486771
F1MJ28_BOVIN	-0.4025	0.756546	13.0754	-4.23253	0.000379448	0.00922574	-0.0388007
F1MIN1_BOVIN (+1)	0.45	1.36604	13.8204	4.21672	0.000393998	0.00922574	-0.075348
PSB3_BOVIN	-0.3875	0.764453	10.2775	-4.20376	0.000406354	0.00922574	-0.105333
F6QHN4_BOVIN	-0.39	0.76313	11.5942	-4.17485	0.000435309	0.00953016	-0.172157
VDAC2_BOVIN	0.5475	1.46155	14.0954	4.15945	0.000451562	0.00954509	-0.207733
E1BNV1_BOVIN	-0.4075	0.753929	13.6813	-4.11571	0.000501126	0.0102397	-0.308763
F1MJT6_BOVIN	0.495	1.40932	12.5071	4.04997	0.000586025	0.0115882	-0.460463
A6QLL8_BOVIN	-0.4575	0.728247	12.0521	-4.02773	0.000617878	0.0118362	-0.511729
CX7A1_BOVIN	0.9025	1.8693	15.2304	3.96132	0.000723612	0.0134416	-0.664624
IDHP_BOVIN	0.935	1.91189	14.2725	3.93611	0.000768321	0.0137572	-0.722604
TBA4A_BOVIN	-0.3825	0.767107	13.1263	-3.91148	0.000814644	0.0137572	-0.779199
G3P_BOVIN	-0.51	0.702222	12.3683	-3.88732	0.000862763	0.0137572	-0.834652
Q148H2_BOVIN	-2.7925	0.144336	11.93	-3.88698	0.000863468	0.0137572	-0.835441
F1N3P2_BOVIN	-0.3675	0.775125	10.7708	-3.88194	0.000873876	0.0137572	-0.847015
AT5F1_BOVIN	0.625	1.54221	14.6954	3.88127	0.000875255	0.0137572	-0.848538
ENOB_BOVIN	-0.6075	0.656333	12.9879	-3.86753	0.000904289	0.0138582	-0.880056
FABPH_BOVIN	1.075	2.10672	16.1846	3.83374	0.000979836	0.0146497	-0.957513
AATC_BOVIN	0.4925	1.40688	13.8021	3.81842	0.00101611	0.0147543	-0.992593
G3MYN5_BOVIN	0.5875	1.50264	14.0396	3.81067	0.00103497	0.0147543	-1.01033
F1MWR3_BOVIN	0.685	1.6077	12.1062	3.7999	0.00106173	0.0147918	-1.03495
AATM_BOVIN	0.495	1.40932	14.2754	3.79004	0.00108687	0.0148056	-1.05752
ACADS_BOVIN	0.975	1.96564	12.345	3.77663	0.00112197	0.0149514	-1.08816
A6H7I0_BOVIN	-0.3025	0.810846	12.8158	-3.7645	0.0011547	0.0150602	-1.11587
CX6B1_BOVIN	0.6975	1.62169	14.7067	3.7426	0.00121619	0.0153221	-1.16586
TPIS_BOVIN	-0.395	0.760489	13.6421	-3.73963	0.00122477	0.0153221	-1.17263
SODM_BOVIN	0.5775	1.49226	12.0521	3.72906	0.00125583	0.0153965	-1.19675
HBB_BOVIN	1.0675	2.0958	13.3517	3.68787	0.00138439	0.0166398	-1.29056
A5D9F0_BOVIN (+1)	-0.4675	0.723217	10.8488	-3.6204	0.00162365	0.0191404	-1.4438
MDHC_BOVIN	0.4325	1.34957	14.085	3.60379	0.00168856	0.0192248	-1.48145
E1BFV0_BOVIN	-0.315	0.803851	9.40458	-3.58012	0.00178552	0.0192248	-1.53504
SDHB_BOVIN	1.0875	2.12505	13.0583	3.5788	0.00179108	0.0192248	-1.53802
HS71B_BOVIN	-0.5125	0.701007	13.3783	-3.5762	0.00180207	0.0192248	-1.54389
F1MGC0_BOVIN	0.495	1.40932	14.0762	3.57224	0.00181895	0.0192248	-1.55284
ATPG_BOVIN	0.585	1.50004	14.1217	3.57224	0.00181898	0.0192248	-1.55285
G3MY67_BOVIN (+2)	0.9775	1.96905	13.4046	3.56349	0.00185684	0.0192922	-1.57261
TBB4B_BOVIN	-0.2825	0.822165	11.6367	-3.55048	0.00191464	0.0195612	-1.60201
ATPA_BOVIN	0.565	1.47939	13.7946	3.52513	0.00203232	0.0204232	-1.65918
PDLI7_BOVIN	-0.34	0.790041	14.5517	-3.51496	0.00208151	0.0205801	-1.6821
G3MZK7_BOVIN	-0.46	0.726986	13.7117	-3.50291	0.00214132	0.0208354	-1.70923
G5E5C3_BOVIN (+1)	-0.295	0.815072	12.5087	-3.46779	0.00232541	0.022273	-1.78817
Q0VCZ8_BOVIN	0.635	1.55294	13.3496	3.46112	0.00236213	0.0222767	-1.80316
ACADV_BOVIN	0.635	1.55294	13.3808	3.42957	0.00254344	0.0236231	-1.87386
TBA8_BOVIN	-0.5125	0.701007	12.4271	-3.41213	0.00264945	0.023858	-1.91288
ATP5H_BOVIN	0.67	1.59107	13.8104	3.40716	0.00268048	0.023858	-1.924
ATPO_BOVIN	0.605	1.52098	12.2717	3.40636	0.00268549	0.023858	-1.92578
EFTU_BOVIN	0.41	1.32869	11.8358	3.39555	0.00275428	0.0241196	-1.94993
THIL_BOVIN	0.845	1.79626	12.4362	3.37819	0.00286834	0.0247647	-1.98866
PGM1_BOVIN	-0.4475	0.733312	13.7438	-3.36398	0.00296512	0.0252447	-2.02032
TNNT1_BOVIN	0.5125	1.42652	14.1992	3.33276	0.00318915	0.0267802	-2.08976
CISY_BOVIN	0.685	1.6077	13.9958	3.32571	0.00324199	0.0268559	-2.10541
ATPB_BOVIN	0.4525	1.36841	12.7517	3.31804	0.00330046	0.0269758	-2.12244
F1MZ38_BOVIN (+1)	0.455	1.37078	13.9462	3.29879	0.00345171	0.0278408	-2.1651
PRDX3_BOVIN	0.54	1.45397	12.5096	3.28302	0.00358067	0.0285058	-2.2
KAD3_BOVIN	0.5375	1.45146	12.0658	3.26293	0.00375174	0.0291269	-2.24439
ODPA_BOVIN	0.455	1.37078	13.8754	3.26271	0.00375371	0.0291269	-2.24489
ATPK_BOVIN	0.7	1.6245	12.4087	3.23085	0.00404162	0.0309689	-2.3151
A4FV78_BOVIN	-0.2425	0.845279	13.705	-3.22124	0.00413257	0.0312167	-2.33623
E1BDJ9_BOVIN (+2)	-0.2825	0.822165	13.3092	-3.21286	0.00421357	0.0312167	-2.35466
UCRI_BOVIN	0.6425	1.56103	13.6267	3.21151	0.00422673	0.0312167	-2.35762
ODPB_BOVIN	0.475	1.38992	12.4842	3.19398	0.00440171	0.0317764	-2.3961
NDUA4_BOVIN	0.82	1.76541	14.5283	3.18953	0.00444717	0.0317764	-2.40584
A4IFK4_BOVIN	-0.31	0.806642	13.1842	-3.18848	0.00445802	0.0317764	-2.40815
A6QNM9_BOVIN	0.3775	1.29909	12.9337	3.18108	0.00453482	0.0318535	-2.42435
ECHB_BOVIN	0.5225	1.43644	13.0996	3.17748	0.00457277	0.0318535	-2.43225
TMOD4_BOVIN	-0.2325	0.851159	13.1008	-3.17122	0.00463932	0.031954	-2.44594
G3N0I4_BOVIN	-0.4	0.757858	11.7725	-3.14059	0.00497884	0.0339114	-2.51283
F1MIZ9_BOVIN	-0.39	0.76313	12.6721	-3.12856	0.00511859	0.0344802	-2.53902
NDUS2_BOVIN	0.5975	1.51309	13.4746	3.09878	0.00548131	0.0365222	-2.60376
PGTA_BOVIN	-0.4225	0.746131	9.32375	-3.08795	0.00561937	0.0366742	-2.62726
A6QP89_BOVIN	0.2675	1.20372	13.8504	3.08761	0.00562377	0.0366742	-2.628
QCR2_BOVIN	0.5875	1.50264	13.3938	3.0714	0.00583671	0.0376621	-2.66309
F1MD74_BOVIN (+2)	-0.5175	0.698581	9.17542	-3.05246	0.00609543	0.038617	-2.70402
CY1_BOVIN	0.845	1.79626	15.1642	3.05137	0.00611069	0.038617	-2.70637
ACON_BOVIN	0.745	1.67597	13.1017	3.04307	0.00622779	0.0388308	-2.72427
ETFB_BOVIN	0.5175	1.43147	13.5633	3.03791	0.00630159	0.0388308	-2.73538
M2OM_BOVIN	0.38	1.30134	13.9025	3.03563	0.00633455	0.0388308	-2.7403
PURA1_BOVIN	-0.3525	0.783226	12.3483	-3.02266	0.00652497	0.039602	-2.7682
Q08DN5_BOVIN	0.4625	1.37793	13.4954	2.98289	0.00714412	0.0429348	-2.85353
PDLI3_BOVIN	-0.295	0.815072	13.8479	-2.95743	0.0075696	0.0446355	-2.9079
G3PT_BOVIN	-0.31	0.806642	12.0354	-2.95455	0.00761938	0.0446355	-2.91406
MYH1_BOVIN	-0.365	0.776469	12.1188	-2.95058	0.00768819	0.0446355	-2.9225
KAD1_BOVIN	-0.2225	0.857079	12.5696	-2.94886	0.00771837	0.0446355	-2.92618
NDUS8_BOVIN	0.7625	1.69643	11.8133	2.94092	0.00785851	0.0447658	-2.94307
MDHM_BOVIN	0.575	1.48968	13.3392	2.93933	0.00788696	0.0447658	-2.94647
1433G_BOVIN (+1)	-0.215	0.861546	13.5371	-2.91804	0.00827647	0.0464455	-2.99169
F1N775_BOVIN	-0.325	0.798298	12.4029	-2.91354	0.00836104	0.0464455	-3.00122
F1N690_BOVIN	0.365	1.28788	13.0762	2.91095	0.0084102	0.0464455	-3.00671
CH10_BOVIN	0.435	1.35191	13.0996	2.87072	0.00920942	0.0498325	-3.09172
Q3ZBX0_BOVIN	0.3475	1.27235	13.4696	2.86984	0.00922765	0.0498325	-3.09357
F1N2F2_BOVIN	-0.2775	0.825019	12.8221	-2.86451	0.00933903	0.0498325	-3.1048
A5PJM2_BOVIN (+1)	-0.3025	0.810846	13.8613	-2.86405	0.00934868	0.0498325	-3.10576
COX7C_BOVIN	0.685	1.6077	15.5592	2.85529	0.00953486	0.0503868	-3.1242
NDUV1_BOVIN	0.5525	1.46662	13.2554	2.83697	0.00993534	0.0520544	-3.16264
ARHL1_BOVIN	-0.3575	0.780516	13.2475	-2.83273	0.0100303	0.0521065	-3.17153
NDUAD_BOVIN	0.7775	1.71416	13.9413	2.77645	0.0113762	0.058529	-3.28893
G1K1X0_BOVIN (+1)	0.42	1.33793	12.9287	2.77325	0.0114576	0.058529	-3.29556
HBA_BOVIN	0.9925	1.98963	14.0729	2.76563	0.0116539	0.0590398	-3.31137
HSP7C_BOVIN	-0.2175	0.860055	13.3792	-2.7519	0.0120154	0.0595855	-3.33979
CISD1_BOVIN	0.595	1.51047	13.5671	2.7458	0.0121796	0.0595855	-3.35241
F1N6K0_BOVIN	-0.585	0.666649	12.1512	-2.7429	0.0122585	0.0595855	-3.3584
NDUB5_BOVIN	0.77	1.70527	14.2808	2.73776	0.0123992	0.0595855	-3.36901
1433E_BOVIN	-0.2925	0.816486	13.8783	-2.73633	0.0124388	0.0595855	-3.37197
NDUS1_BOVIN	0.59	1.50525	11.4563	2.73621	0.012442	0.0595855	-3.37221
NDUAA_BOVIN	0.7625	1.69643	12.6463	2.726	0.0127272	0.0603441	-3.39326
Q3SZ00_BOVIN	0.515	1.42899	11.245	2.71892	0.0129284	0.0603441	-3.40781
PUR9_BOVIN	-0.29	0.817902	9.82375	-2.7173	0.0129749	0.0603441	-3.41115
CYC_BOVIN	0.685	1.6077	13.665	2.71663	0.0129942	0.0603441	-3.41252
MYL1_BOVIN	-0.3825	0.767107	11.6204	-2.7088	0.0132216	0.0609385	-3.42862
ODO2_BOVIN	0.5975	1.51309	13.7263	2.69404	0.0136602	0.0620274	-3.45888
Q2KJ23_BOVIN	-0.245	0.843816	12.4933	-2.68768	0.0138535	0.06207	-3.4719
E1BNE2_BOVIN (+1)	-0.2	0.870551	10.1542	-2.68707	0.0138721	0.06207	-3.47314
FUND2_BOVIN	0.485	1.39959	12.9075	2.67954	0.0141048	0.0625272	-3.48855
PARK7_BOVIN	-0.3575	0.780516	14.4821	-2.67582	0.014221	0.0625272	-3.49614
Q3ZBY4_BOVIN	-0.54	0.687771	10.4704	-2.67393	0.0142803	0.0625272	-3.49999
ACTN1_BOVIN	-0.4475	0.733312	13.4633	-2.66088	0.0146968	0.0636559	-3.5266
Q3T0U3_BOVIN	0.395	1.31494	13.205	2.65937	0.0147457	0.0636559	-3.52967
F1N338_BOVIN	0.66	1.58008	12.9062	2.65017	0.0150472	0.0644291	-3.54838
ETFD_BOVIN	0.6	1.51572	6.94292	2.64752	0.0151351	0.0644291	-3.55376
F16P2_BOVIN	-0.4575	0.728247	12.4958	-2.64269	0.0152966	0.0646676	-3.56357
CDC42_BOVIN	0.2625	1.19956	13.2642	2.63728	0.0154795	0.0649926	-3.57455
COX2_BOVIN	0.615	1.53156	12.9383	2.61653	0.0161996	0.0671575	-3.61652
G3X6L9_BOVIN	-0.3075	0.808041	10.2629	-2.61612	0.0162142	0.0671575	-3.61735
COQ9_BOVIN	0.51	1.42405	12.5367	2.6098	0.0164399	0.0676352	-3.6301
F1N757_BOVIN	0.215	1.1607	13.8352	2.56738	0.0184684	0.0723647	-3.66074
3HIDH_BOVIN	0.555	1.46917	10.8163	2.59378	0.0170256	0.0695778	-3.66236
DYSF_BOVIN (+1)	-0.255	0.837987	10.3396	-2.59013	0.0171619	0.0696707	-3.6697
COX41_BOVIN	0.61	1.52626	14.6279	2.58704	0.0172779	0.0696801	-3.67591
E1B9N8_BOVIN (+1)	0.623333	1.54043	18.835	2.59136	0.0226021	0.0824706	-3.68602
THIM_BOVIN	0.435	1.35191	13.2217	2.579	0.0175834	0.0704485	-3.69204
F1MNK0_BOVIN	0.6025	1.51835	11.6908	2.57441	0.0177601	0.0706944	-3.70124
CX6A2_BOVIN	0.7375	1.66728	14.0675	2.5579	0.0184093	0.0723647	-3.73424
PSA1_BOVIN	-0.2875	0.819321	14.5142	-2.55385	0.0185721	0.0723647	-3.74233
F1N7X3_BOVIN (+1)	-0.365	0.776469	8.67917	-2.55001	0.0187274	0.0723647	-3.74998
Q3SWX4_BOVIN	0.47	1.38511	13.8837	2.54897	0.01877	0.0723647	-3.75207
F1N206_BOVIN	0.3575	1.2812	13.2363	2.50872	0.0204782	0.078219	-3.83195
NDUA6_BOVIN	0.7525	1.68471	14.07	2.50463	0.0206598	0.078219	-3.84003
A0A140T8A1_BOVIN (+1)	-0.8525	0.553824	16.3304	-2.50437	0.0206712	0.078219	-3.84054
E1BPV6_BOVIN	-0.7625	0.589474	10.3721	-2.49066	0.0212912	0.0798362	-3.86758
F6QLM5_BOVIN	-0.1925	0.875088	13.2846	-2.48772	0.021426	0.0798362	-3.87335
HCD2_BOVIN	0.2675	1.20372	10.3938	2.48635	0.0214893	0.0798362	-3.87605
AL4A1_BOVIN	0.573333	1.48796	9.2975	2.31524	0.0378695	0.112849	-3.88927
ATPD_BOVIN	0.6525	1.57189	14.135	2.47889	0.0218369	0.0806388	-3.89072
QCR7_BOVIN	0.7425	1.67307	14.53	2.4708	0.0222196	0.0815605	-3.90659
NDUA9_BOVIN	0.5875	1.50264	12.7442	2.45793	0.0228415	0.0828512	-3.93179
KAPCA_BOVIN	0.2375	1.17895	12.8367	2.45279	0.0230945	0.0830005	-3.94184
ODO1_BOVIN	0.4125	1.33099	12.8513	2.45159	0.0231535	0.0830005	-3.94417
F1MIU2_BOVIN	-0.3375	0.791412	12.2796	-2.44838	0.0233134	0.0830879	-3.95045
A3KN04_BOVIN	-0.265	0.832199	10.4433	-2.43737	0.0238686	0.0837753	-3.9719
G5E5T5_BOVIN	0.955	1.93858	9.74167	2.43734	0.0238701	0.0837753	-3.97195
ACPM_BOVIN (+1)	0.6925	1.61608	10.8046	2.43643	0.0239163	0.0837753	-3.97371
TPM3_BOVIN	0.52	1.43396	14.0858	2.43141	0.0241742	0.0841976	-3.98349
S10A1_BOVIN	-1.14	0.45376	12.4075	-2.42803	0.0243492	0.0843279	-3.99005
E1BJA2_BOVIN	0.2875	1.22052	11.9863	2.412	0.0251952	0.0867677	-4.02113
CAB39_BOVIN	-0.1725	0.887304	11.6671	-2.40687	0.0254716	0.0869232	-4.03105
ACTN3_BOVIN	-0.24	0.846745	13.0646	-2.4059	0.0255239	0.0869232	-4.03292
ATP8_BOVIN	0.6425	1.56103	10.9217	2.39475	0.0261359	0.0885156	-4.05444
F1MBR1_BOVIN	-0.3725	0.772443	13.3746	-2.38838	0.0264911	0.0890378	-4.0667
Q0VBZ2_BOVIN	-0.4225	0.746131	11.1008	-2.38679	0.0265806	0.0890378	-4.06976
COX6C_BOVIN	0.8725	1.83083	16.6054	2.37393	0.0273146	0.0909992	-4.09447
F1MDM4_BOVIN (+1)	-0.465	0.724471	13.0729	-2.36942	0.027576	0.0913573	-4.1031
NDUAB_BOVIN	0.4575	1.37316	13.2083	2.36696	0.0277202	0.0913573	-4.10782
F1MCK2_BOVIN	-0.245	0.843816	12.5383	-2.36011	0.0281238	0.092192	-4.12092
NDUA8_BOVIN	0.6675	1.58832	13.5971	2.35252	0.0285776	0.0931813	-4.13541
ACPH_BOVIN	-0.456667	0.728668	9.02812	-2.33045	0.0368186	0.112849	-4.14106
UBA1_BOVIN	-0.1525	0.89969	11.1821	-2.3394	0.0293783	0.095285	-4.16041
NDUBA_BOVIN	0.7	1.6245	13.3063	2.33442	0.0296875	0.0957813	-4.16987
PHB2_BOVIN	0.195	1.14472	11.8812	2.32039	0.0305754	0.0981295	-4.19649
PSA2_BOVIN	-0.416667	0.749154	9.85562	-2.24824	0.0428478	0.123313	-4.28071
DHDH_BOVIN	-0.4925	0.710792	13.685	-2.27478	0.0336318	0.106696	-4.28232
F1MS25_BOVIN (+1)	0.47	1.38511	11.6017	2.27393	0.0336912	0.106696	-4.2839
NDUA2_BOVIN	0.5725	1.4871	14.0667	2.27286	0.0337667	0.106696	-4.28591
PFKAM_BOVIN	-0.195	0.873573	13.685	-2.26727	0.0341613	0.106861	-4.29636
ECHM_BOVIN	0.3175	1.24617	13.075	2.26718	0.0341676	0.106861	-4.29652
LDHB_BOVIN	0.4875	1.40201	14.3287	2.24067	0.0360987	0.112327	-4.34586
F1N0W6_BOVIN	0.3125	1.24186	12.1742	2.23422	0.0365832	0.112849	-4.3578
E1BIS6_BOVIN	-0.1975	0.87206	13.3346	-2.22796	0.037059	0.112849	-4.36937
ACTS_BOVIN	-0.2075	0.866037	12.3392	-2.22445	0.0373281	0.112849	-4.37585
COQ8A_BOVIN	0.51	1.42405	14.01	2.22351	0.0374011	0.112849	-4.3776
E1BLA6_BOVIN (+1)	-0.24	0.846745	10.4588	-2.22108	0.0375888	0.112849	-4.38208
TAGL_BOVIN	0.77	1.70527	10.1762	2.21796	0.0378311	0.112849	-4.38782
E1BE77_BOVIN	-0.1925	0.875088	12.6837	-2.21678	0.0379233	0.112849	-4.39
E1BAJ4_BOVIN	-0.2825	0.822165	14.3146	-2.19998	0.0392567	0.115747	-4.42088
HINT2_BOVIN	0.335	1.26138	11.4271	2.19975	0.0392747	0.115747	-4.42129
G3X757_BOVIN (+1)	-0.1725	0.887304	11.8917	-2.19547	0.0396217	0.116211	-4.42914
A6H7J6_BOVIN (+1)	-0.165	0.891929	13.2417	-2.17296	0.0414908	0.120785	-4.47023
ENOA_BOVIN (+1)	-0.2225	0.857079	13.6438	-2.17196	0.0415753	0.120785	-4.47205
F1MYV9_BOVIN	0.526667	1.4406	13.0581	2.1316	0.0530198	0.145094	-4.47518
RD23B_BOVIN	-0.19	0.876606	13.4046	-2.15826	0.0427538	0.123313	-4.49692
G6PI_BOVIN	-0.24	0.846745	11.67	-2.15201	0.0433019	0.124038	-4.50824
PSB4_BOVIN	-0.2425	0.845279	11.1121	-2.14776	0.0436777	0.124532	-4.51592
KCC2B_BOVIN	-0.306667	0.808508	10.8681	-1.89611	0.0807505	0.19112	-4.55561
G3MX45_BOVIN (+1)	-0.25	0.840896	8.59125	-2.12002	0.0462055	0.131129	-4.56582
DRS7C_BOVIN	0.215	1.1607	9.82958	2.11051	0.0471024	0.133059	-4.58284
PRDX5_BOVIN	-0.2	0.870551	12.7392	-2.10012	0.0480996	0.135253	-4.60136
PGP_BOVIN	-0.1775	0.884234	13.1846	-2.09055	0.0490351	0.137253	-4.61838
TNNC1_BOVIN	0.475	1.38992	13.4725	2.0669	0.0514176	0.143268	-4.66021
G3N3C9_BOVIN	-0.1675	0.890384	13.2238	-2.06355	0.0517639	0.14328	-4.66612
COX5B_BOVIN	0.6225	1.53954	13.5846	2.06234	0.0518893	0.14328	-4.66825
F1MXX0_BOVIN	0.315	1.24401	12.9767	2.0556	0.0525925	0.14457	-4.68009
PSD11_BOVIN	-0.286667	0.819794	11.2975	-1.80746	0.0942437	0.210844	-4.68787
DHR11_BOVIN	0.2925	1.22476	11.4975	1.96265	0.0718016	0.176058	-4.69591
AL1A1_BOVIN	-0.7175	0.60815	12.5787	-2.04159	0.0540823	0.147344	-4.70464
APOA1_BOVIN	0.455	1.37078	11.8179	2.0316	0.0551682	0.149638	-4.72209
HSPB1_BOVIN	-0.25	0.840896	14.3546	-2.02877	0.0554784	0.149816	-4.72701
TCPG_BOVIN	-0.175	0.885768	12.5162	-2.02643	0.0557369	0.149854	-4.73108
RS5_BOVIN	-0.185	0.879649	11.1088	-2.01978	0.0564766	0.15118	-4.74263
A7MBD4_BOVIN	-0.2975	0.813661	7.91417	-2.00502	0.0581507	0.154984	-4.7682
GRP78_BOVIN	0.165	1.12117	11.2487	1.99559	0.0592428	0.157211	-4.78445
RAN_BOVIN	0.1425	1.10382	13.8938	1.98828	0.0601021	0.158804	-4.79703
COX5A_BOVIN	0.5625	1.47683	14.2654	1.98132	0.0609304	0.160302	-4.80896
MYH7_BOVIN	0.3175	1.24617	11.2279	1.9789	0.0612212	0.160379	-4.81311
ATP5J_BOVIN	0.5475	1.46155	14.2467	1.9686	0.0624712	0.162957	-4.83072
F1MWR8_BOVIN (+1)	-0.2325	0.851159	13.2108	-1.96513	0.0628971	0.163042	-4.83663
A6QLD3_BOVIN	-0.2025	0.869043	13.4113	-1.96262	0.0632076	0.163042	-4.84092
E1BCU2_BOVIN	0.31	1.23971	12.235	1.96186	0.0633017	0.163042	-4.84221
HINT1_BOVIN	-0.44	0.737135	13.4531	-1.69981	0.113328	0.243754	-4.84354
A6H7D7_BOVIN	-0.3225	0.799683	11.4467	-1.95629	0.0639951	0.164138	-4.85168
NDUA5_BOVIN	0.42	1.33793	12.8933	1.95219	0.0645091	0.164767	-4.85863
F1MWE0_BOVIN	-0.1875	0.878126	12.6612	-1.94825	0.0650077	0.165041	-4.86532
KAP0_BOVIN	-0.245	0.843816	12.8454	-1.94709	0.0651548	0.165041	-4.86728
G3X6W9_BOVIN	-0.5425	0.68658	13.7517	-1.94304	0.065671	0.16512	-4.87413
Q8MKH7_BOVIN (+2)	-0.375	0.771105	12.5083	-1.94235	0.0657599	0.16512	-4.8753
SUCB2_BOVIN	0.3175	1.24617	14.2137	1.9381	0.0663057	0.16512	-4.88247
PSA4_BOVIN	-0.21	0.864537	11.9246	-1.93747	0.0663878	0.16512	-4.88355
IF5A1_BOVIN	-0.2275	0.854114	14.9388	-1.93635	0.066533	0.16512	-4.88544
Q3ZBU0_BOVIN	-0.18	0.882703	14.4504	-1.92097	0.0685496	0.169439	-4.9113
NDUC2_BOVIN	0.48	1.39474	12.6571	1.89772	0.0717023	0.176058	-4.95014
ODPX_BOVIN	0.215	1.1607	13.1658	1.89241	0.0724399	0.176874	-4.95897
E1BP91_BOVIN	-0.1325	0.912249	13.0733	-1.89047	0.0727117	0.176874	-4.96219
NDUV2_BOVIN	0.48	1.39474	11.7104	1.88701	0.0731974	0.177352	-4.96793
ALAT1_BOVIN	-0.383333	0.766664	9.80687	-1.81566	0.0929154	0.209238	-4.9758
DNJA2_BOVIN	-0.2125	0.86304	12.875	-1.8732	0.0751647	0.181401	-4.99075
RS3_BOVIN	0.226667	1.17013	13.19	1.58963	0.136309	0.278063	-4.99671
MACD1_BOVIN	-0.1825	0.881175	12.7192	-1.86855	0.0758377	0.182308	-4.99841
F1MX12_BOVIN	-0.3425	0.788673	10.7821	-1.86536	0.0763029	0.18271	-5.00366
G3MZZ6_BOVIN (+1)	-0.1625	0.893475	13.1342	-1.85941	0.0771752	0.184079	-5.01342
PRS8_BOVIN	-0.2725	0.827884	10.0275	-1.84263	0.0796863	0.189332	-5.04086
A1L5B7_BOVIN	-0.2675	0.830758	9.92292	-1.83215	0.081289	0.191654	-5.05789
AK1A1_BOVIN	-0.2575	0.836536	13.6237	-1.82976	0.0816594	0.19179	-5.06177
CACB1_BOVIN (+2)	0.1575	1.11535	12.6229	1.826	0.0822443	0.192427	-5.06787
TPPP3_BOVIN	-0.4725	0.720715	12.6062	-1.82344	0.0826432	0.192625	-5.072
FHL3_BOVIN	-0.295	0.815072	13.3438	-1.81695	0.083666	0.194247	-5.08249
F1ME15_BOVIN	0.4825	1.39716	12.6071	1.81501	0.0839732	0.194247	-5.08561
DHPR_BOVIN	-0.2475	0.842355	12.1825	-1.81046	0.0846984	0.195188	-5.09294
GRP75_BOVIN	0.3325	1.25919	12.5671	1.80281	0.0859288	0.197282	-5.10522
F1N0L9_BOVIN	-0.1625	0.893475	11.4938	-1.79733	0.0868205	0.198586	-5.114
E1BF59_BOVIN	-0.1125	0.924984	13.1425	-1.77612	0.090348	0.205396	-5.1478
CRYAB_BOVIN	-0.2975	0.813661	13.6379	-1.77541	0.0904679	0.205396	-5.14893
STIP1_BOVIN	-0.2	0.870551	13.3704	-1.7676	0.0917983	0.207647	-5.16129
E1BDX8_BOVIN	-0.2175	0.860055	8.51583	-1.75957	0.0931842	0.209238	-5.17396
PSB5_BOVIN	-0.14	0.907519	15.3863	-1.74754	0.0952945	0.21242	-5.19287
VAPB_BOVIN	0.2075	1.15469	13.9733	1.74316	0.0960737	0.213381	-5.19974
A7YY43_BOVIN (+1)	0.1225	1.08862	12.4571	1.73751	0.0970849	0.214849	-5.20856
E1B8N9_BOVIN	-0.1725	0.887304	11.7662	-1.70501	0.103087	0.227312	-5.25895
AAMDC_BOVIN	0.315	1.24401	14.4938	1.70118	0.103815	0.228095	-5.26484
ENPL_BOVIN	-0.2	0.870551	12.4121	-1.6991	0.104211	0.228147	-5.26802
MYOZ2_BOVIN	-0.5225	0.696164	11.6679	-1.67417	0.109071	0.237938	-5.30608
F6S165_BOVIN	0.155	1.11342	14.1846	1.66781	0.110341	0.239855	-5.31572
ATIF1_BOVIN	0.4425	1.35896	15.7863	1.65938	0.112044	0.242697	-5.32846
TBA1B_BOVIN	-0.2425	0.845279	13.0042	-1.65406	0.113131	0.243754	-5.33648
Q29RI2_BOVIN	-0.1525	0.89969	13.2562	-1.63864	0.116331	0.249338	-5.3596
F1MTI7_BOVIN (+1)	-0.215	0.861546	11.17	-1.63116	0.117909	0.25184	-5.37074
IDH3G_BOVIN (+1)	0.23	1.17283	13.0838	1.61496	0.121391	0.258376	-5.39476
A0A0N4STN0_BOVIN (+1)	0.3025	1.23328	12.1467	1.61141	0.122164	0.259124	-5.4
A0A140T897_BOVIN	0.27	1.20581	14.0008	1.60688	0.123158	0.260068	-5.40667
F1MXI4_BOVIN	-0.21	0.864537	9.28792	-1.60552	0.123458	0.260068	-5.40867
AL7A1_BOVIN (+1)	0.15	1.10957	11.6962	1.59374	0.126081	0.264684	-5.42594
LEG1_BOVIN	-0.27	0.82932	14.3733	-1.57997	0.129205	0.270084	-5.446
E1BPR7_BOVIN	-0.2025	0.869043	10.1421	-1.57853	0.129535	0.270084	-5.44809
Q08E45_BOVIN	-0.1475	0.902814	10.1233	-1.57203	0.131033	0.271958	-5.4575
PSA7_BOVIN	-0.145	0.904379	12.9133	-1.5708	0.13132	0.271958	-5.45929
EF1B_BOVIN	-0.2525	0.839441	13.1258	-1.56769	0.132044	0.272536	-5.46378
F1N0F7_BOVIN	-0.23	0.852635	8.61125	-1.56489	0.132699	0.272969	-5.46782
F1MKP6_BOVIN	-0.17	0.888843	10.8008	-1.54994	0.13624	0.278063	-5.48927
G3X778_BOVIN	-0.1775	0.884234	13.5175	-1.54743	0.136844	0.278063	-5.49287
QCR8_BOVIN	0.4625	1.37793	14.8087	1.54682	0.13699	0.278063	-5.49374
CAH3_BOVIN	-0.4625	0.725728	13.465	-1.5402	0.13859	0.280382	-5.50317
NU5M_BOVIN (+1)	0.406667	1.32562	9.0825	1.17573	0.261115	0.426836	-5.50664
MP2K6_BOVIN	-0.1325	0.912249	12.1496	-1.52974	0.14115	0.284509	-5.51801
E1BF23_BOVIN	-0.125	0.917004	13.4708	-1.52809	0.141558	0.284509	-5.52035
UBC12_BOVIN	-0.135	0.91067	11.5113	-1.52244	0.142959	0.286386	-5.52832
C1QBP_BOVIN	0.26	1.19748	11.1662	1.51179	0.145635	0.290796	-5.54331
F1MKT3_BOVIN (+1)	-0.21	0.864537	11.4592	-1.50594	0.147123	0.292812	-5.5515
ACTC_BOVIN	-0.205	0.867539	12.6475	-1.49971	0.148717	0.295027	-5.56018
F1MNM7_BOVIN	0.185	1.13682	11.5779	1.49585	0.149714	0.295432	-5.56555
Q7YRW9_BOVIN	0.2725	1.2079	14.9321	1.49519	0.149885	0.295432	-5.56647
MPI_BOVIN	-0.2625	0.833642	8.71042	-1.49116	0.150931	0.296542	-5.57207
F1MK91_BOVIN	0.24	1.18099	13.5171	1.48707	0.152002	0.296931	-5.57774
AOC3_BOVIN (+3)	0.2175	1.16272	11.2125	1.4867	0.152098	0.296931	-5.57825
A7E3S8_BOVIN	-0.1675	0.890384	12.7808	-1.48305	0.153058	0.297756	-5.58329
SPA31_BOVIN (+1)	0.3425	1.26795	11.4133	1.4814	0.153493	0.297756	-5.58557
RHOA_BOVIN	-0.18	0.882703	12.1944	-1.09665	0.293001	0.466519	-5.5906
IF4A2_BOVIN	-0.1025	0.931418	14.2471	-1.46576	0.157671	0.304896	-5.60705
Q3SZA4_BOVIN	0.175	1.12896	10.9883	1.44161	0.164301	0.316719	-5.63986
F1MJH1_BOVIN (+1)	-0.26	0.835088	13.5758	-1.43648	0.16574	0.31849	-5.64678
F1MN74_BOVIN	0.1525	1.11149	13.1587	1.4318	0.16706	0.320024	-5.65307
F1N7T1_BOVIN (+1)	-0.34	0.790041	13.7387	-1.42945	0.167726	0.3203	-5.65622
EF1A2_BOVIN	-0.1225	0.918594	14.0867	-1.42733	0.168329	0.320452	-5.65906
F1MGU7_BOVIN (+2)	0.6025	1.51835	14.6671	1.42211	0.169819	0.322023	-5.66603
A5PK37_BOVIN	-0.215	0.861546	11.74	-1.26735	0.227607	0.391919	-5.6667
SBDS_BOVIN	-0.105	0.929805	12.9592	-1.42077	0.170204	0.322023	-5.66782
H9GW43_BOVIN	-0.255	0.837987	9.66458	-1.41598	0.171585	0.323636	-5.6742
E1BLN7_BOVIN	-0.1325	0.912249	14.0754	-1.41125	0.172956	0.325221	-5.68048
1433Z_BOVIN	-0.175	0.885768	9.46208	-1.40411	0.175043	0.327607	-5.68992
HDHD2_BOVIN	-0.1425	0.905948	13.2067	-1.40326	0.175294	0.327607	-5.69105
H33_BOVIN	0.14	1.10191	16.3633	1.39809	0.17682	0.329184	-5.69786
PP2BA_BOVIN	-0.135	0.91067	14.0337	-1.39677	0.177212	0.329184	-5.6996
F1MUC5_BOVIN	-0.15	0.90125	10.8775	-1.39252	0.178477	0.32969	-5.70519
Q2KJ47_BOVIN	0.185	1.13682	11.0342	1.39171	0.178717	0.32969	-5.70624
G3N0F6_BOVIN	0.115	1.08298	11.535	1.39044	0.179098	0.32969	-5.70791
QOR_BOVIN	-0.1025	0.931418	12.9796	-1.37915	0.182502	0.334951	-5.72265
A6QPG6_BOVIN	-0.133333	0.911722	11.2012	-1.26193	0.229491	0.392955	-5.72843
PP1R7_BOVIN	0.215	1.1607	10.5675	1.36515	0.186792	0.341802	-5.74078
F1MJ90_BOVIN	-0.1475	0.902814	12.9879	-1.35668	0.189427	0.345108	-5.75168
E1BP87_BOVIN	-0.2475	0.842355	10.2467	-1.35465	0.190063	0.345108	-5.75429
LMCD1_BOVIN	0.1575	1.11535	12.3588	1.35394	0.190288	0.345108	-5.7552
ROA2_BOVIN	0.2075	1.15469	13.6654	1.35137	0.191094	0.345548	-5.75849
NDUS6_BOVIN	-0.333333	0.793701	9.854	-0.917883	0.377065	0.567261	-5.76088
Q08DA2_BOVIN	0.213333	1.15936	7.6775	0.902144	0.383647	0.570387	-5.77617
F1MQ37_BOVIN	-0.265	0.832199	9.14292	-1.32976	0.197998	0.356978	-5.78595
F1MRQ7_BOVIN	-0.115	0.923382	13.2433	-1.325	0.199547	0.35747	-5.79195
PCBP1_BOVIN	-0.1225	0.918594	11.6867	-1.32444	0.199728	0.35747	-5.79265
F1MQI3_BOVIN	-0.11	0.926588	13.8621	-1.32355	0.20002	0.35747	-5.79378
PLAK_BOVIN	0.7425	1.67307	9.55937	1.1542	0.269518	0.437076	-5.79567
FKBP3_BOVIN	-0.14	0.907519	14.0283	-1.32029	0.201085	0.357671	-5.79786
CAV1_BOVIN	0.1975	1.14671	13.0221	1.31964	0.201299	0.357671	-5.79869
F1MX04_BOVIN	-0.19	0.876606	10.5038	-1.31321	0.203418	0.360391	-5.80673
MIC19_BOVIN	0.23	1.17283	14.2169	1.18881	0.256108	0.423915	-5.81282
FETUA_BOVIN	0.2625	1.19956	13.9894	1.1325	0.278199	0.446571	-5.81931
ANXA7_BOVIN	-0.0975	0.934651	11.9821	-1.30283	0.206875	0.365459	-5.81965
G3X861_BOVIN (+1)	-0.253333	0.838956	13.6487	-0.841308	0.41562	0.599471	-5.82775
Q29RH9_BOVIN	0.1275	1.0924	13.0642	1.29422	0.209777	0.36952	-5.8303
GAMT_BOVIN	-0.1575	0.896577	13.2221	-1.29175	0.210616	0.369937	-5.83335
F1MG70_BOVIN (+1)	-0.1325	0.912249	10.4525	-1.28918	0.211492	0.370413	-5.83651
F1MKE9_BOVIN	0.1725	1.12701	11.2325	1.28118	0.214232	0.374144	-5.84632
PRDX6_BOVIN	0.1325	1.09619	13.8946	1.27196	0.217427	0.378443	-5.85756
ALDH2_BOVIN	-0.1975	0.87206	12.5733	-1.27052	0.217929	0.378443	-5.85931
C1JZ67_BOVIN	-0.365	0.776469	8.647	-1.20142	0.246257	0.413629	-5.86539
VAPA_BOVIN	-0.285	0.820742	14.8592	-1.26358	0.220361	0.381586	-5.86771
F1MYM9_BOVIN	0.525	1.43893	8.24812	1.08471	0.298063	0.470909	-5.87006
MYO1C_BOVIN	0.2	1.1487	10.7894	0.786843	0.445702	0.618134	-5.87121
PDCD5_BOVIN	-0.29	0.817902	9.20833	-1.25125	0.224736	0.388066	-5.88256
TCPB_BOVIN	-0.1975	0.87206	9.4875	-1.23914	0.229096	0.392955	-5.89701
F1N7F9_BOVIN	-0.175	0.885768	12.9217	-1.23171	0.231802	0.395808	-5.90582
ISOC1_BOVIN	0.193333	1.1434	9.7825	1.08817	0.296592	0.469795	-5.92235
CAN1_BOVIN	-0.1125	0.924984	13.0433	-1.21326	0.238632	0.404913	-5.9275
ACADM_BOVIN	0.2	1.1487	13.6312	1.21313	0.238678	0.404913	-5.92764
E1BMC6_BOVIN	-0.1525	0.89969	13.6888	-1.21196	0.239116	0.404913	-5.92901
TCPZ_BOVIN	-0.1375	0.909093	9.94583	-1.19414	0.245867	0.413629	-5.94966
E1B8G4_BOVIN (+2)	0.08	1.05702	13.9581	0.677789	0.509975	0.670848	-5.95024
TCTP_BOVIN	-0.155	0.898132	12.71	-1.19304	0.246288	0.413629	-5.95093
PROF1_BOVIN	-0.0925	0.937896	12.8079	-1.19039	0.247304	0.4142	-5.95397
RL4_BOVIN	-0.115	0.923382	10.5762	-1.1849	0.249423	0.416611	-5.96026
E1BKQ6_BOVIN	-0.2025	0.869043	9.83583	-1.17813	0.252049	0.419854	-5.96798
E1BE28_BOVIN	-0.135	0.91067	10.2371	-1.17635	0.252745	0.419871	-5.97
PEBP1_BOVIN	0.1325	1.09619	14.35	1.16664	0.256562	0.423915	-5.981
F1N3V0_BOVIN	-0.135	0.91067	8.64417	-1.1622	0.25832	0.425672	-5.986
Q24JZ7_BOVIN	0.195	1.14472	13.205	1.15762	0.260141	0.426836	-5.99114
Q05JF3_BOVIN	-0.1025	0.931418	13.2529	-1.15522	0.2611	0.426836	-5.99382
KAP2_BOVIN	0.1575	1.11535	10.7833	1.13807	0.268034	0.436981	-6.01288
HNRPK_BOVIN	0.13	1.09429	11.2954	1.13548	0.269091	0.437076	-6.01573
Q32L46_BOVIN	-0.18	0.882703	14.4563	-1.13062	0.271088	0.438461	-6.02108
F1MJJ8_BOVIN (+1)	-0.1175	0.921784	10.5567	-1.12334	0.274094	0.442158	-6.02904
PGFS1_BOVIN (+1)	0.453333	1.3692	13.4187	0.971943	0.349093	0.534985	-6.03877
RT36_BOVIN	0.27	1.20581	13.8975	1.11329	0.278287	0.446571	-6.03997
E1BA93_BOVIN	-0.135	0.91067	11.2883	-1.10925	0.279983	0.448119	-6.04432
E1BBY7_BOVIN	-0.25	0.840896	11.5275	-1.10406	0.282179	0.450458	-6.04992
RB11B_BOVIN	-0.0866667	0.941696	14.5844	-0.492415	0.630766	0.769932	-6.05919
Q3ZCI4_BOVIN	-0.126667	0.915945	8.19063	-0.465762	0.649213	0.777281	-6.07214
F1ME62_BOVIN	-0.16	0.895025	8.12167	-1.07217	0.295928	0.469795	-6.08374
F1MPL4_BOVIN (+1)	0.13	1.09429	14.5058	1.05423	0.303872	0.478852	-6.10238
PUR8_BOVIN	-0.145	0.904379	14.0162	-1.0473	0.306981	0.482511	-6.10951
E1BPX9_BOVIN	0.2675	1.20372	10.9754	1.04405	0.308447	0.483576	-6.11283
TMOD1_BOVIN	0.145	1.10573	12.3229	1.0416	0.309555	0.484074	-6.11533
F1MM07_BOVIN	0.646667	1.56555	8.418	0.891565	0.38522	0.570387	-6.11677
A4IFG0_BOVIN	-0.2925	0.816486	11.5312	-1.03397	0.313023	0.488253	-6.12309
E1BQ40_BOVIN	-0.113333	0.92445	10.3425	-0.877074	0.396614	0.581637	-6.12538
UGPA_BOVIN	-0.1475	0.902814	13.9721	-1.02641	0.316488	0.492404	-6.13072
A2MG_BOVIN	0.2325	1.17487	9.68625	1.01679	0.320936	0.49806	-6.14037
E1BJ20_BOVIN (+1)	0.0333333	1.02337	13.4262	0.250092	0.806486	0.895609	-6.15099
F1MME6_BOVIN	-0.07	0.952638	14.0308	-0.994127	0.331588	0.512949	-6.16276
RS2_BOVIN	-0.1175	0.921784	11.8458	-0.992833	0.332203	0.512949	-6.16403
G5E531_BOVIN (+1)	0.05	1.03526	8.72875	0.176985	0.862291	0.92897	-6.16706
F1MMT2_BOVIN	-0.0875	0.941152	12.2179	-0.981531	0.337613	0.519991	-6.17501
KCRM_BOVIN	-0.1425	0.905948	11.7933	-0.976627	0.339978	0.522323	-6.17974
G5E6M8_BOVIN (+1)	-1.77636e-15	1	12.9244	-9.79953e-15	1	1	-6.18322
E1BF39_BOVIN	-0.2825	0.822165	8.54125	-0.952418	0.351824	0.537826	-6.20277
RS27A_BOVIN	-0.145	0.904379	15.0329	-0.933357	0.361346	0.548814	-6.22053
ADHX_BOVIN	0.18	1.13288	13.73	0.932929	0.361562	0.548814	-6.22093
F1MAV0_BOVIN (+1)	0.295	1.22688	12.9983	0.932659	0.361698	0.548814	-6.22118
ALDR_BOVIN	-0.07	0.952638	14.0279	-0.921813	0.367197	0.555782	-6.23113
F1MG92_BOVIN (+1)	0.13	1.09429	10.8944	0.745753	0.469294	0.635049	-6.23216
BLVRB_BOVIN	0.1425	1.10382	13.23	0.903236	0.376744	0.567261	-6.24793
F1MWD3_BOVIN	-0.09	0.939523	13.1129	-0.901669	0.377557	0.567261	-6.24933
H4_BOVIN	0.085	1.06069	14.8925	0.898465	0.379222	0.56837	-6.25219
A5PJE3_BOVIN (+1)	0.3325	1.25919	11.4979	0.89541	0.380815	0.569365	-6.25491
SAHH_BOVIN	-0.09	0.939523	14.0392	-0.893327	0.381903	0.569603	-6.25676
TECR_BOVIN	0.13	1.09429	9.30875	0.88869	0.384334	0.570387	-6.26086
PGAM1_BOVIN	-0.08	0.946058	11.4317	-0.877865	0.390047	0.576141	-6.27036
A1AG_BOVIN (+1)	0.6075	1.52362	12.1717	0.867552	0.39554	0.581637	-6.2793
Q3SYT9_BOVIN	-0.095	0.936272	10.365	-0.865712	0.396526	0.581637	-6.28089
G5E580_BOVIN-DECOY	0.1975	1.14671	11.3771	0.858103	0.400617	0.586106	-6.28742
ANXA4_BOVIN	-0.1275	0.915416	8.84	-0.855936	0.401788	0.586419	-6.28927
F1MCT8_BOVIN	-0.115	0.923382	9.24292	-0.852244	0.403787	0.587937	-6.29241
GSTM1_BOVIN	-0.11	0.926588	12.9492	-0.845829	0.407275	0.591611	-6.29783
ADIPO_BOVIN	0.1425	1.10382	12.9229	0.839059	0.410977	0.594885	-6.30352
RL8_BOVIN	-0.065	0.955945	13.0846	-0.838161	0.41147	0.594885	-6.30427
RL6_BOVIN	-0.135	0.91067	8.31125	-0.828204	0.416959	0.59999	-6.31254
F1MYG5_BOVIN	-0.105	0.929805	12.5217	-0.824985	0.418743	0.601146	-6.3152
G5E5N5_BOVIN (+1)	0.1975	1.14671	13.0175	0.823024	0.419832	0.601301	-6.31681
RLA2_BOVIN	-0.11	0.926588	10.9771	-0.820873	0.421029	0.60161	-6.31857
PSA5_BOVIN	-0.1525	0.89969	11.1544	-0.516874	0.614061	0.755862	-6.3226
F1MCF8_BOVIN (+1)	0.3025	1.23328	11.2975	0.813645	0.425067	0.605362	-6.32447
DNJB4_BOVIN	-0.08	0.946058	12.4471	-0.81264	0.42563	0.605362	-6.32529
F1N0E5_BOVIN (+1)	-0.08	0.946058	11.7567	-0.809358	0.427472	0.605601	-6.32795
TRFE_BOVIN	0.1275	1.0924	13.7383	0.808823	0.427774	0.605601	-6.32838
PTGR2_BOVIN	0.0775	1.05519	12.6988	0.804858	0.430007	0.60683	-6.33158
G5E5B8_BOVIN	-0.0825	0.94442	15.0121	-0.803771	0.430621	0.60683	-6.33245
HEMO_BOVIN	0.3125	1.24186	13.4133	0.796953	0.434483	0.610867	-6.33791
SYDC_BOVIN	-0.17	0.888843	12.0887	-0.794107	0.436102	0.61174	-6.34017
RS18_BOVIN	-0.0875	0.941152	13.3413	-0.787005	0.440156	0.616018	-6.34579
PDIA3_BOVIN	0.0775	1.05519	11.9217	0.783632	0.44209	0.617314	-6.34844
CK054_BOVIN	0.1675	1.12311	8.8975	0.780206	0.444059	0.618107	-6.35113
F1MNQ4_BOVIN (+1)	0.135	1.09809	14.7542	0.779138	0.444674	0.618107	-6.35196
F6RDV6_BOVIN	0.11	1.07923	11.6525	0.775398	0.446832	0.618303	-6.35487
F1MLX6_BOVIN	-0.1725	0.887304	13.0129	-0.771692	0.448977	0.619872	-6.35774
F1MX63_BOVIN	-0.185	0.879649	12.675	-0.762186	0.454507	0.626097	-6.36505
A7MB72_BOVIN	-0.1075	0.928195	11.6283	-0.758138	0.456874	0.627946	-6.36814
SMTL2_BOVIN	-0.15	0.90125	11.3721	-0.751821	0.460583	0.630346	-6.37292
CAPZB_BOVIN	-0.06	0.959264	13.3883	-0.751662	0.460677	0.630346	-6.37304
LUM_BOVIN	-0.1725	0.887304	12.4488	-0.746658	0.463628	0.632971	-6.37681
E1BKM4_BOVIN	-0.1525	0.89969	9.56391	-0.744099	0.465558	0.634193	-6.37826
H10_BOVIN	0.125	1.09051	13.6542	0.738615	0.468395	0.635049	-6.3828
G3N0V0_BOVIN	0.345	1.27015	13.9113	0.738583	0.468414	0.635049	-6.38283
F1MZX6_BOVIN	-0.17	0.888843	9.05292	-0.715317	0.482367	0.651302	-6.39983
E1BDZ2_BOVIN	-0.1125	0.924984	12.5733	-0.713443	0.483502	0.651399	-6.40118
Q0VD16_BOVIN	-0.0466667	0.968171	12.0169	-0.47085	0.645673	0.777281	-6.40331
SAR1B_BOVIN	0.1	1.07177	11.2717	0.704844	0.488726	0.656994	-6.40731
CAH2_BOVIN	-0.2475	0.842355	12.9433	-0.699938	0.491722	0.659575	-6.41078
CPNS1_BOVIN	-0.085	0.942785	8.06917	-0.691881	0.496665	0.66475	-6.41643
EIF3J_BOVIN	0.1	1.07177	11.8467	0.685681	0.500487	0.666177	-6.42074
F1MTP5_BOVIN (+1)	0.06	1.04247	13.8433	0.685583	0.500548	0.666177	-6.4208
CALM_BOVIN (+1)	-0.0975	0.934651	14.1196	-0.684865	0.500991	0.666177	-6.4213
ACTN2_BOVIN	-0.08	0.946058	13.535	-0.681432	0.503116	0.667555	-6.42366
F1MW57_BOVIN (+4)	-0.0675	0.95429	11.3187	-0.679581	0.504265	0.667633	-6.42494
UBE2N_BOVIN	-0.0775	0.947698	15.3083	-0.675544	0.506773	0.669508	-6.42769
G3N3S8_BOVIN	-0.1175	0.921784	9.5225	-0.672071	0.508937	0.670848	-6.43005
F1N5M2_BOVIN	0.1125	1.0811	12.2996	0.667766	0.511626	0.671577	-6.43297
A6H7E3_BOVIN (+1)	0.125	1.09051	10.1179	0.655441	0.519369	0.680285	-6.4412
PGS2_BOVIN	-0.1775	0.884234	15.0021	-0.649355	0.523216	0.682548	-6.44521
E1BDQ4_BOVIN	-0.055	0.962594	12.1554	-0.649185	0.523324	0.682548	-6.44532
SYRC_BOVIN	0.09	1.06437	9.87	0.372861	0.715355	0.830516	-6.4463
F1MPU4_BOVIN	0.1	1.07177	13.6162	0.638735	0.529968	0.689746	-6.45212
F1MWN1_BOVIN (+1)	-0.075	0.949342	9.22958	-0.636695	0.53127	0.689976	-6.45344
G5E631_BOVIN	0.015	1.01045	9.00563	0.122251	0.904599	0.961039	-6.45383
F1MHA5_BOVIN	0.01	1.00696	18.0669	0.0615014	0.95191	0.984451	-6.4597
CAVN4_BOVIN	0.0775	1.05519	12.9917	0.626236	0.537974	0.697205	-6.46012
G3N0V2_BOVIN	0.4775	1.39233	13.05	0.623914	0.539468	0.697667	-6.46159
A5D7M6_BOVIN (+2)	0.4675	1.38271	12.0175	0.620869	0.541432	0.698732	-6.46351
F2Z4F5_BOVIN	-0.16	0.895025	9.19583	-0.617564	0.543566	0.700013	-6.46558
F1MER7_BOVIN	-0.0575	0.960928	12.4375	-0.612326	0.54696	0.702906	-6.46884
F1MPE5_BOVIN	-0.0625	0.957603	8.44417	-0.609282	0.548936	0.703971	-6.47072
F1MGK9_BOVIN	-0.1075	0.928195	9.25917	-0.589224	0.562058	0.719293	-6.4829
F1MBP8_BOVIN	-0.0675	0.95429	12.4925	-0.584177	0.565385	0.722043	-6.48591
Q3T0S7_BOVIN	0.1225	1.08862	9.79583	0.565663	0.577676	0.735766	-6.49671
PRDX2_BOVIN	0.0825	1.05885	13.4796	0.564325	0.578569	0.735766	-6.49748
Q3MHM1_BOVIN	0.0975	1.06992	9.96	0.562587	0.579731	0.735766	-6.49847
F1MWN3_BOVIN	-0.0575	0.960928	12.4408	-0.556862	0.583565	0.739102	-6.50172
ACYP2_BOVIN	-0.0575	0.960928	14.7492	-0.554678	0.585032	0.739432	-6.50296
F1MZL0_BOVIN (+1)	-0.0675	0.95429	13.3358	-0.544428	0.591937	0.746091	-6.50868
DRS7B_BOVIN (+1)	0.07	1.04972	9.68583	0.541927	0.593629	0.746091	-6.51006
A0A0A0MPA4_BOVIN	0.0525	1.03706	13.0938	0.541449	0.593952	0.746091	-6.51033
G3MYQ1_BOVIN	-0.0133333	0.990801	10.5931	-0.118466	0.907538	0.962493	-6.51185
MSRA_BOVIN	-0.08	0.946058	13.8171	-0.538379	0.596031	0.747172	-6.51201
CLH1_BOVIN (+1)	-0.0133333	0.990801	8.77562	-0.114634	0.910514	0.963981	-6.51232
F1N2I5_BOVIN	-0.095	0.936272	14.0971	-0.534287	0.598808	0.749122	-6.51424
A4FUD0_BOVIN	0.0166667	1.01162	8.52437	0.0777074	0.939263	0.984323	-6.51606
H13_BOVIN	-0.246667	0.842842	17.1116	-0.0612645	0.951917	0.984451	-6.51729
E1BCH2_BOVIN	-0.055	0.962594	10.0179	-0.52673	0.603954	0.75402	-6.51832
E1BLY1_BOVIN (+2)	0.00333333	1.00231	14.5512	0.021535	0.983151	0.992268	-6.519
PSMD2_BOVIN	-0.0575	0.960928	9.48542	-0.524573	0.605427	0.754323	-6.51948
MYLK2_BOVIN	0.0925	1.06622	14.4275	0.521602	0.607458	0.754421	-6.52106
E1BGW2_BOVIN (+1)	0.07	1.04972	14.2329	0.520859	0.607967	0.754421	-6.52145
F1N2A2_BOVIN (+1)	-0.075	0.949342	12.47	-0.514639	0.612231	0.755862	-6.52473
CO1A1_BOVIN	-0.32	0.80107	12.785	-0.513071	0.613309	0.755862	-6.52555
F1MUX6_BOVIN	0.1825	1.13485	13.3367	0.512833	0.613473	0.755862	-6.52567
RS7_BOVIN	0.0725	1.05154	9.55208	0.501165	0.621519	0.762861	-6.5317
GYS1_BOVIN	-0.0575	0.960928	12.935	-0.498824	0.623139	0.762861	-6.53289
ANXA5_BOVIN	-0.0525	0.964264	11.5404	-0.49833	0.623481	0.762861	-6.53314
PHB_BOVIN	0.05	1.03526	11.8167	0.484665	0.632979	0.769932	-6.53999
NNRE_BOVIN	0.05	1.03526	14.4521	0.484597	0.633027	0.769932	-6.54002
G8JKZ8_BOVIN (+1)	-0.07	0.952638	12.9821	-0.481045	0.635507	0.770428	-6.54177
TPM2_BOVIN	0.0875	1.06253	13.7054	0.480412	0.635949	0.770428	-6.54208
A6QLS9_BOVIN	0.0475	1.03347	11.625	0.468931	0.643998	0.777281	-6.54764
ANX11_BOVIN (+2)	-0.05	0.965936	13.2404	-0.46595	0.646095	0.777281	-6.54906
MYG_BOVIN	0.135	1.09809	12.3625	0.464193	0.647332	0.777281	-6.54989
F1MDH3_BOVIN	-0.0975	0.934651	8.24083	-0.4626	0.648454	0.777281	-6.55065
A6QNZ7_BOVIN (+1)	0.39	1.31039	12.7737	0.455755	0.653289	0.780636	-6.55386
CO1A2_BOVIN	-0.28	0.823591	11.1542	-0.449127	0.657985	0.784718	-6.55692
A6QP82_BOVIN	-0.045	0.96929	12.6379	-0.444055	0.661589	0.787484	-6.55923
F1MV74_BOVIN (+1)	-0.06	0.959264	12.8704	-0.430687	0.671127	0.797288	-6.5652
F2Z4E8_BOVIN	-0.06	0.959264	14.1079	-0.427547	0.673375	0.797547	-6.56658
F1MYX9_BOVIN	-0.1275	0.915416	8.65458	-0.42675	0.673947	0.797547	-6.56693
UB2V1_BOVIN	0.04	1.02811	12.2487	0.424363	0.675659	0.798032	-6.56797
PRAF3_BOVIN	-0.05	0.965936	9.92625	-0.414544	0.68272	0.804822	-6.57218
ANXA2_BOVIN	-0.075	0.949342	11.5483	-0.412376	0.684283	0.805117	-6.5731
F1MTZ1_BOVIN (+1)	0.0625	1.04427	13.4292	0.409095	0.686653	0.806356	-6.57447
F1MDN4_BOVIN (+1)	-0.04	0.972655	11.8029	-0.403675	0.690573	0.809409	-6.57673
VIME_BOVIN	-0.0775	0.947698	12.8804	-0.395763	0.69631	0.814577	-6.57996
TELT_BOVIN	0.04	1.02811	13.6175	0.388325	0.701722	0.819344	-6.58295
HS90A_BOVIN	-0.04	0.972655	13.0954	-0.38418	0.704745	0.82131	-6.58459
E1BPX8_BOVIN	0.0525	1.03706	11.6696	0.371953	0.713691	0.830157	-6.58932
PNPH_BOVIN	-0.03	0.97942	11.7567	-0.367071	0.717275	0.831171	-6.59117
F1N2G0_BOVIN	-0.06	0.959264	11.1621	-0.362167	0.720882	0.833774	-6.593
A1AT_BOVIN	0.0675	1.0479	13.6971	0.358487	0.723592	0.835333	-6.59436
RS9_BOVIN	0.0425	1.0299	14.0575	0.350693	0.729346	0.840093	-6.59719
EF2_BOVIN	-0.0275	0.981119	13.3487	-0.347125	0.731986	0.840093	-6.59847
EDF1_BOVIN	-0.0425	0.970971	13.6683	-0.34695	0.732115	0.840093	-6.59853
A1A4L7_BOVIN	-0.0725	0.950989	12.53	-0.345489	0.733197	0.840093	-6.59905
E1BB91_BOVIN	-0.0475	0.967612	12.6446	-0.338578	0.738322	0.842775	-6.60147
RL7A_BOVIN	-0.045	0.96929	12.1417	-0.33755	0.739085	0.842775	-6.60183
RAB1B_BOVIN	0.04	1.02811	10.3408	0.336774	0.739662	0.842775	-6.6021
F1MZS3_BOVIN	0.02	1.01396	13.0725	0.326653	0.747195	0.849778	-6.60554
PGES2_BOVIN	0.065	1.04608	8.55261	0.3213	0.751351	0.851455	-6.6072
F1N7B5_BOVIN	0.1025	1.07363	9.74625	0.320956	0.751447	0.851455	-6.60743
F1MD77_BOVIN	-0.0375	0.974342	11.8667	-0.310325	0.759402	0.858693	-6.61088
E1BDK6_BOVIN	-0.035	0.976032	10.2137	-0.308679	0.760637	0.858693	-6.6114
EF1G_BOVIN (+1)	-0.0525	0.964264	14.3058	-0.302092	0.765582	0.861877	-6.61347
PTPA_BOVIN	0.0275	1.01924	11.5975	0.301178	0.766269	0.861877	-6.61375
ABEC2_BOVIN	-0.05	0.965936	11.2883	-0.272298	0.788078	0.884784	-6.62225
G3N088_BOVIN	-0.0975	0.934651	12.7417	-0.262731	0.795343	0.891308	-6.62488
F1N715_BOVIN	-0.0275	0.981119	13.0525	-0.257492	0.79933	0.891928	-6.62629
CAZA2_BOVIN	0.0275	1.01924	12.7112	0.256998	0.799706	0.891928	-6.62642
F1MVX2_BOVIN	-0.045	0.96929	11.74	-0.256268	0.800262	0.891928	-6.62661
ESTD_BOVIN	0.0275	1.01924	12.4742	0.25114	0.80417	0.894658	-6.62795
COF2_BOVIN	0.0275	1.01924	14.7158	0.242926	0.810443	0.898375	-6.63003
GPDA_BOVIN	0.03	1.02101	13.7496	0.240464	0.812325	0.898811	-6.63064
GDIB_BOVIN	-0.02	0.986233	12.2304	-0.238578	0.813768	0.898811	-6.63111
CO3_BOVIN (+1)	0.055	1.03886	12.5312	0.234714	0.816726	0.900456	-6.63205
F1MFZ5_BOVIN	-0.0325	0.977725	10.5608	-0.232237	0.818624	0.900927	-6.63264
F1MKG2_BOVIN	0.0375	1.02633	14.1517	0.223187	0.825567	0.90694	-6.63476
GPX1_BOVIN	-0.0375	0.974342	10.3367	-0.21762	0.829846	0.91001	-6.63603
ANXA6_BOVIN	0.0175	1.0122	13.1708	0.212186	0.834028	0.912962	-6.63723
G8JKV6_BOVIN (+1)	-0.02	0.986233	12.5488	-0.20784	0.837376	0.914993	-6.63817
A6QNL5_BOVIN	0.0225	1.01572	10.3554	0.204218	0.840168	0.915589	-6.63893
E1BJ08_BOVIN	0.0425	1.0299	14.12	0.203259	0.840908	0.915589	-6.63914
PRDX1_BOVIN	-0.0275	0.981119	15.1183	-0.199507	0.843804	0.917113	-6.63991
TBB5_BOVIN	-0.03	0.97942	11.4117	-0.18899	0.851933	0.922379	-6.64202
F1MR86_BOVIN	-0.05	0.965936	14.66	-0.187867	0.852802	0.922379	-6.64223
LHPP_BOVIN	0.1225	1.08862	12.6383	0.1874	0.853163	0.922379	-6.64232
H12_BOVIN	0.04	1.02811	16.1782	0.176743	0.8616	0.92897	-6.64424
A4FUZ1_BOVIN	-0.0425	0.970971	14.22	-0.165787	0.869926	0.935552	-6.64625
E1BNE7_BOVIN	-0.015	0.989657	13.0708	-0.14984	0.882334	0.947234	-6.64885
FKB1A_BOVIN	0.0175	1.0122	13.1958	0.142299	0.888214	0.951879	-6.64998
F1MLV1_BOVIN (+1)	0.02	1.01396	11.4892	0.136197	0.892976	0.955313	-6.65086
MYL6_BOVIN	-0.0275	0.981119	10.3846	-0.13321	0.895308	0.955767	-6.65127
GLRX1_BOVIN	0.0175	1.0122	12.5846	0.13166	0.896519	0.955767	-6.65148
A6QLZ8_BOVIN	0.0125	1.0087	13.1246	0.121735	0.904278	0.961039	-6.65278
2AAA_BOVIN (+1)	-0.0075	0.994815	11.3096	-0.106637	0.916099	0.968222	-6.65455
F1MC72_BOVIN (+1)	-0.0125	0.991373	9.60875	-0.101875	0.919832	0.970494	-6.65507
F1MQI1_BOVIN	-0.03	0.97942	12.3887	-0.0993747	0.921792	0.970891	-6.65533
F1MX69_BOVIN (+1)	0.0125	1.0087	10.8262	0.0790567	0.937743	0.984323	-6.65719
F1MTZ2_BOVIN	-0.0125	0.991373	8.13833	-0.0769971	0.939362	0.984323	-6.65736
F1MJW7_BOVIN	-0.0075	0.994815	12.755	-0.0747857	0.9411	0.984451	-6.65753
A2VE06_BOVIN	-0.0075	0.994815	12.6854	-0.0727265	0.942719	0.984451	-6.65769
F1MNT4_BOVIN	-0.0075	0.994815	10.5279	-0.0675496	0.946789	0.984451	-6.65806
ACTB_BOVIN (+1)	-0.0075	0.994815	12.1579	-0.0635594	0.949928	0.984451	-6.65833
GSTP1_BOVIN	-0.01	0.993092	11.8408	-0.0605557	0.952291	0.984451	-6.65853
F1MUY2_BOVIN	-0.0475	0.967612	10.9933	-0.0605046	0.952331	0.984451	-6.65853
AT2A1_BOVIN (+1)	0.005	1.00347	13.7667	0.0582345	0.954118	0.984637	-6.65867
RTCA_BOVIN	-0.0125	0.991373	9.99958	-0.0546355	0.95695	0.985428	-6.65888
GLO2_BOVIN	0.0075	1.00521	14.4308	0.0531755	0.9581	0.985428	-6.65896
A0A0A0MP92_BOVIN	0.025	1.01748	12.4938	0.0510141	0.959801	0.985524	-6.65907
NXN_BOVIN	-0.01	0.993092	9.23875	-0.047516	0.962555	0.985534	-6.65925
H2AJ_BOVIN	-0.005	0.99654	13.2467	-0.0465865	0.963287	0.985534	-6.6593
G8JKW7_BOVIN	-0.03	0.97942	12.0958	-0.044877	0.964633	0.985534	-6.65938
HS90B_BOVIN	0.005	1.00347	12.95	0.0418162	0.967044	0.986353	-6.65951
SNTA1_BOVIN	0.0075	1.00521	13.4783	0.0347709	0.972594	0.990043	-6.65979
RS16_BOVIN	0.0025	1.00173	11.9537	0.0331227	0.973893	0.990043	-6.65985
DNPEP_BOVIN	0.0025	1.00173	11.7392	0.0293042	0.976901	0.991458	-6.65997
OLA1_BOVIN	0.0025	1.00173	12.3825	0.0254337	0.979952	0.992268	-6.66008
F1N2K1_BOVIN	-0.0025	0.998269	13.1433	-0.0241272	0.980981	0.992268	-6.66012
MOES_BOVIN	-0.0025	0.998269	8.16375	-0.0187461	0.985222	0.992268	-6.66024
PSA3_BOVIN	-0.0025	0.998269	13.2271	-0.0180225	0.985793	0.992268	-6.66025
E1BI98_BOVIN	0.0025	1.00173	13.4987	0.0157878	0.987554	0.992411	-6.66029
ACBP_BOVIN	0.0025	1.00173	15.1787	0.0124451	0.990189	0.99343	-6.66034
DESM_BOVIN	1.77636e-15	1	13.6688	1.75877e-14	1	1	-6.66042

## Sheet: PM36h - LL36h
Accession.Number	logFC	Fold Change	AveExpr	t	P.Value	adj.P.Val	B
G3MZU6_BOVIN	-1.5775	0.335062	12.5921	-12.9506	2.02245e-11	1.23976e-08	15.9818
CH60_BOVIN (+1)	0.6675	1.58832	11.9838	6.63278	1.5184e-06	0.000465391	5.36852
F1MPR3_BOVIN	0.8175	1.76235	13.8362	6.31495	3.04762e-06	0.000622731	4.68921
MYL3_BOVIN	1.675	3.19319	13.6446	5.65974	1.33231e-05	0.00204176	3.2488
PPIA_BOVIN	-0.8125	0.569394	13.3163	-5.54762	1.72319e-05	0.00211263	2.99748
ADT1_BOVIN	0.69	1.61328	14.4558	5.39974	2.42405e-05	0.00247657	2.66413
Q3ZBX0_BOVIN	0.6025	1.51835	13.4696	4.97576	6.51954e-05	0.00570926	1.6983
F1MSV1_BOVIN-DECOY	0.7275	1.65577	16.1429	4.85418	8.68068e-05	0.00665157	1.41911
NNTM_BOVIN	0.705	1.63014	13.4146	4.76122	0.000108117	0.00736394	1.20517
A6H783_BOVIN (+1)	0.4	1.31951	13.5046	4.50922	0.000196468	0.0113998	0.623791
KAD3_BOVIN	0.74	1.67018	12.0658	4.49222	0.000204563	0.0113998	0.584536
EFTU_BOVIN	0.5275	1.44143	11.8358	4.36866	0.000274427	0.0122139	0.299083
Q148D3_BOVIN	0.6825	1.60492	12.2608	4.36832	0.00027465	0.0122139	0.298296
F1N048_BOVIN	-1.7675	0.293717	11.6096	-4.3423	0.000292191	0.0122139	0.238194
TNNT1_BOVIN	0.66	1.58008	14.1992	4.29195	0.000329393	0.0122139	0.121902
SUCB2_BOVIN	0.7025	1.62732	14.2137	4.28825	0.000332308	0.0122139	0.113356
A5D984_BOVIN	-0.47	0.721965	13.0875	-4.28022	0.000338721	0.0122139	0.0948165
UCRI_BOVIN	0.835	1.78386	13.6267	4.17372	0.000436484	0.0141881	-0.150966
MPCP_BOVIN	0.7275	1.65577	14.3846	4.15317	0.000458372	0.0141881	-0.198353
Q148H2_BOVIN	-2.9675	0.127848	11.93	-4.13057	0.00048371	0.0141881	-0.250444
AATC_BOVIN	0.5325	1.44643	13.8021	4.12854	0.000486052	0.0141881	-0.255118
A2MG_BOVIN	0.9375	1.91521	9.68625	4.09997	0.000520262	0.0144964	-0.320943
F1MZ38_BOVIN (+1)	0.56	1.47427	13.9462	4.06005	0.000572123	0.0152483	-0.412855
F1MHT1_BOVIN	-0.3025	0.810846	13.5558	-4.00933	0.00064552	0.0157785	-0.529525
F1MWR3_BOVIN	0.7225	1.65004	12.1062	4.00793	0.000647679	0.0157785	-0.532751
CX6B1_BOVIN	0.7425	1.67307	14.7067	3.98406	0.000685523	0.0157785	-0.587606
G3MYN5_BOVIN	0.6125	1.52891	14.0396	3.97282	0.000704091	0.0157785	-0.613414
ACADV_BOVIN	0.73	1.65864	13.3808	3.94265	0.000756454	0.0157785	-0.682664
IDHP_BOVIN	0.935	1.91189	14.2725	3.93611	0.000768321	0.0157785	-0.697686
F6QHN4_BOVIN	-0.3675	0.775125	11.5942	-3.93399	0.000772195	0.0157785	-0.70254
ACADS_BOVIN	1.0025	2.00347	12.345	3.88315	0.000871357	0.016864	-0.819068
PSB3_BOVIN	-0.3575	0.780516	10.2775	-3.8783	0.000881448	0.016864	-0.830169
F1MJT6_BOVIN	0.4725	1.38751	12.5071	3.86588	0.000907852	0.016864	-0.858618
E1BNV1_BOVIN	-0.38	0.768438	13.6813	-3.83796	0.000970051	0.0170524	-0.922467
AT5F1_BOVIN	0.6175	1.53421	14.6954	3.8347	0.000977604	0.0170524	-0.929938
A6QNM9_BOVIN	0.4525	1.36841	12.9337	3.81309	0.00102904	0.0170524	-0.979318
ATPB_BOVIN	0.52	1.43396	12.7517	3.813	0.00102926	0.0170524	-0.979526
CH10_BOVIN	0.5525	1.46662	13.0996	3.64614	0.00152792	0.0246477	-1.35922
QCR2_BOVIN	0.6875	1.61049	13.3938	3.59419	0.00172724	0.0270358	-1.47678
A6QP89_BOVIN	0.31	1.23971	13.8504	3.57816	0.00179377	0.0270358	-1.51299
LDHA_BOVIN	-0.355	0.78187	12.8413	-3.57474	0.00180827	0.0270358	-1.5207
AATM_BOVIN	0.465	1.38032	14.2754	3.56034	0.0018707	0.0273033	-1.5532
ACPM_BOVIN (+1)	0.995	1.99308	10.8046	3.50072	0.00215236	0.0306836	-1.68736
ANXA4_BOVIN	-0.5175	0.698581	8.84	-3.47409	0.00229128	0.0310163	-1.74712
ATPG_BOVIN	0.5675	1.48195	14.1217	3.46537	0.00233864	0.0310163	-1.76666
F1MGC0_BOVIN	0.48	1.39474	14.0762	3.46399	0.00234623	0.0310163	-1.76975
THIM_BOVIN	0.5825	1.49744	13.2217	3.45349	0.00240476	0.0310163	-1.79328
COX7C_BOVIN	0.8275	1.77461	15.5592	3.44927	0.00242868	0.0310163	-1.80273
Q0VCZ8_BOVIN	0.6275	1.54489	13.3496	3.42024	0.00259964	0.0314718	-1.86763
Q08DN5_BOVIN	0.53	1.44393	13.4954	3.41823	0.0026119	0.0314718	-1.87212
KAP2_BOVIN	0.47	1.38511	10.7833	3.39614	0.00275047	0.0314718	-1.9214
CAV1_BOVIN	0.5075	1.42158	13.0221	3.39097	0.00278391	0.0314718	-1.93291
G3MY67_BOVIN (+2)	0.925	1.89868	13.4046	3.3721	0.0029094	0.0314718	-1.97491
NDUS2_BOVIN	0.65	1.56917	13.4746	3.37106	0.0029165	0.0314718	-1.97724
ATPA_BOVIN	0.54	1.45397	13.7946	3.36915	0.00292953	0.0314718	-1.98148
F2Z4E8_BOVIN	0.4725	1.38751	14.1079	3.36693	0.00294476	0.0314718	-1.98642
HBB_BOVIN	0.97	1.95884	13.3517	3.35104	0.00305605	0.0314718	-2.02173
CSRP3_BOVIN	-1.665	0.315344	13.2829	-3.3503	0.00306133	0.0314718	-2.02338
PRDX3_BOVIN	0.55	1.46409	12.5096	3.34382	0.00310798	0.0314718	-2.03777
ATP5H_BOVIN	0.6575	1.57735	13.8104	3.34359	0.00310965	0.0314718	-2.03828
CDC42_BOVIN	0.3325	1.25919	13.2642	3.34055	0.00313177	0.0314718	-2.04502
F1MIN1_BOVIN (+1)	0.355	1.27899	13.8204	3.32653	0.00323585	0.0319931	-2.07612
SDHB_BOVIN	0.9975	1.99654	13.0583	3.28262	0.00358403	0.0348732	-2.17324
CISY_BOVIN	0.6725	1.59383	13.9958	3.26502	0.00373358	0.0357607	-2.21205
Q3T0U3_BOVIN	0.4825	1.39716	13.205	3.24847	0.00387982	0.036197	-2.24851
E1BNE7_BOVIN	0.325	1.25266	13.0708	3.24654	0.00389723	0.036197	-2.25275
THIL_BOVIN	0.81	1.75321	12.4362	3.23826	0.00397276	0.0363478	-2.27096
E1BE25_BOVIN	-0.275	0.82645	13.8754	-3.23162	0.00403445	0.0363694	-2.28557
NDUV1_BOVIN	0.6275	1.54489	13.2554	3.22208	0.00412456	0.0366429	-2.30651
NDUAD_BOVIN	0.895	1.85961	13.9413	3.19604	0.00438078	0.0383631	-2.3636
Q3SZ00_BOVIN	0.6025	1.51835	11.245	3.18088	0.00453699	0.0387196	-2.39676
G3N0I4_BOVIN	-0.405	0.755236	11.7725	-3.17984	0.00454781	0.0387196	-2.39902
F1N338_BOVIN	0.7875	1.72608	12.9062	3.16213	0.0047376	0.0395573	-2.43769
NDUA9_BOVIN	0.755	1.68763	12.7442	3.1587	0.00477527	0.0395573	-2.44518
E1B9N8_BOVIN (+1)	0.825	1.77154	18.835	3.23359	0.00665099	0.0479653	-2.45074	16
Q32L46_BOVIN	-0.4975	0.708333	14.4563	-3.1249	0.00516198	0.0421906	-2.51876
NDUAB_BOVIN	0.6025	1.51835	13.2083	3.11714	0.0052549	0.0423849	-2.53561
PGK1_BOVIN	-0.2775	0.825019	13.7688	-3.10956	0.00534722	0.0425694	-2.55205
Q3SWX4_BOVIN	0.565	1.47939	13.8837	3.06418	0.00593397	0.0461125	-2.65023
MYH7_BOVIN	0.49	1.40444	11.2279	3.05405	0.00607324	0.0461125	-2.67208
G1K1X0_BOVIN (+1)	0.4625	1.37793	12.9287	3.05388	0.00607565	0.0461125	-2.67245
COX2_BOVIN	0.7175	1.64433	12.9383	3.05262	0.00609316	0.0461125	-2.67516
NDUA2_BOVIN	0.765	1.69937	14.0667	3.03709	0.00631344	0.0471968	-2.70859
NDUC2_BOVIN	0.765	1.69937	12.6571	3.0245	0.00649772	0.0479653	-2.73566
MDHM_BOVIN	0.59	1.50525	13.3392	3.01601	0.00662488	0.0479653	-2.75388
ODPB_BOVIN	0.4475	1.36368	12.4842	3.00906	0.00673065	0.0479754	-2.76877
ODPA_BOVIN	0.4175	1.33561	13.8754	2.9938	0.00696879	0.0485666	-2.80144
COQ9_BOVIN	0.585	1.50004	12.5367	2.9936	0.00697204	0.0485666	-2.80188
ATPK_BOVIN	0.6475	1.56645	12.4087	2.98854	0.00705288	0.0485777	-2.81271
A6QLL8_BOVIN	-0.3375	0.791412	12.0521	-2.97127	0.00733533	0.0499618	-2.84957
PSB5_BOVIN	-0.2375	0.848214	15.3863	-2.96458	0.00744774	0.05017	-2.86384
HBA_BOVIN	1.0575	2.08132	14.0729	2.94675	0.00775528	0.051371	-2.90178
S10A2_BOVIN	-0.83	0.562529	12.6888	-2.94458	0.00779365	0.051371	-2.90641
ETFB_BOVIN	0.5	1.41421	13.5633	2.93518	0.0079614	0.0519185	-2.92637
NDUS8_BOVIN	0.7575	1.69056	11.8133	2.92164	0.00820936	0.0523179	-2.95509
NDUB5_BOVIN	0.82	1.76541	14.2808	2.91554	0.00832344	0.0523179	-2.96801
G3P_BOVIN	-0.3825	0.767107	12.3683	-2.91549	0.00832427	0.0523179	-2.9681
NDUS1_BOVIN	0.6275	1.54489	11.4563	2.91012	0.00842601	0.0523179	-2.97947
Q24JZ7_BOVIN	0.49	1.40444	13.205	2.90889	0.00844939	0.0523179	-2.98207
A4IFG0_BOVIN	-0.82	0.566442	11.5312	-2.89866	0.00864702	0.0524461	-3.0037
NDUA5_BOVIN	0.6225	1.53954	12.8933	2.89343	0.00874974	0.0524461	-3.01474
QOR_BOVIN	-0.215	0.861546	12.9796	-2.89285	0.00876126	0.0524461	-3.01597
NDUA6_BOVIN	0.8675	1.8245	14.07	2.88739	0.00886968	0.0524461	-3.02747
QCR8_BOVIN	0.8625	1.81819	14.8087	2.88461	0.00892565	0.0524461	-3.03335
MIC19_BOVIN	0.5975	1.51309	14.2169	2.9117	0.0123032	0.0619494	-3.03729
PDIA3_BOVIN	0.285	1.21841	11.9217	2.88174	0.00898342	0.0524461	-3.03938
ATPO_BOVIN	0.51	1.42405	12.2717	2.87148	0.00919372	0.0531674	-3.061
3HIDH_BOVIN	0.6125	1.52891	10.8163	2.86251	0.00938117	0.0537445	-3.07985
F1N0W6_BOVIN	0.3975	1.31722	12.1742	2.84192	0.00982546	0.0557686	-3.12303
MDHC_BOVIN	0.34	1.26576	14.085	2.83304	0.0100234	0.0563701	-3.14162
ATPD_BOVIN	0.74	1.67018	14.135	2.81131	0.0105237	0.0586455	-3.18701
QCR7_BOVIN	0.8425	1.79315	14.53	2.80357	0.0107075	0.0587797	-3.20313
Q2KJ47_BOVIN	0.3725	1.29459	11.0342	2.80223	0.0107395	0.0587797	-3.20591
TPM3_BOVIN	0.5975	1.51309	14.0858	2.79378	0.0109443	0.0593706	-3.22349
LEG1_BOVIN	-0.475	0.719467	14.3733	-2.77957	0.0112972	0.0607472	-3.253
NDUAA_BOVIN	0.775	1.71119	12.6463	2.77068	0.0115233	0.0613486	-3.27142
ACON_BOVIN	0.6775	1.59937	13.1017	2.76735	0.0116092	0.0613486	-3.27832
HS71B_BOVIN	-0.395	0.760489	13.3783	-2.75629	0.0118987	0.0619494	-3.3012
F1N690_BOVIN	0.345	1.27015	13.0762	2.75145	0.0120277	0.0619494	-3.31121
ODPX_BOVIN	0.3125	1.24186	13.1658	2.7506	0.0120503	0.0619494	-3.31295
F1MN74_BOVIN	0.2925	1.22476	13.1587	2.74624	0.0121678	0.0619494	-3.32196
ETFD_BOVIN	0.62	1.53688	6.94292	2.73577	0.0124541	0.0619494	-3.34353
NDUA4_BOVIN	0.7025	1.62732	14.5283	2.73249	0.012545	0.0619494	-3.35028
NDUA8_BOVIN	0.775	1.71119	13.5971	2.73139	0.0125757	0.0619494	-3.35255
LMCD1_BOVIN	0.3175	1.24617	12.3588	2.72937	0.0126324	0.0619494	-3.35672
C1QBP_BOVIN	0.4675	1.38271	11.1662	2.71831	0.0129459	0.0628092	-3.37944
VDAC2_BOVIN	0.3575	1.2812	14.0954	2.71599	0.0130127	0.0628092	-3.38421
FABPH_BOVIN	0.7575	1.69056	16.1846	2.70145	0.0134384	0.0641476	-3.41402
CX7A1_BOVIN	0.615	1.53156	15.2304	2.6994	0.0134992	0.0641476	-3.4182
2AAA_BOVIN (+1)	0.1875	1.13879	11.3096	2.66591	0.0145348	0.0685374	-3.48655
GSTM1_BOVIN	-0.345	0.787308	12.9492	-2.65283	0.0149595	0.0700014	-3.51314
F1MG92_BOVIN (+1)	0.4875	1.40201	10.8944	2.63664	0.0207501	0.0902116	-3.53006
E1BJA2_BOVIN	0.315	1.24401	11.9863	2.64271	0.0152959	0.0710331	-3.53366
NDUBA_BOVIN	0.79	1.72907	13.3063	2.63456	0.0155719	0.0712894	-3.55016
F1N789_BOVIN	-0.235	0.849685	12.8433	-2.63422	0.0155837	0.0712894	-3.55085
ECHB_BOVIN	0.43	1.34723	13.0996	2.61496	0.0162556	0.0738124	-3.58975
CX6A2_BOVIN	0.75	1.68179	14.0675	2.60126	0.0167499	0.0754978	-3.61732
F1ME15_BOVIN	0.685	1.6077	12.6071	2.57675	0.0176699	0.0790633	-3.66648
COX41_BOVIN	0.6	1.51572	14.6279	2.54463	0.0189475	0.0841652	-3.73054
ISOC1_BOVIN	0.475	1.38992	9.7825	2.52061	0.0258215	0.10212	-3.73416
H33_BOVIN	0.2525	1.19127	16.3633	2.52156	0.0199182	0.0878405	-3.77631
F1MJW7_BOVIN	0.2525	1.19127	12.755	2.51779	0.0200811	0.0879267	-3.78376
CY1_BOVIN	0.69	1.61328	15.1642	2.49165	0.0212458	0.091716	-3.8353
TNNC1_BOVIN	0.57	1.48452	13.4725	2.48028	0.0217716	0.0928259	-3.85762
F1MS25_BOVIN (+1)	0.5125	1.42652	11.6017	2.47955	0.0218058	0.0928259	-3.85905
S10A1_BOVIN	-1.16	0.447513	12.4075	-2.47063	0.0222279	0.0939705	-3.87655
E1BCH2_BOVIN	0.2575	1.19541	10.0179	2.46606	0.022447	0.0942465	-3.88549
SYSC_BOVIN	-0.3175	0.802459	12.5467	-2.45785	0.0228455	0.0952673	-3.90153
F1N206_BOVIN	0.3475	1.27235	13.2363	2.43854	0.0238087	0.098613	-3.93913
SAR1B_BOVIN	0.345	1.27015	11.2717	2.43171	0.0241585	0.098748	-3.9524
F1MDH3_BOVIN	0.5125	1.42652	8.24083	2.43162	0.0241635	0.098748	-3.95258
PGM1_BOVIN	-0.3225	0.799683	13.7438	-2.42432	0.0245424	0.0996324	-3.96673
PHB2_BOVIN	0.2025	1.15069	11.8812	2.40963	0.0253223	0.101533	-3.99515
F1MNT4_BOVIN	0.2675	1.20372	10.5279	2.40927	0.0253418	0.101533	-3.99585
SODM_BOVIN	0.3725	1.29459	12.0521	2.40532	0.0255554	0.101724	-4.00346
CYC_BOVIN	0.6025	1.51835	13.665	2.38945	0.0264314	0.103657	-4.03403
ENOB_BOVIN	-0.375	0.771105	12.9879	-2.38737	0.0265483	0.103657	-4.03803
E1BCU2_BOVIN	0.375	1.29684	12.235	2.37321	0.0273558	0.106134	-4.06517
G3PT_BOVIN	-0.2475	0.842355	12.0354	-2.35887	0.0281975	0.108118	-4.09259
F6QLM5_BOVIN	-0.1825	0.881175	13.2846	-2.35849	0.0282202	0.108118	-4.09331
VAPB_BOVIN	0.28	1.21419	13.9733	2.35221	0.0285963	0.108324	-4.10528
ACTB_BOVIN (+1)	0.2775	1.21209	12.1579	2.3517	0.0286273	0.108324	-4.10626
GRP78_BOVIN	0.1925	1.14274	11.2487	2.32819	0.0300787	0.113118	-4.15091
CAH3_BOVIN	-0.6975	0.61664	13.465	-2.32279	0.0304218	0.11325	-4.16114
APOA1_BOVIN	0.52	1.43396	11.8179	2.32182	0.0304834	0.11325	-4.16296
COX5B_BOVIN	0.6975	1.62169	13.5846	2.31081	0.031195	0.115196	-4.18375
PSA4_BOVIN	-0.2475	0.842355	11.9246	-2.28345	0.0330303	0.121243	-4.23518
COX5A_BOVIN	0.645	1.56374	14.2654	2.27192	0.0338326	0.123449	-4.25673
PNPH_BOVIN	0.185	1.13682	11.7567	2.2636	0.0344224	0.124857	-4.27223
NDUV2_BOVIN	0.5725	1.4871	11.7104	2.25065	0.0353598	0.127503	-4.29632
IDH3G_BOVIN (+1)	0.32	1.24833	13.0838	2.2469	0.0356361	0.127748	-4.30329
TPM1_BOVIN	-0.37	0.773782	13.0825	-2.23795	0.0363021	0.129379	-4.31986
DHPR_BOVIN	-0.305	0.809442	12.1825	-2.23107	0.036822	0.130473	-4.33258
F1MJ28_BOVIN	-0.21	0.864537	13.0754	-2.20828	0.038593	0.135963	-4.37454
F1N2F2_BOVIN	-0.2125	0.86304	12.8221	-2.19354	0.0397785	0.139339	-4.40152
A5PJE3_BOVIN (+1)	0.8075	1.75018	11.4979	2.17457	0.0413545	0.144036	-4.43611
GRP75_BOVIN	0.4	1.31951	12.5671	2.1688	0.0418449	0.14492	-4.44659
E1BAJ4_BOVIN	-0.2775	0.825019	14.3146	-2.16104	0.0425125	0.145592	-4.46065
E1BFV0_BOVIN	-0.19	0.876606	9.40458	-2.15943	0.0426518	0.145592	-4.46356
Q29RH9_BOVIN	0.2125	1.15869	13.0642	2.15704	0.0428608	0.145592	-4.4679
PROF1_BOVIN	-0.1675	0.890384	12.8079	-2.15557	0.0429887	0.145592	-4.47055
PGES2_BOVIN	0.458333	1.37395	8.55261	2.09751	0.0489958	0.162348	-4.51016
PURA1_BOVIN	-0.2475	0.842355	12.3483	-2.1223	0.0459933	0.154911	-4.53041
H4_BOVIN	0.2	1.1487	14.8925	2.11404	0.0467679	0.15666	-4.54518
ODO1_BOVIN	0.355	1.27899	12.8513	2.10986	0.0471644	0.157129	-4.55264
G5E5C3_BOVIN (+1)	-0.1775	0.884234	12.5087	-2.08655	0.0494307	0.16273	-4.59406
SAHH_BOVIN	-0.21	0.864537	14.0392	-2.08443	0.049642	0.16273	-4.59781
ATP5J_BOVIN	0.5775	1.49226	14.2467	2.07647	0.0504415	0.164388	-4.61189
ODO2_BOVIN	0.46	1.37554	13.7263	2.07408	0.0506842	0.164388	-4.61611
COQ8A_BOVIN	0.475	1.38992	14.01	2.07091	0.0510063	0.164563	-4.62169
F1MGU7_BOVIN (+2)	0.8725	1.83083	14.6671	2.05941	0.0521938	0.167078	-4.64192
G5E5T5_BOVIN	0.805	1.74715	9.74167	2.05451	0.0527071	0.167078	-4.65052
Q08E45_BOVIN	-0.1925	0.875088	10.1233	-2.05164	0.05301	0.167078	-4.65555
F1N6K0_BOVIN	-0.4375	0.738413	12.1512	-2.05131	0.0530446	0.167078	-4.65612
H2AJ_BOVIN	0.22	1.16473	13.2467	2.04981	0.0532042	0.167078	-4.65876
COX6C_BOVIN	0.7525	1.68471	16.6054	2.04743	0.053457	0.167078	-4.66292
A7MB72_BOVIN	-0.29	0.817902	11.6283	-2.04521	0.0536939	0.167078	-4.6668
A4FV78_BOVIN	-0.1525	0.89969	13.705	-2.02573	0.0558144	0.172799	-4.70074
G3MYQ1_BOVIN	-0.23	0.852635	10.5931	-1.92666	0.0765221	0.212254	-4.72197
RS3_BOVIN	0.205	1.15269	13.19	1.91691	0.0778495	0.213999	-4.73714
HCD2_BOVIN	0.2125	1.15869	10.3938	1.97514	0.0616751	0.188465	-4.78787
A6QLS9_BOVIN	0.2	1.1487	11.625	1.97444	0.0617593	0.188465	-4.78906
AK1A1_BOVIN	-0.2775	0.825019	13.6237	-1.97188	0.0620713	0.188465	-4.79344
Q3ZBY4_BOVIN	-0.3975	0.759173	10.4704	-1.96831	0.0625067	0.188465	-4.79952
1433G_BOVIN (+1)	-0.145	0.904379	13.5371	-1.96798	0.0625472	0.188465	-4.80008
E1BLA6_BOVIN (+1)	-0.2125	0.86304	10.4588	-1.96658	0.062719	0.188465	-4.80247
F1MNM7_BOVIN	0.2425	1.18304	11.5779	1.96078	0.0634351	0.189686	-4.81233
F1MUX6_BOVIN	-0.695	0.617709	13.3367	-1.95298	0.06441	0.191667	-4.82557
FUND2_BOVIN	0.3525	1.27677	12.9075	1.9475	0.0651028	0.192484	-4.83484
ECHM_BOVIN	0.2725	1.2079	13.075	1.94585	0.0653128	0.192484	-4.83764
F1MX12_BOVIN	-0.3525	0.783226	10.7821	-1.91982	0.0687032	0.201419	-4.88143
UBA1_BOVIN	-0.125	0.917004	11.1821	-1.91754	0.0690071	0.201419	-4.88524
A2VE06_BOVIN	0.1975	1.14671	12.6854	1.91513	0.0693303	0.201419	-4.88928
F1N5M2_BOVIN	0.32	1.24833	12.2996	1.89942	0.0714675	0.206529	-4.91546
F16P2_BOVIN	-0.3275	0.796916	12.4958	-1.89176	0.0725311	0.206529	-4.92818
G3X6W9_BOVIN	-0.5275	0.693756	13.7517	-1.88932	0.0728731	0.206529	-4.93223
RS16_BOVIN	0.1425	1.10382	11.9537	1.888	0.0730587	0.206529	-4.93442
A6H7E3_BOVIN (+1)	0.36	1.28343	10.1179	1.88767	0.0731047	0.206529	-4.93496
PSA1_BOVIN	-0.2125	0.86304	14.5142	-1.88763	0.0731105	0.206529	-4.93503
F1MX69_BOVIN (+1)	0.2975	1.22901	10.8262	1.88155	0.0739699	0.207998	-4.94507
1433Z_BOVIN	0.2325	1.17487	9.46208	1.86547	0.0762871	0.212254	-4.97155
ACADM_BOVIN	0.3075	1.23756	13.6312	1.86519	0.0763268	0.212254	-4.972
F1MXX0_BOVIN	0.285	1.21841	12.9767	1.85983	0.0771141	0.212932	-4.9808
Q3SZA4_BOVIN	0.2225	1.16675	10.9883	1.83291	0.0811727	0.222138	-5.02466
TBA8_BOVIN	-0.2725	0.827884	12.4271	-1.81425	0.0840927	0.229106	-5.05479
F1MFZ5_BOVIN	0.2525	1.19127	10.5608	1.80431	0.0856873	0.232417	-5.07076
E1BPV6_BOVIN	-0.5475	0.684205	10.3721	-1.78837	0.0882955	0.238437	-5.09622
F1MAV0_BOVIN (+1)	0.5625	1.47683	12.9983	1.77838	0.0899667	0.241884	-5.1121
E1BGW2_BOVIN (+1)	0.2375	1.17895	14.2329	1.7672	0.0918673	0.245201	-5.12979
IF5A1_BOVIN	-0.2075	0.866037	14.9388	-1.76612	0.0920531	0.245201	-5.13149
A5D9F0_BOVIN (+1)	-0.2275	0.854114	10.8488	-1.7618	0.0927978	0.245201	-5.1383
VIME_BOVIN	0.345	1.27015	12.8804	1.76179	0.0928005	0.245201	-5.13832
F1MZS3_BOVIN	0.1075	1.07736	13.0725	1.75576	0.0938484	0.246906	-5.1478
A6H7I0_BOVIN	-0.14	0.907519	12.8158	-1.74225	0.0962361	0.252106	-5.16897
PSD11_BOVIN	0.19	1.14076	11.2975	1.59729	0.134588	0.327392	-5.20896
TPIS_BOVIN	-0.18	0.882703	13.6421	-1.70414	0.103252	0.269335	-5.22802
E1B8G4_BOVIN (+2)	0.14	1.10191	13.9581	1.58151	0.138153	0.332109	-5.23086
PTPA_BOVIN	-0.155	0.898132	11.5975	-1.69755	0.104509	0.271457	-5.23813
F1N2I5_BOVIN	-0.3	0.812252	14.0971	-1.68722	0.106503	0.275471	-5.25391
GAMT_BOVIN	-0.205	0.867539	13.2221	-1.68132	0.107658	0.277287	-5.2629
RT36_BOVIN	0.405	1.32409	13.8975	1.66993	0.109917	0.28192	-5.28018
Q7YRW9_BOVIN	0.3025	1.23328	14.9321	1.6598	0.111959	0.28522	-5.29547
E1BQ40_BOVIN	-0.21	0.864537	10.3425	-1.53222	0.14981	0.345238	-5.2983
M2OM_BOVIN	0.2075	1.15469	13.9025	1.65761	0.112404	0.28522	-5.29877
KAD1_BOVIN	-0.125	0.917004	12.5696	-1.65666	0.112599	0.28522	-5.3002
G3MY44_BOVIN	-0.2575	0.836536	13.3892	-1.65424	0.113094	0.285295	-5.30384
E1BNE2_BOVIN (+1)	-0.1225	0.918594	10.1542	-1.64583	0.114828	0.288482	-5.31645
A0A0N4STN0_BOVIN (+1)	0.3075	1.23756	12.1467	1.63804	0.116455	0.291375	-5.32808
F1MBR1_BOVIN	-0.2525	0.839441	13.3746	-1.61897	0.12052	0.299385	-5.3564
G5E580_BOVIN-DECOY	0.3725	1.29459	11.3771	1.61845	0.120633	0.299385	-5.35717
F6S165_BOVIN	0.15	1.10957	14.1846	1.61401	0.121596	0.300557	-5.36371
A4FUD0_BOVIN	0.3325	1.25919	8.52437	1.4616	0.167969	0.373061	-5.39238
LDHB_BOVIN	0.345	1.27015	14.3287	1.5857	0.127896	0.31486	-5.40517
AL7A1_BOVIN (+1)	0.1475	1.10765	11.6962	1.56717	0.132165	0.324067	-5.43199
F1N2A2_BOVIN (+1)	-0.2275	0.854114	12.47	-1.56107	0.133596	0.326272	-5.44076
F1N7D7_BOVIN	-0.2675	0.830758	16.0475	-1.41852	0.179932	0.392522	-5.44824
PHB_BOVIN	0.16	1.11729	11.8167	1.55093	0.136004	0.329527	-5.4553
F1N0L9_BOVIN	-0.14	0.907519	11.4938	-1.54847	0.136593	0.329651	-5.45881
Q0VBZ2_BOVIN	-0.2725	0.827884	11.1008	-1.53941	0.138782	0.332318	-5.47171
F1MCF8_BOVIN (+1)	0.565	1.47939	11.2975	1.5197	0.143644	0.341577	-5.49957
MOES_BOVIN	-0.2025	0.869043	8.16375	-1.51844	0.143961	0.341577	-5.50135
F1MPU4_BOVIN	0.2375	1.17895	13.6162	1.517	0.144322	0.341577	-5.50337
F1MZX6_BOVIN	-0.36	0.779165	9.05292	-1.51479	0.144878	0.341577	-5.50647
F1MJJ8_BOVIN (+1)	-0.1575	0.896577	10.5567	-1.50575	0.147169	0.342312	-5.51911
E1BPX8_BOVIN	0.2125	1.15869	11.6696	1.50552	0.147228	0.342312	-5.51943
ARHL1_BOVIN	-0.19	0.876606	13.2475	-1.50551	0.147232	0.342312	-5.51945
TELT_BOVIN	0.155	1.11342	13.6175	1.50476	0.147423	0.342312	-5.5205
CAB39_BOVIN	-0.1075	0.928195	11.6671	-1.49993	0.148661	0.343884	-5.52722
ATIF1_BOVIN	0.395	1.31494	15.7863	1.48126	0.153531	0.352489	-5.55308
CISD1_BOVIN	0.32	1.24833	13.5671	1.47673	0.15473	0.352972	-5.55931
TPPP3_BOVIN	-0.3825	0.767107	12.6062	-1.47612	0.154893	0.352972	-5.56015
E1BJ20_BOVIN (+1)	-0.1325	0.912249	13.4262	-1.32549	0.208187	0.440064	-5.56468
AOC3_BOVIN (+3)	0.215	1.1607	11.2125	1.46961	0.156633	0.355616	-5.56907
MYL6_BOVIN	0.3025	1.23328	10.3846	1.46531	0.157794	0.356928	-5.57496
MLRS_BOVIN	-0.1775	0.884234	12.5325	-1.46125	0.158891	0.357821	-5.58049
E1BE28_BOVIN	-0.1675	0.890384	10.2371	-1.45955	0.159356	0.357821	-5.58281
F1MWE0_BOVIN	0.14	1.10191	12.6612	1.45469	0.160682	0.359483	-5.58941
F1MIZ9_BOVIN	-0.18	0.882703	12.6721	-1.44395	0.163649	0.364789	-5.60395
F1MYV9_BOVIN	0.335	1.26138	13.0581	1.27832	0.223838	0.461995	-5.62146
TBB4B_BOVIN	-0.1125	0.924984	11.6367	-1.41391	0.172185	0.381044	-5.64415
TBA4A_BOVIN	-0.1375	0.909093	13.1263	-1.40609	0.174464	0.3847	-5.6545
F1MPE5_BOVIN	0.1425	1.10382	8.44417	1.38916	0.17948	0.392522	-5.67674
F1MNK0_BOVIN	0.325	1.25266	11.6908	1.38869	0.179623	0.392522	-5.67736
ANXA2_BOVIN	0.25	1.18921	11.5483	1.37459	0.183891	0.398852	-5.69571
CRYAB_BOVIN	-0.23	0.852635	13.6379	-1.37258	0.184504	0.398852	-5.6983
PGAM1_BOVIN	0.125	1.09051	11.4317	1.37166	0.184786	0.398852	-5.6995
ATP8_BOVIN	0.365	1.28788	10.9217	1.36044	0.188255	0.404913	-5.71397
F1MTZ2_BOVIN	-0.22	0.858565	8.13833	-1.35515	0.189908	0.40704	-5.72075
F1MHA5_BOVIN	-0.2	0.870551	18.0669	-1.06524	0.306456	0.55744	-5.72296
A0A140T897_BOVIN	0.22	1.16473	14.0008	1.30931	0.204711	0.43724	-5.77862
H13_BOVIN	4.68833	25.7827	17.1116	1.24484	0.231343	0.47271	-5.78135
RS27A_BOVIN	0.2025	1.15069	15.0329	1.30348	0.206657	0.438571	-5.78586
SMTL2_BOVIN	-0.26	0.835088	11.3721	-1.30316	0.206765	0.438571	-5.78626
RAB1B_BOVIN	0.1525	1.11149	10.3408	1.28395	0.21328	0.449281	-5.80992
HS90B_BOVIN	0.1525	1.11149	12.95	1.27539	0.216233	0.452461	-5.82036
CACB1_BOVIN (+2)	0.11	1.07923	12.6229	1.2753	0.216266	0.452461	-5.82047
PSA5_BOVIN	0.325	1.25266	11.1544	0.953956	0.357779	0.603527	-5.83105
G3X778_BOVIN	-0.145	0.904379	13.5175	-1.26409	0.220181	0.459	-5.83406
PSB4_BOVIN	-0.1425	0.905948	11.1121	-1.26209	0.220889	0.459	-5.83648
G3N0V0_BOVIN	0.5875	1.50264	13.9113	1.25773	0.222429	0.460638	-5.84172
E1BI98_BOVIN	0.1975	1.14671	13.4987	1.24724	0.226173	0.465249	-5.85429
GYS1_BOVIN	0.1425	1.10382	12.935	1.23622	0.230159	0.471865	-5.8674
F1MQ37_BOVIN	0.245	1.18509	9.14292	1.22941	0.232648	0.473799	-5.87545
F1MLV1_BOVIN (+1)	0.18	1.13288	11.4892	1.22577	0.233986	0.474944	-5.87973
ENPL_BOVIN	0.1425	1.10382	12.4121	1.21061	0.239624	0.483266	-5.89747
MYOZ2_BOVIN	-0.3775	0.76977	11.6679	-1.20957	0.240015	0.483266	-5.89868
G3MX45_BOVIN (+1)	0.1425	1.10382	8.59125	1.20841	0.24045	0.483266	-5.90002
F1MYM9_BOVIN	0.485	1.39959	8.24812	0.867814	0.401477	0.641574	-5.90763
PARK7_BOVIN	-0.16	0.895025	14.4821	-1.19757	0.244557	0.48959	-5.91257
F1MBI1_BOVIN	-0.1125	0.924984	14.805	-1.00871	0.331806	0.579478	-5.91421
F1MJ90_BOVIN	-0.13	0.913831	12.9879	-1.19572	0.245262	0.48959	-5.9147
AT2A1_BOVIN (+1)	0.1025	1.07363	13.7667	1.19381	0.245993	0.48959	-5.9169
TAGL_BOVIN	0.41	1.32869	10.1762	1.18099	0.250936	0.497812	-5.93156
G3MZZ6_BOVIN (+1)	-0.1025	0.931418	13.1342	-1.17286	0.254111	0.500246	-5.94079
PLAK_BOVIN	0.615	1.53156	9.55937	0.827924	0.422886	0.647666	-5.94092
PSA3_BOVIN	-0.1625	0.893475	13.2271	-1.17146	0.254661	0.500246	-5.94238
F1N715_BOVIN	-0.125	0.917004	13.0525	-1.17042	0.255071	0.500246	-5.94356
F1MZL0_BOVIN (+1)	-0.145	0.904379	13.3358	-1.16951	0.255427	0.500246	-5.94458
E1BKQ6_BOVIN	-0.2	0.870551	9.83583	-1.16359	0.257768	0.502048	-5.95125
PDLI7_BOVIN	-0.1125	0.924984	14.5517	-1.16304	0.257985	0.502048	-5.95187
AL4A1_BOVIN	0.18	1.13288	9.2975	0.969169	0.350423	0.599427	-5.9523
F1MKG2_BOVIN	0.195	1.14472	14.1517	1.16057	0.258964	0.502358	-5.95463
HNRPK_BOVIN	0.1325	1.09619	11.2954	1.15732	0.260263	0.503284	-5.95828
ALAT1_BOVIN	-0.2125	0.86304	9.80687	-0.948945	0.360226	0.604983	-5.97128
F1MIU2_BOVIN	-0.1575	0.896577	12.2796	-1.14258	0.266199	0.513144	-5.97468
FETUA_BOVIN	0.21	1.15669	13.9894	0.784617	0.44696	0.670042	-5.97547
F1N7T1_BOVIN (+1)	-0.27	0.82932	13.7387	-1.13515	0.269227	0.516304	-5.98287
PFKAM_BOVIN	-0.0975	0.934651	13.685	-1.13363	0.269848	0.516304	-5.98454
CAN1_BOVIN	-0.105	0.929805	13.0433	-1.13237	0.270365	0.516304	-5.98592
TCPZ_BOVIN	-0.13	0.913831	9.94583	-1.129	0.271752	0.517342	-5.98962
ACPH_BOVIN	-0.1925	0.875088	9.02812	-0.926177	0.371492	0.612162	-5.99222
TRFE_BOVIN	0.1775	1.13092	13.7383	1.12601	0.272989	0.518087	-5.99289
F6RDV6_BOVIN	0.1575	1.11535	11.6525	1.11023	0.279573	0.528945	-6.01002
F1MM07_BOVIN	0.699167	1.62357	8.418	1.0305	0.317385	0.565639	-6.01653
A7YY43_BOVIN (+1)	0.0775	1.05519	12.4571	1.09924	0.284225	0.536092	-6.02182
F1MKP6_BOVIN	-0.12	0.920188	10.8008	-1.09408	0.286432	0.53753	-6.02733
E1BLN7_BOVIN	0.1025	1.07363	14.0754	1.09172	0.287442	0.53753	-6.02983
MYH1_BOVIN	-0.135	0.91067	12.1188	-1.09131	0.287618	0.53753	-6.03027
F1MGK9_BOVIN	0.1975	1.14671	9.25917	1.08253	0.291411	0.542963	-6.03956
A7MBD4_BOVIN	-0.16	0.895025	7.91417	-1.07833	0.293235	0.543299	-6.04398
SNTA1_BOVIN	0.2325	1.17487	13.4783	1.0779	0.293424	0.543299	-6.04444
G6PI_BOVIN	-0.12	0.920188	11.67	-1.076	0.29425	0.543299	-6.04642
GPDA_BOVIN	0.1325	1.09619	13.7496	1.06205	0.300392	0.552974	-6.06098
DRS7C_BOVIN	0.1075	1.07736	9.82958	1.05525	0.303415	0.55574	-6.068
F1N0F7_BOVIN	-0.155	0.898132	8.61125	-1.0546	0.303708	0.55574	-6.06868
E1BLY1_BOVIN (+2)	0.1375	1.1	14.5512	0.837515	0.417671	0.647666	-6.06953
DHDH_BOVIN	-0.2275	0.854114	13.685	-1.05079	0.305414	0.557199	-6.0726
A6H7D7_BOVIN	-0.1725	0.887304	11.4467	-1.04639	0.307393	0.55749	-6.07711
ANXA7_BOVIN	-0.0775	0.947698	11.9821	-1.03558	0.312289	0.5647	-6.08811
RS9_BOVIN	0.125	1.09051	14.0575	1.03145	0.314177	0.565024	-6.09229
PGP_BOVIN	-0.0875	0.941152	13.1846	-1.03055	0.314587	0.565024	-6.09319
PSA7_BOVIN	-0.095	0.936272	12.9133	-1.02914	0.315234	0.565024	-6.09462
F1MV74_BOVIN (+1)	0.1425	1.10382	12.8704	1.02288	0.318116	0.565639	-6.10091
F1MJH1_BOVIN (+1)	-0.185	0.879649	13.5758	-1.02211	0.318472	0.565639	-6.10168
ANXA5_BOVIN	0.1075	1.07736	11.5404	1.02039	0.319267	0.565639	-6.1034
Q3ZCI4_BOVIN	-0.16	0.895025	8.19063	-0.784442	0.447059	0.670042	-6.11248
UB2V1_BOVIN	0.095	1.06807	12.2487	1.00786	0.325104	0.572185	-6.11586
KAPCA_BOVIN	0.0975	1.06992	12.8367	1.00693	0.32554	0.572185	-6.11678
DRS7B_BOVIN (+1)	0.13	1.09429	9.68583	1.00643	0.325774	0.572185	-6.11727
A4FUZ1_BOVIN	-0.2575	0.836536	14.22	-1.00447	0.326696	0.572185	-6.11921
MYO1C_BOVIN	0.1475	1.10765	10.7894	0.773729	0.453148	0.672591	-6.12084
TPM2_BOVIN	0.18	1.13288	13.7054	0.988277	0.334377	0.580127	-6.13506
NXN_BOVIN	0.2075	1.15469	9.23875	0.985957	0.335487	0.580127	-6.13731
G3N3C9_BOVIN	-0.08	0.946058	13.2238	-0.985575	0.33567	0.580127	-6.13768
HINT2_BOVIN	0.15	1.10957	11.4271	0.984965	0.335963	0.580127	-6.13827
CLH1_BOVIN (+1)	-0.0925	0.937896	8.77562	-0.749793	0.466941	0.687757	-6.13914
Q08DA2_BOVIN	0.1325	1.09619	7.6775	0.747088	0.468516	0.687757	-6.14117
SYDC_BOVIN	-0.21	0.864537	12.0887	-0.980955	0.33789	0.581815	-6.14215
E1BPX9_BOVIN	0.25	1.18921	10.9754	0.975747	0.340404	0.584503	-6.14716
C1JZ67_BOVIN	0.269167	1.20511	8.647	0.885975	0.388139	0.628558	-6.15269
PGFS1_BOVIN (+1)	0.36	1.28343	13.4187	0.727695	0.479904	0.699452	-6.15557
HINT1_BOVIN	0.14	1.10191	13.4531	0.721129	0.483797	0.699452	-6.16036
A0A0A0MPA4_BOVIN	0.0925	1.06622	13.0938	0.953982	0.351051	0.599427	-6.16785
F1MD77_BOVIN	0.115	1.08298	11.8667	0.951664	0.352198	0.599714	-6.17003
PRDX1_BOVIN	-0.13	0.913831	15.1183	-0.943123	0.356446	0.603527	-6.17802
Q29RI2_BOVIN	-0.0875	0.941152	13.2562	-0.9402	0.357908	0.603527	-6.18073
FHL3_BOVIN	-0.1525	0.89969	13.3438	-0.939268	0.358375	0.603527	-6.1816
UBC12_BOVIN	-0.0825	0.94442	11.5113	-0.930382	0.362848	0.607721	-6.1898
ROA2_BOVIN	0.1425	1.10382	13.6654	0.928052	0.364027	0.607818	-6.19194
F1MCT8_BOVIN	-0.125	0.917004	9.24292	-0.926352	0.364889	0.607818	-6.1935
F1MWN3_BOVIN	0.095	1.06807	12.4408	0.920033	0.368105	0.611513	-6.19927
ACTN2_BOVIN	0.1075	1.07736	13.535	0.915675	0.370334	0.612162	-6.20323
G3MZK7_BOVIN	-0.12	0.920188	13.7117	-0.913803	0.371293	0.612162	-6.20492
DNJA2_BOVIN	-0.1025	0.931418	12.875	-0.903545	0.376584	0.61889	-6.21415
H10_BOVIN	0.1525	1.11149	13.6542	0.90111	0.377847	0.619305	-6.21633
DHR11_BOVIN	0.06	1.04247	11.4975	0.348657	0.733016	0.866418	-6.22538
A6QPG6_BOVIN	-0.07	0.952638	11.2012	-0.624622	0.543196	0.747358	-6.22618
A1A4L7_BOVIN	-0.185	0.879649	12.53	-0.881592	0.388073	0.628558	-6.23357
MPI_BOVIN	-0.155	0.898132	8.71042	-0.880497	0.388652	0.628558	-6.23453
ENOA_BOVIN (+1)	-0.09	0.939523	13.6438	-0.878546	0.389685	0.628558	-6.23623
PGTA_BOVIN	-0.12	0.920188	9.32375	-0.87705	0.390479	0.628558	-6.23754
RS18_BOVIN	0.0975	1.06992	13.3413	0.876948	0.390533	0.628558	-6.23763
CAH2_BOVIN	0.31	1.23971	12.9433	0.87669	0.39067	0.628558	-6.23785
TBA1B_BOVIN	0.1275	1.0924	13.0042	0.86966	0.394413	0.632919	-6.24395
E1BF23_BOVIN	-0.07	0.952638	13.4708	-0.855729	0.401899	0.641574	-6.25589
CO3_BOVIN (+1)	0.2	1.1487	12.5312	0.853504	0.403104	0.641825	-6.25778
E1BIS6_BOVIN	-0.075	0.949342	13.3346	-0.846061	0.407149	0.645574	-6.26408
G3N3S8_BOVIN	0.1475	1.10765	9.5225	0.843664	0.408457	0.645574	-6.26609
E1B8N9_BOVIN	0.085	1.06069	11.7662	0.840148	0.41038	0.645574	-6.26904
EIF3J_BOVIN	0.1225	1.08862	11.8467	0.83996	0.410484	0.645574	-6.2692
TCPG_BOVIN	-0.0725	0.950989	12.5162	-0.839521	0.410724	0.645574	-6.26956
A5PK37_BOVIN	-0.035	0.976032	11.74	-0.178672	0.860993	0.953521	-6.27178
A1AT_BOVIN	0.1575	1.11535	13.6971	0.83647	0.412399	0.646549	-6.27211
PDLI3_BOVIN	-0.0825	0.94442	13.8479	-0.827079	0.417582	0.647666	-6.27989
A0A140T8A1_BOVIN (+1)	-0.28	0.823591	16.3304	-0.82255	0.420096	0.647666	-6.28361
RLA2_BOVIN	-0.11	0.926588	10.9771	-0.820873	0.421029	0.647666	-6.28499
CO1A2_BOVIN	0.51	1.42405	11.1542	0.818053	0.422601	0.647666	-6.28729
A6QNL5_BOVIN	0.09	1.06437	10.3554	0.816872	0.423261	0.647666	-6.28826
DESM_BOVIN	0.0825	1.05885	13.6688	0.81683	0.423284	0.647666	-6.28829
G5E631_BOVIN	0	1	9.00563	0	1	1	-6.28839
HS90A_BOVIN	0.085	1.06069	13.0954	0.816382	0.423535	0.647666	-6.28866
G3N0F6_BOVIN	0.0675	1.0479	11.535	0.816128	0.423677	0.647666	-6.28886
F1N775_BOVIN	-0.09	0.939523	12.4029	-0.806827	0.428897	0.654015	-6.29639
F1MWD3_BOVIN	0.08	1.05702	13.1129	0.801483	0.431915	0.65514	-6.30068
E1BA93_BOVIN	0.0975	1.06992	11.2883	0.801128	0.432115	0.65514	-6.30097
F1MTP5_BOVIN (+1)	0.07	1.04972	13.8433	0.799846	0.432841	0.65514	-6.30199
EDF1_BOVIN	0.0975	1.06992	13.6683	0.795945	0.435056	0.65687	-6.3051
EF1B_BOVIN	0.1275	1.0924	13.1258	0.791605	0.437527	0.658978	-6.30855
RB11B_BOVIN	-0.06	0.959264	14.5844	-0.454537	0.657056	0.827159	-6.32035
KCRM_BOVIN	0.1125	1.0811	11.7933	0.771021	0.449366	0.671857	-6.32463
G3X861_BOVIN (+1)	-0.1	0.933033	13.6487	-0.442794	0.665307	0.8288	-6.32579
SPA31_BOVIN (+1)	0.1775	1.13092	11.4133	0.767735	0.451274	0.672591	-6.32716
E1BB91_BOVIN	0.1075	1.07736	12.6446	0.766255	0.452135	0.672591	-6.3283
EF1G_BOVIN (+1)	0.1325	1.09619	14.3058	0.762424	0.454368	0.672772	-6.33123
H12_BOVIN	0.1575	1.11535	16.1782	0.644304	0.527164	0.736108	-6.33894
NDUS6_BOVIN	-0.11	0.926588	9.854	-0.403868	0.693535	0.850243	-6.34238
G5E5N5_BOVIN (+1)	0.1775	1.13092	13.0175	0.73968	0.467762	0.687757	-6.34835
ADIPO_BOVIN	0.125	1.09051	12.9229	0.736017	0.469941	0.687757	-6.35106
H9GW43_BOVIN	-0.1325	0.912249	9.66458	-0.735753	0.470098	0.687757	-6.35126
KCC2B_BOVIN	0.045	1.03168	10.8681	0.370977	0.716723	0.866418	-6.35609
PSA2_BOVIN	0.07	1.04972	9.85562	0.356103	0.727566	0.866418	-6.36171
F1MWR8_BOVIN (+1)	-0.085	0.942785	13.2108	-0.718436	0.480483	0.699452	-6.3639
KAP0_BOVIN	-0.09	0.939523	12.8454	-0.715257	0.482403	0.699452	-6.36619
E1BP91_BOVIN	-0.05	0.965936	13.0733	-0.713385	0.483537	0.699452	-6.36754
TCPB_BOVIN	-0.1125	0.924984	9.4875	-0.70584	0.48812	0.703225	-6.37292
MYG_BOVIN	0.205	1.15269	12.3625	0.704885	0.488701	0.703225	-6.37359
1433E_BOVIN	-0.075	0.949342	13.8783	-0.701622	0.490693	0.704437	-6.3759
G5E531_BOVIN (+1)	0.065	1.04608	8.72875	0.306774	0.76395	0.885728	-6.37873
A0A0A0MP92_BOVIN	0.34	1.26576	12.4938	0.693791	0.49549	0.709662	-6.3814
F1N3P2_BOVIN	-0.065	0.955945	10.7708	-0.686601	0.499919	0.713037	-6.3864
LHPP_BOVIN	-0.4475	0.733312	12.6383	-0.684585	0.501165	0.713037	-6.38779
F1N0E5_BOVIN (+1)	0.0675	1.0479	11.7567	0.682896	0.50221	0.713037	-6.38895
TMOD1_BOVIN	0.095	1.06807	12.3229	0.682428	0.502499	0.713037	-6.38927
RHOA_BOVIN	-0.0325	0.977725	12.1944	-0.264009	0.795977	0.915448	-6.39147
RL8_BOVIN	0.0525	1.03706	13.0846	0.676976	0.505882	0.714807	-6.393
ACTN3_BOVIN	-0.0675	0.95429	13.0646	-0.67666	0.506079	0.714807	-6.39322
F1MX04_BOVIN	0.0975	1.06992	10.5038	0.673883	0.507807	0.715599	-6.39511
ACTN1_BOVIN	0.1125	1.0811	13.4633	0.668936	0.510894	0.718086	-6.39846
CALM_BOVIN (+1)	0.095	1.06807	14.1196	0.667305	0.511915	0.718086	-6.39956
G3N088_BOVIN	0.24	1.18099	12.7417	0.646721	0.524886	0.734601	-6.4132
G5E6M8_BOVIN (+1)	0.0175	1.0122	12.9244	0.128722	0.899579	0.966142	-6.41928
FKBP3_BOVIN	-0.0675	0.95429	14.0283	-0.63657	0.53135	0.738599	-6.41977
ANXA6_BOVIN	-0.0525	0.964264	13.1708	-0.636558	0.531357	0.738599	-6.41978
NU5M_BOVIN (+1)	0.0275	1.01924	9.0825	0.106008	0.91722	0.974446	-6.42208
Q0VD16_BOVIN	-0.01	0.993092	12.0169	-0.095126	0.925688	0.979791	-6.42323
GDIB_BOVIN	-0.0525	0.964264	12.2304	-0.626267	0.537954	0.745734	-6.42635
SYRC_BOVIN	-0.01	0.993092	9.87	-0.0390596	0.969446	0.993763	-6.42718
RD23B_BOVIN	-0.055	0.962594	13.4046	-0.62476	0.538923	0.745734	-6.4273
E1BDK6_BOVIN	0.07	1.04972	10.2137	0.617358	0.5437	0.747358	-6.43195
A5PJM2_BOVIN (+1)	-0.065	0.955945	13.8613	-0.615416	0.544957	0.747358	-6.43316
DNPEP_BOVIN	-0.0525	0.964264	11.7392	-0.615389	0.544974	0.747358	-6.43317
F1MCK2_BOVIN	-0.0625	0.957603	12.5383	-0.602069	0.553636	0.757542	-6.44138
AL1A1_BOVIN	-0.21	0.864537	12.5787	-0.597539	0.556599	0.7599	-6.44413
RL4_BOVIN	0.0575	1.04066	10.5762	0.592448	0.559938	0.761737	-6.4472
Q05JF3_BOVIN	-0.0525	0.964264	13.2529	-0.5917	0.56043	0.761737	-6.44764
PP1R7_BOVIN	0.0925	1.06622	10.5675	0.587333	0.563303	0.7636	-6.45025
CAVN4_BOVIN	0.0725	1.05154	12.9917	0.585833	0.564292	0.7636	-6.45114
F1MKE9_BOVIN	0.0775	1.05519	11.2325	0.575603	0.57106	0.771057	-6.45716
PSMD2_BOVIN	0.0625	1.04427	9.48542	0.570188	0.574659	0.773087	-6.46031
Q3SYT9_BOVIN	-0.0625	0.957603	10.365	-0.569547	0.575086	0.773087	-6.46068
G8JKW7_BOVIN	0.375	1.29684	12.0958	0.560962	0.580818	0.779084	-6.4656
DYSF_BOVIN (+1)	-0.055	0.962594	10.3396	-0.558655	0.582363	0.779451	-6.46691
CO1A1_BOVIN	0.345	1.27015	12.785	0.553155	0.586055	0.782683	-6.47001
MP2K6_BOVIN	-0.0475	0.967612	12.1496	-0.548398	0.589258	0.784803	-6.47267
E1BE77_BOVIN	0.0475	1.03347	12.6837	0.546998	0.590202	0.784803	-6.47345
PP2BA_BOVIN	-0.0525	0.964264	14.0337	-0.543188	0.592775	0.786518	-6.47556
TCTP_BOVIN	0.07	1.04972	12.71	0.538791	0.595752	0.78876	-6.47797
NNRE_BOVIN	-0.055	0.962594	14.4521	-0.533056	0.599645	0.790824	-6.4811
F1MME6_BOVIN	0.0375	1.02633	14.0308	0.532568	0.599977	0.790824	-6.48136
F1N2K1_BOVIN	0.055	1.03886	13.1433	0.530799	0.601181	0.790824	-6.48232
FKB1A_BOVIN	0.065	1.04608	13.1958	0.528538	0.602721	0.791152	-6.48353
ESTD_BOVIN	0.0575	1.04066	12.4742	0.525112	0.605059	0.791718	-6.48537
E1BKM4_BOVIN	0.1075	1.07736	9.56391	0.524529	0.605735	0.791718	-6.4854
PRAF3_BOVIN	0.0625	1.04427	9.92625	0.51818	0.609802	0.795028	-6.48904
F1MR86_BOVIN	-0.1375	0.909093	14.66	-0.516635	0.610861	0.795028	-6.48986
ALDH2_BOVIN	-0.08	0.946058	12.5733	-0.514642	0.61223	0.79512	-6.4909
DNJB4_BOVIN	0.05	1.03526	12.4471	0.5079	0.616868	0.799451	-6.49441
F1MER7_BOVIN	0.0475	1.03347	12.4375	0.505834	0.618293	0.799607	-6.49547
TECR_BOVIN	-0.0725	0.950989	9.30875	-0.495616	0.625362	0.807046	-6.50068
F1MRQ7_BOVIN	-0.0425	0.970971	13.2433	-0.489673	0.629491	0.809494	-6.50366
CK054_BOVIN	0.105	1.07549	8.8975	0.489085	0.6299	0.809494	-6.50395
HSP7C_BOVIN	-0.0375	0.974342	13.3792	-0.474466	0.640112	0.820896	-6.51112
E1BF39_BOVIN	-0.14	0.907519	8.54125	-0.471995	0.641845	0.821287	-6.51232
GLRX1_BOVIN	-0.0625	0.957603	12.5846	-0.470213	0.643096	0.821287	-6.51317
A7E3S8_BOVIN	0.0525	1.03706	12.7808	0.464837	0.646879	0.822032	-6.51573
A1L5B7_BOVIN	0.0675	1.0479	9.92292	0.462319	0.648653	0.822032	-6.51692
F1MG70_BOVIN (+1)	0.0475	1.03347	10.4525	0.462158	0.648767	0.822032	-6.517
Q3T0S7_BOVIN	-0.1	0.933033	9.79583	-0.461766	0.649043	0.822032	-6.51718
F1MYG5_BOVIN	-0.0575	0.960928	12.5217	-0.451778	0.656106	0.827159	-6.52183
F1MQI1_BOVIN	-0.135	0.91067	12.3887	-0.447186	0.659363	0.827159	-6.52394
G3X6L9_BOVIN	-0.0525	0.964264	10.2629	-0.446655	0.659741	0.827159	-6.52418
F1MWN1_BOVIN (+1)	-0.0525	0.964264	9.22958	-0.445686	0.660429	0.827159	-6.52462
PRDX2_BOVIN	0.065	1.04608	13.4796	0.44462	0.661187	0.827159	-6.52511
G5E5B8_BOVIN	-0.045	0.96929	15.0121	-0.43842	0.665602	0.8288	-6.5279
RTCA_BOVIN	-0.1	0.933033	9.99958	-0.437084	0.666555	0.8288	-6.5285
E1BF59_BOVIN	0.0275	1.01924	13.1425	0.434162	0.668642	0.829711	-6.5298
G8JKV6_BOVIN (+1)	-0.04	0.972655	12.5488	-0.41568	0.681902	0.844423	-6.53781
F1MLX6_BOVIN	-0.0925	0.937896	13.0129	-0.413806	0.683253	0.844423	-6.53861
F1MTZ1_BOVIN (+1)	0.0625	1.04427	13.4292	0.409095	0.686653	0.846918	-6.54059
F1N7F9_BOVIN	-0.0575	0.960928	12.9217	-0.404706	0.689826	0.849123	-6.54241
ADHX_BOVIN	-0.0775	0.947698	13.73	-0.401678	0.692019	0.850116	-6.54366
STIP1_BOVIN	-0.045	0.96929	13.3704	-0.39771	0.694896	0.850243	-6.54528
A6QP82_BOVIN	0.04	1.02811	12.6379	0.394715	0.697072	0.851205	-6.5465
A6QLZ8_BOVIN	-0.04	0.972655	13.1246	-0.389551	0.700829	0.854092	-6.54857
MSRA_BOVIN	0.0575	1.04066	13.8171	0.38696	0.702717	0.854694	-6.54959
PRDX6_BOVIN	0.04	1.02811	13.8946	0.383988	0.704885	0.855633	-6.55077
PEBP1_BOVIN	-0.0425	0.970971	14.35	-0.374204	0.712041	0.862611	-6.55456
UGPA_BOVIN	-0.0525	0.964264	13.9721	-0.365334	0.718552	0.866418	-6.55792
E1BDQ4_BOVIN	0.03	1.02101	12.1554	0.354101	0.726828	0.866418	-6.56205
F1MUY2_BOVIN	-0.2775	0.825019	10.9933	-0.353474	0.727291	0.866418	-6.56228
F1N7B5_BOVIN	0.1125	1.0811	9.74625	0.352268	0.728182	0.866418	-6.56271
EF1A2_BOVIN	0.03	1.02101	14.0867	0.34955	0.730191	0.866418	-6.56369
F1N7X3_BOVIN (+1)	-0.05	0.965936	8.67917	-0.349317	0.730363	0.866418	-6.56377
F2Z4F5_BOVIN	-0.09	0.939523	9.19583	-0.34738	0.731797	0.866418	-6.56447
TBB5_BOVIN	0.055	1.03886	11.4117	0.346482	0.732462	0.866418	-6.56478
PDCD5_BOVIN	0.08	1.05702	9.20833	0.345172	0.733432	0.866418	-6.56525
HEMO_BOVIN	-0.135	0.91067	13.4133	-0.344284	0.73409	0.866418	-6.56556
E1BP87_BOVIN	-0.0625	0.957603	10.2467	-0.342084	0.73572	0.866418	-6.56633
E1BDJ9_BOVIN (+2)	-0.03	0.97942	13.3092	-0.341189	0.736385	0.866418	-6.56665
AAMDC_BOVIN	-0.0625	0.957603	14.4938	-0.337535	0.739096	0.867033	-6.56792
Q8MKH7_BOVIN (+2)	0.065	1.04608	12.5083	0.336674	0.739737	0.867033	-6.56822
F1MW57_BOVIN (+4)	0.0325	1.02278	11.3187	0.327205	0.746783	0.873622	-6.57144
A3KN04_BOVIN	-0.035	0.976032	10.4433	-0.321917	0.750729	0.876566	-6.57319
RL7A_BOVIN	-0.0425	0.970971	12.1417	-0.318797	0.75306	0.877615	-6.57422
CAPZB_BOVIN	0.025	1.01748	13.3883	0.313192	0.757254	0.880829	-6.57603
CAZA2_BOVIN	0.0325	1.02278	12.7112	0.303725	0.764355	0.885728	-6.57903
GLO2_BOVIN	0.0425	1.0299	14.4308	0.301328	0.766157	0.88614	-6.57977
EF2_BOVIN	0.0225	1.01572	13.3487	0.284011	0.77921	0.89954	-6.58497
LUM_BOVIN	-0.0625	0.957603	12.4488	-0.270528	0.78942	0.909614	-6.58881
A5D7M6_BOVIN (+2)	0.1875	1.13879	12.0175	0.249011	0.805795	0.920547	-6.59455
F1MK91_BOVIN	0.04	1.02811	13.5171	0.247845	0.806685	0.920547	-6.59484
F1MTI7_BOVIN (+1)	-0.0325	0.977725	11.17	-0.246571	0.807658	0.920547	-6.59517
HDHD2_BOVIN	-0.025	0.982821	13.2067	-0.246186	0.807952	0.920547	-6.59526
F1MC72_BOVIN (+1)	-0.03	0.97942	9.60875	-0.2445	0.80924	0.920547	-6.59569
CPNS1_BOVIN	0.03	1.02101	8.06917	0.244193	0.809474	0.920547	-6.59577
A6QLD3_BOVIN	-0.025	0.982821	13.4113	-0.242298	0.810922	0.920547	-6.59624
TMOD4_BOVIN	-0.0175	0.987943	13.1008	-0.238694	0.813679	0.92103	-6.59713
E1BDZ2_BOVIN	-0.0375	0.974342	12.5733	-0.237814	0.814352	0.92103	-6.59734
E1BPR7_BOVIN	-0.03	0.97942	10.1421	-0.233856	0.817383	0.92144	-6.5983
F1MKT3_BOVIN (+1)	-0.0325	0.977725	11.4592	-0.233061	0.817992	0.92144	-6.59849
ABEC2_BOVIN	-0.0425	0.970971	11.2883	-0.231453	0.819225	0.92144	-6.59888
MYLK2_BOVIN	0.04	1.02811	14.4275	0.225558	0.823747	0.92483	-6.60026
E1BJ08_BOVIN	-0.04	0.972655	14.12	-0.191302	0.850144	0.952721	-6.6076
ACTS_BOVIN	0.0175	1.0122	12.3392	0.187604	0.853005	0.953521	-6.60832
GSTP1_BOVIN	-0.03	0.97942	11.8408	-0.181667	0.857603	0.953521	-6.60945
E1BMC6_BOVIN	0.0225	1.01572	13.6888	0.178814	0.859814	0.953521	-6.60998
COF2_BOVIN	0.02	1.01396	14.7158	0.176673	0.861474	0.953521	-6.61037
G3N0V2_BOVIN	0.135	1.09809	13.05	0.176394	0.86169	0.953521	-6.61042
RAN_BOVIN	-0.0125	0.991373	13.8938	-0.174411	0.863229	0.953521	-6.61078
PGS2_BOVIN	-0.0475	0.967612	15.0021	-0.173771	0.863726	0.953521	-6.61089
SBDS_BOVIN	-0.0125	0.991373	12.9592	-0.169139	0.867321	0.953521	-6.61171
F1ME62_BOVIN	-0.025	0.982821	8.12167	-0.167527	0.868574	0.953521	-6.61199
F1MX63_BOVIN	-0.04	0.972655	12.675	-0.164797	0.870695	0.953521	-6.61245
ALDR_BOVIN	-0.0125	0.991373	14.0279	-0.164609	0.870841	0.953521	-6.61249
A1AG_BOVIN (+1)	-0.115	0.923382	12.1717	-0.164228	0.871137	0.953521	-6.61255
HSPB1_BOVIN	-0.02	0.986233	14.3546	-0.162302	0.872635	0.953521	-6.61287
GPX1_BOVIN	0.025	1.01748	10.3367	0.14508	0.886045	0.966142	-6.6156
IF4A2_BOVIN	0.01	1.00696	14.2471	0.143001	0.887666	0.966142	-6.61591
A6H7J6_BOVIN (+1)	-0.01	0.993092	13.2417	-0.131694	0.896492	0.966142	-6.6175
PRDX5_BOVIN	0.0125	1.0087	12.7392	0.131258	0.896833	0.966142	-6.61756
UBE2N_BOVIN	0.015	1.01045	15.3083	0.13075	0.897229	0.966142	-6.61763
PTGR2_BOVIN	-0.0125	0.991373	12.6988	-0.129816	0.89796	0.966142	-6.61776
F1N757_BOVIN	0.01	1.00696	13.8352	0.128981	0.898674	0.966142	-6.61785
ACTC_BOVIN	0.0175	1.0122	12.6475	0.128024	0.89936	0.966142	-6.61799
G3X757_BOVIN (+1)	-0.01	0.993092	11.8917	-0.127274	0.899946	0.966142	-6.61809
F1MYX9_BOVIN	-0.035	0.976032	8.65458	-0.117147	0.907867	0.969925	-6.61937
ANX11_BOVIN (+2)	0.0125	1.0087	13.2404	0.116487	0.908384	0.969925	-6.61945
F1MUC5_BOVIN	0.0125	1.0087	10.8775	0.116043	0.908732	0.969925	-6.6195
F1MXI4_BOVIN	-0.015	0.989657	9.28792	-0.11468	0.909799	0.969925	-6.61966
F1MMT2_BOVIN	0.01	1.00696	12.2179	0.112175	0.91176	0.970328	-6.61995
A6QNZ7_BOVIN (+1)	-0.0875	0.941152	12.7737	-0.102253	0.919536	0.975217	-6.62105
RL6_BOVIN	-0.015	0.989657	8.31125	-0.0920227	0.927561	0.979791	-6.62207
F1N2G0_BOVIN	0.015	1.01045	11.1621	0.0905417	0.928723	0.979791	-6.62221
ACBP_BOVIN	-0.0175	0.987943	15.1787	-0.087116	0.931413	0.979791	-6.62252
F1MNQ4_BOVIN (+1)	-0.015	0.989657	14.7542	-0.0865709	0.931841	0.979791	-6.62257
RS2_BOVIN	0.01	1.00696	11.8458	0.0844964	0.93347	0.979824	-6.62276
PUR9_BOVIN	0.0075	1.00521	9.82375	0.070275	0.944646	0.98908	-6.62389
G8JKZ8_BOVIN (+1)	-0.01	0.993092	12.9821	-0.0687208	0.945868	0.98908	-6.624
VAPA_BOVIN	-0.015	0.989657	14.8592	-0.0665044	0.947611	0.98908	-6.62415
F1MQI3_BOVIN	0.005	1.00347	13.8621	0.0601612	0.952602	0.98908	-6.62457
F1MD74_BOVIN (+2)	0.01	1.00696	9.17542	0.0589847	0.953527	0.98908	-6.62464
PCBP1_BOVIN	-0.005	0.99654	11.6867	-0.0540588	0.957404	0.98908	-6.62493
Q3ZBU0_BOVIN	-0.005	0.99654	14.4504	-0.0533604	0.957954	0.98908	-6.62497
MYL1_BOVIN	0.0075	1.00521	11.6204	0.0531137	0.958148	0.98908	-6.62498
MACD1_BOVIN	-0.005	0.99654	12.7192	-0.0511932	0.95966	0.98908	-6.62508
F1MDM4_BOVIN (+1)	0.01	1.00696	13.0729	0.0509553	0.959847	0.98908	-6.62509
PRS8_BOVIN	-0.0075	0.994815	10.0275	-0.0507145	0.960037	0.98908	-6.62511
Q3MHM1_BOVIN	0.0075	1.00521	9.96	0.0432759	0.965894	0.993445	-6.62547
F1MPL4_BOVIN (+1)	-0.005	0.99654	14.5058	-0.0405474	0.968043	0.993763	-6.62559
PUR8_BOVIN	0.005	1.00347	14.0162	0.0361138	0.971536	0.994243	-6.62576
Q2KJ23_BOVIN	-0.0025	0.998269	12.4933	-0.0274253	0.978382	0.994389	-6.62604
RS5_BOVIN	0.0025	1.00173	11.1088	0.0272944	0.978485	0.994389	-6.62605
OLA1_BOVIN	0.0025	1.00173	12.3825	0.0254337	0.979952	0.994389	-6.6261
F1MDN4_BOVIN (+1)	-0.0025	0.998269	11.8029	-0.0252297	0.980112	0.994389	-6.6261
ACYP2_BOVIN	-0.0025	0.998269	14.7492	-0.0241164	0.98099	0.994389	-6.62613
E1BBY7_BOVIN	0.005	1.00347	11.5275	0.0220812	0.982594	0.994389	-6.62618
F1N3V0_BOVIN	0.0025	1.00173	8.64417	0.0215222	0.983034	0.994389	-6.62619
RS7_BOVIN	0.0025	1.00173	9.55208	0.0172815	0.986377	0.995271	-6.62628
BLVRB_BOVIN	0.0025	1.00173	13.23	0.0158462	0.987508	0.995271	-6.6263
F1MVX2_BOVIN	-0.0025	0.998269	11.74	-0.0142371	0.988777	0.995271	-6.62633
A4IFK4_BOVIN	0	1	13.1842	0	1	1	-6.62643
E1BDX8_BOVIN	0	1	8.51583	0	1	1	-6.62643
F1MBP8_BOVIN	0	1	12.4925	0	1	1	-6.62643
		1
		1
		1
		1
		1
		1
		1
		1
		1
		1
		1
		1
		1
		1
		1
		1
		1
		1
		1
		1
		1
		1
		1
		1
		1
		1
		1
		1
		1
		1
		1
		1
		1
		1
		1
		1
		1
		1
		1
		1
		1
		1
		1
		1
		1
		1
		1
		1
		1
		1
		1
		1
		1
		1
		1
		1
		1
		1
		1
		1
		1
		1
		1
		1
		1
		1
		1
		1
		1
		1
		1
		1
		1
		1
		1
		1
		1
		1
		1
		1
		1
		1
		1
		1

## Sheet: LL12h - LL45min
Accession.Number	logFC	Fold Change	AveExpr	t	P.Value	adj.P.Val	B
UBA1_BOVIN	0.2275	1.1708	11.1821	3.48993	0.00220765	0.751481	-2.92768
E1BNE7_BOVIN	0.3275	1.25484	13.0708	3.27151	0.00367772	0.751481	-3.09852
TBA4A_BOVIN	0.2775	1.21209	13.1263	2.83774	0.00991826	0.97586	-3.44077
TBB4B_BOVIN	0.2175	1.16272	11.6367	2.73355	0.0125155	0.97586	-3.52269
TBA8_BOVIN	0.41	1.32869	12.4271	2.7297	0.0126229	0.97586	-3.52571
KAP0_BOVIN	0.3325	1.25919	12.8454	2.64248	0.0153036	0.97586	-3.59396
E1BDJ9_BOVIN (+2)	0.23	1.17283	13.3092	2.61578	0.0162263	0.97586	-3.61477
MLRS_BOVIN	0.31	1.23971	12.5325	2.55205	0.0186448	0.97586	-3.66427
F1N0E5_BOVIN (+1)	0.25	1.18921	11.7567	2.52924	0.0195896	0.97586	-3.68192
E1BNE2_BOVIN (+1)	0.185	1.13682	10.1542	2.48554	0.0215267	0.97586	-3.71563
MYL1_BOVIN	0.3425	1.26795	11.6204	2.42553	0.0244795	0.97586	-3.76168
HSP7C_BOVIN	0.1875	1.13879	13.3792	2.37233	0.027407	0.97586	-3.80221
F1MER7_BOVIN	0.2225	1.16675	12.4375	2.36943	0.0275754	0.97586	-3.80441
E1BF59_BOVIN	0.15	1.10957	13.1425	2.36816	0.02765	0.97586	-3.80538
F1MMT2_BOVIN	0.2075	1.15469	12.2179	2.32763	0.0301141	0.97586	-3.83606
E1BQ40_BOVIN	0.68	1.60214	10.3425	3.72111	0.00263061	0.751481	-3.84049
F1MWN3_BOVIN	0.2325	1.17487	12.4408	2.25166	0.0352862	0.97586	-3.89308
F1N0L9_BOVIN	0.2025	1.15069	11.4938	2.23975	0.0361669	0.97586	-3.90195
E1BE77_BOVIN	0.1925	1.14274	12.6837	2.21678	0.0379233	0.97586	-3.91902
PGAM1_BOVIN	0.2	1.1487	11.4317	2.19466	0.0396874	0.97586	-3.93539
ACTN2_BOVIN	0.255	1.19334	13.535	2.17207	0.0415665	0.97586	-3.95205
G3X757_BOVIN (+1)	0.1675	1.12311	11.8917	2.13183	0.0451135	0.97586	-3.98154
QCR8_BOVIN	0.6325	1.55025	14.8087	2.11538	0.0466413	0.97586	-3.99353
KCC2B_BOVIN	0.27	1.20581	10.8681	2.36088	0.0347982	0.97586	-3.99417
F1MDH3_BOVIN	0.4425	1.35896	8.24083	2.09949	0.0481603	0.97586	-4.00507
RHOA_BOVIN	0.26	1.19748	12.1944	2.24019	0.0434858	0.97586	-4.05759
E1BIS6_BOVIN	0.1775	1.13092	13.3346	2.00234	0.0584589	0.97586	-4.07477
ENPL_BOVIN	0.235	1.17691	12.4121	1.99645	0.059143	0.97586	-4.07895
ACTC_BOVIN	0.2725	1.2079	12.6475	1.99352	0.0594849	0.97586	-4.08102
HS90B_BOVIN	0.2375	1.17895	12.95	1.98627	0.0603407	0.97586	-4.08615
G3MZZ6_BOVIN (+1)	0.1725	1.12701	13.1342	1.97384	0.0618325	0.97586	-4.09492
F1MUC5_BOVIN	0.21	1.15669	10.8775	1.94952	0.064846	0.97586	-4.11199
F1N757_BOVIN	-0.1675	0.890384	13.8352	-2.00017	0.0593894	0.97586	-4.11779
TPM1_BOVIN	0.32	1.24833	13.0825	1.93552	0.0666396	0.97586	-4.12178
ACTN1_BOVIN	0.325	1.25266	13.4633	1.93248	0.0670349	0.97586	-4.1239
ACTS_BOVIN	0.18	1.13288	12.3392	1.92965	0.0674055	0.97586	-4.12588
G3P_BOVIN	0.2525	1.19127	12.3683	1.92461	0.0680683	0.97586	-4.12938
MPI_BOVIN	0.3375	1.26357	8.71042	1.91721	0.0690515	0.97586	-4.13452
MYH1_BOVIN	0.235	1.17691	12.1188	1.89969	0.0714307	0.97586	-4.14665
E1BBY7_BOVIN	0.4275	1.3449	11.5275	1.88794	0.0730667	0.97586	-4.15476
F1MYG5_BOVIN	0.24	1.18099	12.5217	1.88568	0.0733849	0.97586	-4.15631
E1BP91_BOVIN	0.13	1.09429	13.0733	1.8548	0.0778584	0.97586	-4.17747
TCPG_BOVIN	0.16	1.11729	12.5162	1.85274	0.0781658	0.97586	-4.17887
NDUS6_BOVIN	0.613333	1.52979	9.854	2.13631	0.0543259	0.97586	-4.18241
F1MKP6_BOVIN	0.2025	1.15069	10.8008	1.84625	0.0791379	0.97586	-4.18329
ARHL1_BOVIN	0.2325	1.17487	13.2475	1.84227	0.0797411	0.97586	-4.186
E1BPX8_BOVIN	0.26	1.19748	11.6696	1.84205	0.0797736	0.97586	-4.18614
TMOD4_BOVIN	0.135	1.09809	13.1008	1.84135	0.0798801	0.97586	-4.18662
DESM_BOVIN	0.185	1.13682	13.6688	1.83168	0.0813622	0.97586	-4.19318
F1N789_BOVIN	0.1625	1.11922	12.8433	1.82153	0.0829425	0.97586	-4.20004
A6H783_BOVIN (+1)	-0.16	0.895025	13.5046	-1.80369	0.0857871	0.97586	-4.21205
A3KN04_BOVIN	0.195	1.14472	10.4433	1.79354	0.0874429	0.97586	-4.21886
E1BPR7_BOVIN	0.23	1.17283	10.1421	1.7929	0.0875479	0.97586	-4.21929
F1MTZ1_BOVIN (+1)	0.2725	1.2079	13.4292	1.78365	0.0890811	0.97586	-4.22546
G3MX45_BOVIN (+1)	0.21	1.15669	8.59125	1.78082	0.0895559	0.97586	-4.22735
PGTA_BOVIN	0.2425	1.18304	9.32375	1.77237	0.0909834	0.97586	-4.23297
RTCA_BOVIN	-0.405	0.755236	9.99958	-1.77019	0.0913553	0.97586	-4.23442
A6H7J6_BOVIN (+1)	0.1325	1.09619	13.2417	1.74495	0.0957543	0.97586	-4.25111
TBA1B_BOVIN	0.255	1.19334	13.0042	1.73932	0.0967601	0.97586	-4.25482
1433G_BOVIN (+1)	0.1275	1.0924	13.5371	1.73046	0.0983603	0.97586	-4.26063
A6QP82_BOVIN	0.175	1.12896	12.6379	1.72688	0.0990145	0.97586	-4.26298
PDIA3_BOVIN	0.17	1.12506	11.9217	1.71894	0.100478	0.97586	-4.26817
E1BFV0_BOVIN	0.15	1.10957	9.40458	1.70482	0.103123	0.97586	-4.27736
A6QLS9_BOVIN	0.1725	1.12701	11.625	1.70296	0.103476	0.97586	-4.27857
VAPB_BOVIN	0.1975	1.14671	13.9733	1.65915	0.112092	0.994191	-4.30677
ENOB_BOVIN	0.2575	1.19541	12.9879	1.63932	0.116186	0.994191	-4.31938
F1MZL0_BOVIN (+1)	0.2025	1.15069	13.3358	1.63328	0.117459	0.994191	-4.3232
F1MQI3_BOVIN	0.135	1.09809	13.8621	1.62435	0.119361	0.994191	-4.32884
CAV1_BOVIN	0.2425	1.18304	13.0221	1.62032	0.12023	0.994191	-4.33138
E1BKQ6_BOVIN	0.2775	1.21209	9.83583	1.61448	0.121495	0.994191	-4.33505
DNJA2_BOVIN	0.1825	1.13485	12.875	1.60875	0.122747	0.994191	-4.33864
Q29RH9_BOVIN	0.1575	1.11535	13.0642	1.59874	0.124961	0.994191	-4.34489
F1MX04_BOVIN	0.23	1.17283	10.5038	1.58967	0.126996	0.994191	-4.35054
E1BMC6_BOVIN	0.2	1.1487	13.6888	1.58946	0.127044	0.994191	-4.35067
F1MWR8_BOVIN (+1)	0.1875	1.13879	13.2108	1.58478	0.128105	0.994191	-4.35357
CDC42_BOVIN	0.1575	1.11535	13.2642	1.58237	0.128656	0.994191	-4.35507
OLA1_BOVIN	0.155	1.11342	12.3825	1.57689	0.129912	0.994191	-4.35846
VIME_BOVIN	0.3075	1.23756	12.8804	1.57029	0.131439	0.994191	-4.36253
F1MPE5_BOVIN	0.16	1.11729	8.44417	1.55976	0.133905	0.994191	-4.369
F1MG70_BOVIN (+1)	0.16	1.11729	10.4525	1.55674	0.13462	0.994191	-4.37085
F1MBI1_BOVIN	0.17	1.12506	14.805	1.61674	0.130307	0.994191	-4.376
G3MYQ1_BOVIN	0.283333	1.217	10.5931	1.78007	0.0988062	0.97586	-4.40186
RS5_BOVIN	0.1375	1.1	11.1088	1.50119	0.148338	0.994191	-4.40447
H13_BOVIN	-7.10333	0.0072725	17.1116	-1.578	0.134379	0.994191	-4.41107
ENOA_BOVIN (+1)	0.1525	1.11149	13.6438	1.48865	0.151588	0.994191	-4.41194
E1BDK6_BOVIN	0.1675	1.12311	10.2137	1.47725	0.154593	0.994191	-4.4187
NDUAB_BOVIN	-0.285	0.820742	13.2083	-1.4745	0.155326	0.994191	-4.42032
F1N7F9_BOVIN	0.2075	1.15469	12.9217	1.46046	0.159107	0.994191	-4.42858
F1MTP5_BOVIN (+1)	0.1275	1.0924	13.8433	1.45686	0.160088	0.994191	-4.43069
TMOD1_BOVIN	0.2	1.1487	12.3229	1.43669	0.16568	0.994191	-4.44244
F1N715_BOVIN	0.1525	1.11149	13.0525	1.42791	0.168164	0.994191	-4.44751
HDHD2_BOVIN	0.145	1.10573	13.2067	1.42788	0.168172	0.994191	-4.44753
2AAA_BOVIN (+1)	0.1	1.07177	11.3096	1.42182	0.169903	0.994191	-4.45102
PSA1_BOVIN	0.16	1.11729	14.5142	1.42127	0.17006	0.994191	-4.45134
PSB3_BOVIN	0.13	1.09429	10.2775	1.41029	0.173236	0.994191	-4.45763
A6QLL8_BOVIN	0.16	1.11729	12.0521	1.4086	0.173728	0.994191	-4.4586
EF1B_BOVIN	0.225	1.16878	13.1258	1.39695	0.177158	0.994191	-4.46523
KAD1_BOVIN	0.105	1.07549	12.5696	1.3916	0.178752	0.994191	-4.46827
G3MZK7_BOVIN	0.1825	1.13485	13.7117	1.38974	0.179306	0.994191	-4.46932
E1BE25_BOVIN	0.1175	1.08485	13.8754	1.38078	0.182006	0.994191	-4.47438
A5D9F0_BOVIN (+1)	0.1775	1.13092	10.8488	1.37459	0.18389	0.994191	-4.47786
TBB5_BOVIN	0.2175	1.16272	11.4117	1.37018	0.185242	0.994191	-4.48033
A6H7I0_BOVIN	0.11	1.07923	12.8158	1.36891	0.185633	0.994191	-4.48104
F1MXI4_BOVIN	0.1775	1.13092	9.28792	1.35705	0.189314	0.994191	-4.48765
A4FUD0_BOVIN	0.45	1.36604	8.52437	1.48358	0.162128	0.994191	-4.48811
AL7A1_BOVIN (+1)	0.1275	1.0924	11.6962	1.35468	0.190056	0.994191	-4.48897
Q0VD16_BOVIN	0.206667	1.15402	12.0169	1.47445	0.164532	0.994191	-4.49066
HINT1_BOVIN	0.25	1.18921	13.4531	1.36585	0.195513	0.994191	-4.49266
TCPZ_BOVIN	0.155	1.11342	9.94583	1.34612	0.192755	0.994191	-4.49371
AL4A1_BOVIN	0.236667	1.17827	9.2975	1.35158	0.19992	0.994191	-4.49898
G3MZU6_BOVIN	0.1625	1.11922	12.5921	1.33405	0.196613	0.994191	-4.50036
CAB39_BOVIN	0.095	1.06807	11.6671	1.32552	0.199376	0.994191	-4.50503
PCBP1_BOVIN	0.1225	1.08862	11.6867	1.32444	0.199728	0.994191	-4.50562
PGES2_BOVIN	0.2675	1.20372	8.55261	1.32227	0.201152	0.994191	-4.50709
CALM_BOVIN (+1)	0.1875	1.13879	14.1196	1.31705	0.202151	0.994191	-4.50964
F1MD74_BOVIN (+2)	0.2225	1.16675	9.17542	1.31241	0.203683	0.994191	-4.51216
A4IFK4_BOVIN	0.1275	1.0924	13.1842	1.31139	0.204021	0.994191	-4.51271
HS71B_BOVIN	0.1875	1.13879	13.3783	1.30837	0.205025	0.994191	-4.51435
ANX11_BOVIN (+2)	0.1375	1.1	13.2404	1.28136	0.21417	0.994191	-4.52884
Q2KJ47_BOVIN	0.17	1.12506	11.0342	1.27887	0.215029	0.994191	-4.53016
ODPX_BOVIN	0.145	1.10573	13.1658	1.27628	0.215926	0.994191	-4.53154
Q3ZBY4_BOVIN	0.2575	1.19541	10.4704	1.27507	0.216346	0.994191	-4.53218
PP2BA_BOVIN	0.1225	1.08862	14.0337	1.26744	0.219007	0.994191	-4.53622
PSB4_BOVIN	0.1425	1.10382	11.1121	1.26209	0.220889	0.994191	-4.53904
DRS7B_BOVIN (+1)	0.1625	1.11922	9.68583	1.25804	0.222318	0.994191	-4.54116
ACTN3_BOVIN	0.125	1.09051	13.0646	1.25307	0.224085	0.994191	-4.54376
F1MCK2_BOVIN	0.13	1.09429	12.5383	1.2523	0.22436	0.994191	-4.54417
BLVRB_BOVIN	0.1975	1.14671	13.23	1.25185	0.224521	0.994191	-4.5444
HS90A_BOVIN	0.13	1.09429	13.0954	1.24858	0.225691	0.994191	-4.54611
Q3ZBX0_BOVIN	0.15	1.10957	13.4696	1.23878	0.229227	0.994191	-4.55121
F1MJ28_BOVIN	0.1175	1.08485	13.0754	1.23558	0.23039	0.994191	-4.55286
F1N338_BOVIN	0.305	1.23542	12.9062	1.2247	0.23438	0.994191	-4.55847
SYSC_BOVIN	0.1575	1.11535	12.5467	1.21925	0.236399	0.994191	-4.56127
F1MQ37_BOVIN	0.2425	1.18304	9.14292	1.21686	0.237287	0.994191	-4.56249
A7MB72_BOVIN	0.1725	1.12701	11.6283	1.21655	0.237404	0.994191	-4.56265
ANXA6_BOVIN	0.1	1.07177	13.1708	1.21249	0.238919	0.994191	-4.56472
ALAT1_BOVIN	0.353333	1.27751	9.80687	1.18339	0.258173	0.994191	-4.5674
HSPB1_BOVIN	0.1475	1.10765	14.3546	1.19698	0.244783	0.994191	-4.57259
PSA5_BOVIN	-0.345	0.787308	11.1544	-1.16932	0.263594	0.994191	-4.57337
GDIB_BOVIN	0.1	1.07177	12.2304	1.19289	0.246345	0.994191	-4.57465
ALDH2_BOVIN	0.185	1.13682	12.5733	1.19011	0.247412	0.994191	-4.57605
A0A0N4STN0_BOVIN (+1)	0.2225	1.16675	12.1467	1.18525	0.249285	0.994191	-4.57848
F1MYV9_BOVIN	-0.386667	0.764895	13.0581	-1.1066	0.288835	0.994191	-4.5859
PDLI7_BOVIN	0.1125	1.0811	14.5517	1.16304	0.257985	0.994191	-4.58952
MPCP_BOVIN	-0.2025	0.869043	14.3846	-1.15604	0.260775	0.994191	-4.59296
A6QPG6_BOVIN	0.16	1.11729	11.2012	1.07078	0.304049	0.994191	-4.59423
E1B8G4_BOVIN (+2)	-0.0933333	0.937354	13.9581	-1.11829	0.283995	0.994191	-4.59618
PHB_BOVIN	0.1175	1.08485	11.8167	1.13896	0.267668	0.994191	-4.60129
AT2A1_BOVIN (+1)	0.0975	1.06992	13.7667	1.13557	0.269053	0.994191	-4.60293
G3N3S8_BOVIN	0.1975	1.14671	9.5225	1.12965	0.271485	0.994191	-4.60578
Q24JZ7_BOVIN	0.19	1.14076	13.205	1.12794	0.272191	0.994191	-4.60661
Q05JF3_BOVIN	0.1	1.07177	13.2529	1.12705	0.272559	0.994191	-4.60704
E1BKM4_BOVIN	0.245	1.18509	9.56391	1.10676	0.281665	0.994191	-4.60718
G5E5B8_BOVIN	0.115	1.08298	15.0121	1.12041	0.275312	0.994191	-4.61022
ANXA5_BOVIN	0.1175	1.08485	11.5404	1.11531	0.27744	0.994191	-4.61265
KCRM_BOVIN	0.1625	1.11922	11.7933	1.1137	0.278116	0.994191	-4.61342
F1N2K1_BOVIN	0.115	1.08298	13.1433	1.10985	0.279732	0.994191	-4.61525
E1BA93_BOVIN	0.135	1.09809	11.2883	1.10925	0.279983	0.994191	-4.61553
G3X6L9_BOVIN	0.13	1.09429	10.2629	1.106	0.281356	0.994191	-4.61707
F1N5M2_BOVIN	0.185	1.13682	12.2996	1.0981	0.28471	0.994191	-4.6208
F1MJW7_BOVIN	0.11	1.07923	12.755	1.09686	0.285242	0.994191	-4.62138
F1MG92_BOVIN (+1)	0.226667	1.17013	10.8944	0.919443	0.374871	0.994191	-4.62723
ECHB_BOVIN	0.1775	1.13092	13.0996	1.07943	0.292757	0.994191	-4.62952
ACPH_BOVIN	-0.25	0.840896	9.02812	-0.902121	0.383659	0.994191	-4.63076
CRYAB_BOVIN	0.18	1.13288	13.6379	1.0742	0.29504	0.994191	-4.63194
RB11B_BOVIN	0.126667	1.09177	14.5844	1.01779	0.327636	0.994191	-4.63409
ANXA7_BOVIN	0.08	1.05702	11.9821	1.06899	0.297326	0.994191	-4.63434
PARK7_BOVIN	0.1425	1.10382	14.4821	1.06659	0.298385	0.994191	-4.63545
PUR8_BOVIN	0.1475	1.10765	14.0162	1.06536	0.298927	0.994191	-4.63601
PGK1_BOVIN	0.095	1.06807	13.7688	1.06454	0.299291	0.994191	-4.63639
G5E5C3_BOVIN (+1)	0.09	1.06437	12.5087	1.05797	0.302203	0.994191	-4.63939
SBDS_BOVIN	0.0775	1.05519	12.9592	1.04866	0.306368	0.994191	-4.64362
A5D984_BOVIN	0.115	1.08298	13.0875	1.04729	0.306987	0.994191	-4.64424
TELT_BOVIN	0.1075	1.07736	13.6175	1.04362	0.30864	0.994191	-4.64589
NDUC2_BOVIN	0.2625	1.19956	12.6571	1.03782	0.311272	0.994191	-4.6485
E1BB91_BOVIN	0.145	1.10573	12.6446	1.03355	0.313215	0.994191	-4.65041
GPX1_BOVIN	0.1775	1.13092	10.3367	1.03007	0.31481	0.994191	-4.65197
1433E_BOVIN	0.11	1.07923	13.8783	1.02905	0.315279	0.994191	-4.65243
G3N0F6_BOVIN	0.085	1.06069	11.535	1.02772	0.315889	0.994191	-4.65302
DYSF_BOVIN (+1)	0.1	1.07177	10.3396	1.01574	0.321427	0.994191	-4.65832
UB2V1_BOVIN	0.095	1.06807	12.2487	1.00786	0.325104	0.994191	-4.66178
C1JZ67_BOVIN	-0.295	0.815072	8.647	-0.971007	0.345321	0.994191	-4.66236
MYL6_BOVIN	0.2075	1.15469	10.3846	1.00513	0.326388	0.994191	-4.66297
G3N0I4_BOVIN	0.1275	1.0924	11.7725	1.00106	0.328303	0.994191	-4.66475
F1N690_BOVIN	0.125	1.09051	13.0762	0.996901	0.330271	0.994191	-4.66655
A7MBD4_BOVIN	0.1475	1.10765	7.91417	0.994085	0.331608	0.994191	-4.66777
NDUS8_BOVIN	-0.2575	0.836536	11.8133	-0.993164	0.332046	0.994191	-4.66817
VAPA_BOVIN	0.2225	1.16675	14.8592	0.986481	0.335236	0.994191	-4.67105
HINT2_BOVIN	0.15	1.10957	11.4271	0.984965	0.335963	0.994191	-4.6717
PHB2_BOVIN	0.0825	1.05885	11.8812	0.981702	0.33753	0.994191	-4.6731
ISOC1_BOVIN	-0.166667	0.890899	9.7825	-0.663319	0.518898	0.994191	-4.67373
F1MZ38_BOVIN (+1)	0.135	1.09809	13.9462	0.978763	0.338946	0.994191	-4.67436
EFTU_BOVIN	0.1175	1.08485	11.8358	0.973114	0.34168	0.994191	-4.67676
A1A4L7_BOVIN	0.2025	1.15069	12.53	0.964986	0.34564	0.994191	-4.6802
E1BLY1_BOVIN (+2)	0.133333	1.09682	14.5512	0.609102	0.553117	0.994191	-4.6819
Q2KJ23_BOVIN	0.0875	1.06253	12.4933	0.959887	0.34814	0.994191	-4.68234
Q8MKH7_BOVIN (+2)	0.185	1.13682	12.5083	0.958225	0.348957	0.994191	-4.68304
E1BCH2_BOVIN	0.1	1.07177	10.0179	0.957692	0.34922	0.994191	-4.68326
LDHA_BOVIN	0.095	1.06807	12.8413	0.956622	0.349747	0.994191	-4.68371
SMTL2_BOVIN	0.19	1.14076	11.3721	0.952307	0.351879	0.994191	-4.68551
A6QP89_BOVIN	0.0825	1.05885	13.8504	0.952252	0.351906	0.994191	-4.68554
F1MD77_BOVIN	0.115	1.08298	11.8667	0.951664	0.352198	0.994191	-4.68578
F6RDV6_BOVIN	-0.135	0.91067	11.6525	-0.951625	0.352217	0.994191	-4.6858
TPIS_BOVIN	0.1	1.07177	13.6421	0.946743	0.354641	0.994191	-4.68783
F1MIZ9_BOVIN	0.1175	1.08485	12.6721	0.94258	0.356717	0.994191	-4.68955
TECR_BOVIN	-0.1375	0.909093	9.30875	-0.939961	0.358028	0.994191	-4.69063
F1MZS3_BOVIN	0.0575	1.04066	13.0725	0.939128	0.358445	0.994191	-4.69097
GSTP1_BOVIN	0.155	1.11342	11.8408	0.938613	0.358703	0.994191	-4.69118
F1MWE0_BOVIN	0.09	1.06437	12.6612	0.935159	0.360439	0.994191	-4.6926
UBC12_BOVIN	0.0825	1.05885	11.5113	0.930382	0.362848	0.994191	-4.69456
F1MBR1_BOVIN	0.145	1.10573	13.3746	0.929706	0.36319	0.994191	-4.69483
PGFS1_BOVIN (+1)	-0.323333	0.799221	13.4187	-0.490183	0.632301	0.994191	-4.69759
SYRC_BOVIN	-0.166667	0.890899	9.87	-0.488245	0.633636	0.994191	-4.69782
F1MNK0_BOVIN	0.215	1.1607	11.6908	0.918669	0.368801	0.994191	-4.69932
ACYP2_BOVIN	0.095	1.06807	14.7492	0.916424	0.36995	0.994191	-4.70022
C1QBP_BOVIN	0.1575	1.11535	11.1662	0.915795	0.370272	0.994191	-4.70047
F1MKT3_BOVIN (+1)	0.1275	1.0924	11.4592	0.914318	0.371029	0.994191	-4.70107
F1MTI7_BOVIN (+1)	0.12	1.08673	11.17	0.910414	0.373036	0.994191	-4.70264
F1N048_BOVIN	0.37	1.29235	11.6096	0.908996	0.373766	0.994191	-4.7032
DRS7C_BOVIN	0.0925	1.06622	9.82958	0.908009	0.374276	0.994191	-4.7036
G3X6W9_BOVIN	-0.2525	0.839441	13.7517	-0.904365	0.376159	0.994191	-4.70505
PSA2_BOVIN	0.11	1.07923	9.85562	0.419693	0.68167	0.994191	-4.70538
F1MGC0_BOVIN	0.125	1.09051	14.0762	0.902082	0.377343	0.994191	-4.70596
GRP75_BOVIN	0.165	1.12117	12.5671	0.894629	0.381223	0.994191	-4.70891
F1MIU2_BOVIN	0.1225	1.08862	12.2796	0.88867	0.384344	0.994191	-4.71126
Q29RI2_BOVIN	0.0825	1.05885	13.2562	0.886475	0.385498	0.994191	-4.71212
GLO2_BOVIN	0.125	1.09051	14.4308	0.886258	0.385613	0.994191	-4.7122
E1B9N8_BOVIN (+1)	0.11	1.07923	18.835	0.323359	0.751646	0.994191	-4.71417
ACADM_BOVIN	0.145	1.10573	13.6312	0.879522	0.389168	0.994191	-4.71483
F1N2F2_BOVIN	0.085	1.06069	12.8221	0.877417	0.390284	0.994191	-4.71565
CAPZB_BOVIN	0.07	1.04972	13.3883	0.876938	0.390538	0.994191	-4.71583
E1BP87_BOVIN	0.16	1.11729	10.2467	0.875736	0.391177	0.994191	-4.7163
PRDX5_BOVIN	0.0825	1.05885	12.7392	0.8663	0.396211	0.994191	-4.71993
CLH1_BOVIN (+1)	0.0266667	1.01866	8.77562	0.162117	0.873745	0.994191	-4.72387
E1BF23_BOVIN	0.07	1.04972	13.4708	0.855729	0.401899	0.994191	-4.72396
EF2_BOVIN	0.0675	1.0479	13.3487	0.852033	0.403901	0.994191	-4.72536
TPM2_BOVIN	0.155	1.11342	13.7054	0.851016	0.404453	0.994191	-4.72575
MIC19_BOVIN	0.0133333	1.00928	14.2169	0.0487313	0.961886	0.994191	-4.72686
MYL3_BOVIN	-0.25	0.840896	13.6446	-0.844737	0.407871	0.994191	-4.72811
F1MCT8_BOVIN	0.1125	1.0811	9.24292	0.833717	0.413914	0.994191	-4.73221
RS18_BOVIN	0.0925	1.06622	13.3413	0.831977	0.414874	0.994191	-4.73286
F1MHT1_BOVIN	0.0625	1.04427	13.5558	0.828374	0.416864	0.994191	-4.73419
PDLI3_BOVIN	0.0825	1.05885	13.8479	0.827079	0.417582	0.994191	-4.73467
GSTM1_BOVIN	0.1075	1.07736	12.9492	0.826606	0.417844	0.994191	-4.73484
QCR2_BOVIN	0.1575	1.11535	13.3938	0.823396	0.419625	0.994191	-4.73602
F1MN74_BOVIN	0.0875	1.06253	13.1587	0.821524	0.420666	0.994191	-4.7367
PPIA_BOVIN	-0.12	0.920188	13.3163	-0.81934	0.421883	0.994191	-4.7375
F1MME6_BOVIN	0.0575	1.04066	14.0308	0.816605	0.42341	0.994191	-4.7385
MYO1C_BOVIN	0.123333	1.08925	10.7894	0.686204	0.504828	0.994191	-4.73865
FHL3_BOVIN	0.1325	1.09619	13.3438	0.816086	0.4237	0.994191	-4.73868
F2Z4F5_BOVIN	0.21	1.15669	9.19583	0.810553	0.426801	0.994191	-4.74069
PTGR2_BOVIN	0.0775	1.05519	12.6988	0.804858	0.430007	0.994191	-4.74274
F1MPU4_BOVIN	0.125	1.09051	13.6162	0.798419	0.433651	0.994191	-4.74504
PRDX1_BOVIN	0.11	1.07923	15.1183	0.798027	0.433873	0.994191	-4.74518
F1MJT6_BOVIN	0.0975	1.06992	12.5071	0.797721	0.434047	0.994191	-4.74529
ATPG_BOVIN	0.13	1.09429	14.1217	0.79383	0.436259	0.994191	-4.74667
F1ME15_BOVIN	0.21	1.15669	12.6071	0.789951	0.438471	0.994191	-4.74804
F1MQI1_BOVIN	-0.2375	0.848214	12.3887	-0.786716	0.440321	0.994191	-4.74918
F1MSV1_BOVIN-DECOY	0.1175	1.08485	16.1429	0.784008	0.441874	0.994191	-4.75013
MP2K6_BOVIN	0.0675	1.0479	12.1496	0.779303	0.44458	0.994191	-4.75178
M2OM_BOVIN	-0.0975	0.934651	13.9025	-0.778879	0.444824	0.994191	-4.75193
E1BI98_BOVIN	0.1225	1.08862	13.4987	0.773604	0.44787	0.994191	-4.75376
F1N206_BOVIN	0.11	1.07923	13.2363	0.771913	0.448849	0.994191	-4.75434
G3N3C9_BOVIN	0.0625	1.04427	13.2238	0.76998	0.44997	0.994191	-4.75501
F1N2G0_BOVIN	-0.1275	0.915416	11.1621	-0.769604	0.450188	0.994191	-4.75514
ATPA_BOVIN	0.1225	1.08862	13.7946	0.764299	0.453275	0.994191	-4.75696
E1BGW2_BOVIN (+1)	0.1025	1.07363	14.2329	0.762686	0.454215	0.994191	-4.75751
EF1A2_BOVIN	0.065	1.04608	14.0867	0.757358	0.457331	0.994191	-4.75933
F1ME62_BOVIN	0.1125	1.0811	8.12167	0.753871	0.459378	0.994191	-4.76051
ABEC2_BOVIN	0.1375	1.1	11.2883	0.748819	0.462352	0.994191	-4.76221
F1MJH1_BOVIN (+1)	0.135	1.09809	13.5758	0.745864	0.464097	0.994191	-4.7632
ATP8_BOVIN	-0.2	0.870551	10.9217	-0.745446	0.464344	0.994191	-4.76334
Q08DN5_BOVIN	0.115	1.08298	13.4954	0.741691	0.466569	0.994191	-4.7646
E1B8N9_BOVIN	0.075	1.05336	11.7662	0.741307	0.466796	0.994191	-4.76473
RD23B_BOVIN	0.065	1.04608	13.4046	0.738353	0.468551	0.994191	-4.76571
Q0VBZ2_BOVIN	0.13	1.09429	11.1008	0.734398	0.470907	0.994191	-4.76702
PFKAM_BOVIN	0.0625	1.04427	13.685	0.726689	0.475517	0.994191	-4.76955
Q3SZ00_BOVIN	0.1375	1.1	11.245	0.725926	0.475975	0.994191	-4.7698
CACB1_BOVIN (+2)	0.0625	1.04427	12.6229	0.724601	0.47677	0.994191	-4.77023
RL4_BOVIN	0.07	1.04972	10.5762	0.721241	0.478792	0.994191	-4.77132
DHR11_BOVIN	-0.0675	0.95429	11.4975	-0.452919	0.658191	0.994191	-4.77199
G6PI_BOVIN	0.08	1.05702	11.67	0.717336	0.481147	0.994191	-4.77259
CAH3_BOVIN	0.215	1.1607	13.465	0.715985	0.481964	0.994191	-4.77302
F1N3P2_BOVIN	0.0675	1.0479	10.7708	0.713009	0.483765	0.994191	-4.77398
A7YY43_BOVIN (+1)	0.05	1.03526	12.4571	0.709189	0.486083	0.994191	-4.77521
STIP1_BOVIN	0.08	1.05702	13.3704	0.707041	0.487389	0.994191	-4.77589
F1MYM9_BOVIN	-0.2075	0.866037	8.24812	-0.428719	0.675256	0.994191	-4.77591
PGP_BOVIN	0.06	1.04247	13.1846	0.706665	0.487617	0.994191	-4.77601
Q148D3_BOVIN	0.11	1.07923	12.2608	0.704051	0.48921	0.994191	-4.77684
F6QHN4_BOVIN	0.065	1.04608	11.5942	0.695808	0.494252	0.994191	-4.77944
Q0VCZ8_BOVIN	0.1275	1.0924	13.3496	0.694948	0.49478	0.994191	-4.77971
LUM_BOVIN	0.16	1.11729	12.4488	0.692553	0.496251	0.994191	-4.78046
PLAK_BOVIN	0.2525	1.19127	9.55937	0.392506	0.701144	0.994191	-4.78139
F1MKE9_BOVIN	0.0925	1.06622	11.2325	0.68701	0.499666	0.994191	-4.78219
EIF3J_BOVIN	-0.1	0.933033	11.8467	-0.685681	0.500487	0.994191	-4.7826
G5E631_BOVIN	-0.045	0.96929	9.00563	-0.366753	0.719796	0.994191	-4.78501
RS2_BOVIN	0.08	1.05702	11.8458	0.675971	0.506507	0.994191	-4.78559
ETFD_BOVIN	-0.1525	0.89969	6.94292	-0.672912	0.508413	0.994191	-4.78652
SNTA1_BOVIN	0.145	1.10573	13.4783	0.672236	0.508833	0.994191	-4.78673
E1BLA6_BOVIN (+1)	0.0725	1.05154	10.4588	0.670951	0.509636	0.994191	-4.78712
FETUA_BOVIN	-0.08	0.946058	13.9894	-0.345142	0.735594	0.994191	-4.78786
E1BLN7_BOVIN	0.0625	1.04427	14.0754	0.665685	0.512929	0.994191	-4.78871
F1N7X3_BOVIN (+1)	0.095	1.06807	8.67917	0.663703	0.514172	0.994191	-4.78931
ECHM_BOVIN	0.0925	1.06622	13.075	0.660517	0.516172	0.994191	-4.79026
G3MY44_BOVIN	0.1025	1.07363	13.3892	0.658484	0.517451	0.994191	-4.79087
A5PK37_BOVIN	-0.0525	0.964264	11.74	-0.30947	0.761946	0.994191	-4.7922
A6QNM9_BOVIN	0.0775	1.05519	12.9337	0.65307	0.520866	0.994191	-4.79248
PSA7_BOVIN	0.06	1.04247	12.9133	0.649985	0.522817	0.994191	-4.79339
F1N7D7_BOVIN	-0.0766667	0.948246	16.0475	-0.431215	0.673487	0.994191	-4.79419
MYG_BOVIN	0.1875	1.13879	12.3625	0.644712	0.526162	0.994191	-4.79494
DHDH_BOVIN	0.1375	1.1	13.685	0.635091	0.532295	0.994191	-4.79773
Q08DA2_BOVIN	-0.0666667	0.954842	7.6775	-0.398695	0.696691	0.994191	-4.79955
F1MVX2_BOVIN	0.11	1.07923	11.74	0.626432	0.537848	0.994191	-4.80021
F1MWD3_BOVIN	0.0625	1.04427	13.1129	0.626159	0.538023	0.994191	-4.80029
MYH7_BOVIN	0.1	1.07177	11.2279	0.623276	0.539879	0.994191	-4.80111
F1MM07_BOVIN	-0.28	0.823591	8.418	-0.386038	0.704314	0.994191	-4.80198
A5PJM2_BOVIN (+1)	0.065	1.04608	13.8613	0.615416	0.544957	0.994191	-4.80332
COQ9_BOVIN	0.12	1.08673	12.5367	0.614071	0.545828	0.994191	-4.8037
RL8_BOVIN	0.0475	1.03347	13.0846	0.612503	0.546845	0.994191	-4.80413
G3X778_BOVIN	0.07	1.04972	13.5175	0.610252	0.548306	0.994191	-4.80476
F1N7T1_BOVIN (+1)	-0.145	0.904379	13.7387	-0.609617	0.548718	0.994191	-4.80494
ODPA_BOVIN	0.085	1.06069	13.8754	0.609517	0.548784	0.994191	-4.80496
IF4A2_BOVIN	0.0425	1.0299	14.2471	0.607754	0.54993	0.994191	-4.80545
QOR_BOVIN	0.045	1.03168	12.9796	0.605479	0.551412	0.994191	-4.80608
F1MXX0_BOVIN	0.0925	1.06622	12.9767	0.603629	0.552618	0.994191	-4.80659
LDHB_BOVIN	0.13	1.09429	14.3287	0.597511	0.556617	0.994191	-4.80826
TCTP_BOVIN	-0.0775	0.947698	12.71	-0.596519	0.557267	0.994191	-4.80853
TPM3_BOVIN	0.1275	1.0924	14.0858	0.596163	0.5575	0.994191	-4.80863
F1MKG2_BOVIN	0.1	1.07177	14.1517	0.595167	0.558153	0.994191	-4.8089
F1MHA5_BOVIN	0.0125	1.0087	18.0669	0.0768768	0.93991	0.994191	-4.80902
G1K1X0_BOVIN (+1)	0.09	1.06437	12.9287	0.594268	0.558743	0.994191	-4.80914
RAB1B_BOVIN	0.07	1.04972	10.3408	0.589354	0.561972	0.994191	-4.81047
UBE2N_BOVIN	0.0675	1.0479	15.3083	0.588377	0.562615	0.994191	-4.81073
E1BCU2_BOVIN	0.0925	1.06622	12.235	0.585393	0.564582	0.994191	-4.81153
HBA_BOVIN	0.2075	1.15469	14.0729	0.578205	0.569335	0.994191	-4.81344
TNNC1_BOVIN	0.1325	1.09619	13.4725	0.576557	0.570427	0.994191	-4.81387
E1BJ08_BOVIN	0.12	1.08673	14.12	0.573907	0.572186	0.994191	-4.81457
ACTB_BOVIN (+1)	0.0675	1.0479	12.1579	0.572035	0.57343	0.994191	-4.81506
G5E531_BOVIN (+1)	-0.0566667	0.961483	8.72875	-0.283667	0.781203	0.994191	-4.81525
HNRPK_BOVIN	0.065	1.04608	11.2954	0.56774	0.57629	0.994191	-4.81617
E1BPX9_BOVIN	0.145	1.10573	10.9754	0.565933	0.577495	0.994191	-4.81664
A1L5B7_BOVIN	0.0825	1.05885	9.92292	0.565057	0.57808	0.994191	-4.81687
F1N7B5_BOVIN	-0.18	0.882703	9.74625	-0.563629	0.579034	0.994191	-4.81724
RS3_BOVIN	-0.0266667	0.981686	13.19	-0.264479	0.795622	0.994191	-4.81737
G3X861_BOVIN (+1)	0.0533333	1.03766	13.6487	0.250482	0.806191	0.994191	-4.81882
TRFE_BOVIN	0.0875	1.06253	13.7383	0.555075	0.584765	0.994191	-4.81942
PDCD5_BOVIN	0.1275	1.0924	9.20833	0.550118	0.588099	0.994191	-4.82068
Q32L46_BOVIN	-0.0875	0.941152	14.4563	-0.549605	0.588445	0.994191	-4.8208
F1MPL4_BOVIN (+1)	-0.0675	0.95429	14.5058	-0.547389	0.589938	0.994191	-4.82136
F1MRQ7_BOVIN	-0.0475	0.967612	13.2433	-0.547281	0.590011	0.994191	-4.82139
F1N0F7_BOVIN	-0.08	0.946058	8.61125	-0.544309	0.592018	0.994191	-4.82213
HBB_BOVIN	0.1575	1.11535	13.3517	0.544112	0.59215	0.994191	-4.82218
E1BJ20_BOVIN (+1)	-0.02	0.986233	13.4262	-0.21221	0.835286	0.994191	-4.82239
GYS1_BOVIN	0.0625	1.04427	12.935	0.5422	0.593444	0.994191	-4.82265
NU5M_BOVIN (+1)	0.0466667	1.03288	9.0825	0.190805	0.851672	0.994191	-4.82413
A7E3S8_BOVIN	0.06	1.04247	12.7808	0.531242	0.60088	0.994191	-4.82535
F1MW57_BOVIN (+4)	0.0525	1.03706	11.3187	0.528563	0.602705	0.994191	-4.826
H4_BOVIN	0.05	1.03526	14.8925	0.528509	0.602741	0.994191	-4.82601
PEBP1_BOVIN	0.06	1.04247	14.35	0.528288	0.602892	0.994191	-4.82606
ATPD_BOVIN	0.1375	1.1	14.135	0.522371	0.606932	0.994191	-4.82749
G5E6M8_BOVIN (+1)	-0.0166667	0.988514	12.9244	-0.130029	0.898565	0.994191	-4.82808
NDUA8_BOVIN	-0.1475	0.902814	13.5971	-0.519846	0.608661	0.994191	-4.82809
EF1G_BOVIN (+1)	0.09	1.06437	14.3058	0.517873	0.610013	0.994191	-4.82856
F1MX12_BOVIN	-0.095	0.936272	10.7821	-0.517398	0.610338	0.994191	-4.82867
AATM_BOVIN	0.0675	1.0479	14.2754	0.516823	0.610732	0.994191	-4.82881
AOC3_BOVIN (+3)	0.075	1.05336	11.2125	0.512655	0.613595	0.994191	-4.82979
PSD11_BOVIN	-0.01	0.993092	11.2975	-0.0891676	0.930329	0.994191	-4.8299
MDHM_BOVIN	0.1	1.07177	13.3392	0.511187	0.614604	0.994191	-4.83014
IF5A1_BOVIN	-0.06	0.959264	14.9388	-0.510685	0.61495	0.994191	-4.83026
PP1R7_BOVIN	-0.08	0.946058	10.5675	-0.507964	0.616824	0.994191	-4.83089
COF2_BOVIN	0.0575	1.04066	14.7158	0.507935	0.616844	0.994191	-4.8309
RL7A_BOVIN	0.0675	1.0479	12.1417	0.506325	0.617954	0.994191	-4.83127
Q3ZCI4_BOVIN	-0.00333333	0.997692	8.19063	-0.0173339	0.986438	0.998332	-4.83145
Q3MHM1_BOVIN	0.0875	1.06253	9.96	0.504886	0.618947	0.994191	-4.83161
ROA2_BOVIN	-0.0775	0.947698	13.6654	-0.50473	0.619055	0.994191	-4.83164
F1MDN4_BOVIN (+1)	0.05	1.03526	11.8029	0.504593	0.619149	0.994191	-4.83167
E1BJA2_BOVIN	0.06	1.04247	11.9863	0.503373	0.619992	0.994191	-4.83196
RS7_BOVIN	-0.0725	0.950989	9.55208	-0.501165	0.621519	0.994191	-4.83247
NDUA5_BOVIN	0.1075	1.07736	12.8933	0.499668	0.622554	0.994191	-4.83281
A6H7E3_BOVIN (+1)	0.095	1.06807	10.1179	0.498135	0.623616	0.994191	-4.83316
CYC_BOVIN	0.125	1.09051	13.665	0.495736	0.625279	0.994191	-4.83371
E1BDZ2_BOVIN	0.0775	1.05519	12.5733	0.491483	0.628232	0.994191	-4.83467
EDF1_BOVIN	0.06	1.04247	13.6683	0.489812	0.629394	0.994191	-4.83505
ATP5J_BOVIN	0.135	1.09809	14.2467	0.485408	0.632461	0.994191	-4.83604
ETFB_BOVIN	0.0825	1.05885	13.5633	0.484305	0.633231	0.994191	-4.83628
QCR7_BOVIN	-0.145	0.904379	14.53	-0.482513	0.634481	0.994191	-4.83668
H33_BOVIN	-0.0475	0.967612	16.3633	-0.474352	0.640191	0.994191	-4.83848
SUCB2_BOVIN	-0.0775	0.947698	14.2137	-0.473081	0.641083	0.994191	-4.83875
CX6B1_BOVIN	-0.0875	0.941152	14.7067	-0.469502	0.643596	0.994191	-4.83953
CY1_BOVIN	0.13	1.09429	15.1642	0.469441	0.643639	0.994191	-4.83954
F1N6K0_BOVIN	0.1	1.07177	12.1512	0.468871	0.644039	0.994191	-4.83966
H2AJ_BOVIN	0.05	1.03526	13.2467	0.465865	0.646154	0.994191	-4.84031
G8JKZ8_BOVIN (+1)	0.0675	1.0479	12.9821	0.463865	0.647563	0.994191	-4.84074
PRDX2_BOVIN	0.0675	1.0479	13.4796	0.461721	0.649075	0.994191	-4.8412
CAN1_BOVIN	0.0425	1.0299	13.0433	0.458342	0.65146	0.994191	-4.84191
MYOZ2_BOVIN	0.1425	1.10382	11.6679	0.456593	0.652697	0.994191	-4.84228
PRAF3_BOVIN	0.055	1.03886	9.92625	0.455998	0.653117	0.994191	-4.84241
3HIDH_BOVIN	-0.0975	0.934651	10.8163	-0.455665	0.653353	0.994191	-4.84248
F1MS25_BOVIN (+1)	0.0925	1.06622	11.6017	0.447529	0.65912	0.994191	-4.84417
AK1A1_BOVIN	0.0625	1.04427	13.6237	0.444116	0.661545	0.994191	-4.84487
A6QLZ8_BOVIN	-0.045	0.96929	13.1246	-0.438245	0.665727	0.994191	-4.84606
VDAC2_BOVIN	-0.0575	0.960928	14.0954	-0.436838	0.666731	0.994191	-4.84635
F16P2_BOVIN	-0.075	0.949342	12.4958	-0.433228	0.669309	0.994191	-4.84707
DNJB4_BOVIN	0.0425	1.0299	12.4471	0.431715	0.670391	0.994191	-4.84737
A6QNL5_BOVIN	-0.0475	0.967612	10.3554	-0.431127	0.670812	0.994191	-4.84749
F1N0W6_BOVIN	0.06	1.04247	12.1742	0.42897	0.672356	0.994191	-4.84792
H10_BOVIN	-0.0725	0.950989	13.6542	-0.428397	0.672766	0.994191	-4.84803
ANXA2_BOVIN	0.0775	1.05519	11.5483	0.426122	0.674397	0.994191	-4.84848
CH60_BOVIN (+1)	0.0425	1.0299	11.9838	0.422312	0.677131	0.994191	-4.84923
HEMO_BOVIN	0.165	1.12117	13.4133	0.420791	0.678224	0.994191	-4.84952
Q3T0U3_BOVIN	0.0625	1.04427	13.205	0.420786	0.678228	0.994191	-4.84952
RAN_BOVIN	-0.03	0.97942	13.8938	-0.418586	0.67981	0.994191	-4.84995
PGM1_BOVIN	0.055	1.03886	13.7438	0.41345	0.683509	0.994191	-4.85094
UCRI_BOVIN	0.0825	1.05885	13.6267	0.412373	0.684286	0.994191	-4.85114
A6QLD3_BOVIN	0.0425	1.0299	13.4113	0.411907	0.684622	0.994191	-4.85123
F1N3V0_BOVIN	-0.0475	0.967612	8.64417	-0.408921	0.686778	0.994191	-4.8518
E1BAJ4_BOVIN	0.0525	1.03706	14.3146	0.408845	0.686833	0.994191	-4.85181
PSB5_BOVIN	-0.0325	0.977725	15.3863	-0.405679	0.689122	0.994191	-4.85241
PGS2_BOVIN	0.11	1.07923	15.0021	0.402417	0.691483	0.994191	-4.85301
Q3ZBU0_BOVIN	0.0375	1.02633	14.4504	0.400203	0.693088	0.994191	-4.85343
NDUBA_BOVIN	-0.12	0.920188	13.3063	-0.400187	0.6931	0.994191	-4.85343
F1MIN1_BOVIN (+1)	0.0425	1.0299	13.8204	0.398246	0.694508	0.994191	-4.85379
F1MX69_BOVIN (+1)	0.0625	1.04427	10.8262	0.395284	0.696659	0.994191	-4.85433
E1BE28_BOVIN	0.045	1.03168	10.2371	0.392117	0.698961	0.994191	-4.85491
RLA2_BOVIN	0.0525	1.03706	10.9771	0.39178	0.699206	0.994191	-4.85497
F1MX63_BOVIN	0.095	1.06807	12.675	0.391393	0.699488	0.994191	-4.85504
F1MPR3_BOVIN	-0.05	0.965936	13.8362	-0.386236	0.703245	0.994191	-4.85596
PRDX6_BOVIN	0.04	1.02811	13.8946	0.383988	0.704885	0.994191	-4.85637
F1MNT4_BOVIN	-0.0425	0.970971	10.5279	-0.382781	0.705766	0.994191	-4.85658
THIL_BOVIN	0.095	1.06807	12.4362	0.379796	0.707947	0.994191	-4.85711
TNNT1_BOVIN	0.0575	1.04066	14.1992	0.37392	0.712249	0.994191	-4.85813
Q08E45_BOVIN	0.035	1.02456	10.1233	0.373025	0.712905	0.994191	-4.85829
E1BF39_BOVIN	0.11	1.07923	8.54125	0.370853	0.714498	0.994191	-4.85866
Q3SZA4_BOVIN	0.045	1.03168	10.9883	0.3707	0.71461	0.994191	-4.85869
PSMD2_BOVIN	-0.04	0.972655	9.48542	-0.36492	0.718856	0.994191	-4.85967
G8JKV6_BOVIN (+1)	0.035	1.02456	12.5488	0.36372	0.719738	0.994191	-4.85987
RT36_BOVIN	0.0875	1.06253	13.8975	0.360788	0.721897	0.994191	-4.86036
GPDA_BOVIN	0.045	1.03168	13.7496	0.360695	0.721965	0.994191	-4.86038
IDHP_BOVIN	0.085	1.06069	14.2725	0.357828	0.724078	0.994191	-4.86086
E1BDQ4_BOVIN	0.03	1.02101	12.1554	0.354101	0.726828	0.994191	-4.86147
F1N2I5_BOVIN	0.0625	1.04427	14.0971	0.351505	0.728746	0.994191	-4.8619
E1BPV6_BOVIN	0.1075	1.07736	10.3721	0.351142	0.729014	0.994191	-4.86196
NDUS2_BOVIN	-0.0675	0.95429	13.4746	-0.350072	0.729805	0.994191	-4.86213
CH10_BOVIN	0.0525	1.03706	13.0996	0.346466	0.732473	0.994191	-4.86271
FKB1A_BOVIN	0.0425	1.0299	13.1958	0.345583	0.733128	0.994191	-4.86285
KAP2_BOVIN	0.0475	1.03347	10.7833	0.343227	0.734873	0.994191	-4.86323
RS27A_BOVIN	-0.0525	0.964264	15.0329	-0.33794	0.738796	0.994191	-4.86406
A0A0A0MPA4_BOVIN	-0.0325	0.977725	13.0938	-0.335183	0.740845	0.994191	-4.86449
Q148H2_BOVIN	-0.24	0.846745	11.93	-0.334065	0.741676	0.994191	-4.86467
A4FUZ1_BOVIN	0.085	1.06069	14.22	0.331573	0.74353	0.994191	-4.86505
TCPB_BOVIN	0.0525	1.03706	9.4875	0.329392	0.745154	0.994191	-4.86539
GAMT_BOVIN	0.04	1.02811	13.2221	0.328063	0.746144	0.994191	-4.86559
F1MK91_BOVIN	-0.0525	0.964264	13.5171	-0.325296	0.748207	0.994191	-4.86601
F1MNM7_BOVIN	0.04	1.02811	11.5779	0.323428	0.749601	0.994191	-4.86629
SODM_BOVIN	-0.05	0.965936	12.0521	-0.322862	0.750023	0.994191	-4.86638
COX6C_BOVIN	0.1175	1.08485	16.6054	0.319698	0.752387	0.994191	-4.86685
ATPO_BOVIN	0.055	1.03886	12.2717	0.309669	0.759894	0.994191	-4.86831
FKBP3_BOVIN	0.0325	1.02278	14.0283	0.306497	0.762274	0.994191	-4.86877
F1MLV1_BOVIN (+1)	0.045	1.03168	11.4892	0.306442	0.762315	0.994191	-4.86877
G5E5T5_BOVIN	-0.12	0.920188	9.74167	-0.306262	0.76245	0.994191	-4.8688
PNPH_BOVIN	0.025	1.01748	11.7567	0.305893	0.762728	0.994191	-4.86885
FUND2_BOVIN	0.055	1.03886	12.9075	0.303865	0.76425	0.994191	-4.86914
SAHH_BOVIN	0.03	1.02101	14.0392	0.297776	0.768829	0.994191	-4.86999
COX41_BOVIN	0.07	1.04972	14.6279	0.296873	0.769508	0.994191	-4.87012
COQ8A_BOVIN	0.0675	1.0479	14.01	0.294288	0.771455	0.994191	-4.87047
ACADV_BOVIN	0.0525	1.03706	13.3808	0.283547	0.779561	0.994191	-4.87191
1433Z_BOVIN	-0.035	0.976032	9.46208	-0.280823	0.781621	0.994191	-4.87227
CO3_BOVIN (+1)	0.065	1.04608	12.5312	0.277389	0.78422	0.994191	-4.87272
F1MUY2_BOVIN	0.2125	1.15869	10.9933	0.270678	0.789307	0.994191	-4.87357
SPA31_BOVIN (+1)	-0.0625	0.957603	11.4133	-0.270329	0.789572	0.994191	-4.87362
F1N775_BOVIN	0.03	1.02101	12.4029	0.268942	0.790624	0.994191	-4.87379
CK054_BOVIN	0.0575	1.04066	8.8975	0.267832	0.791467	0.994191	-4.87393
H12_BOVIN	0.06	1.04247	16.1782	0.265115	0.793806	0.994191	-4.87419
ACPM_BOVIN (+1)	0.075	1.05336	10.8046	0.263874	0.794474	0.994191	-4.87442
UGPA_BOVIN	0.0375	1.02633	13.9721	0.260953	0.796696	0.994191	-4.87477
F1MBP8_BOVIN	-0.03	0.97942	12.4925	-0.259634	0.797699	0.994191	-4.87493
KAPCA_BOVIN	-0.025	0.982821	12.8367	-0.258188	0.7988	0.994191	-4.87511
F1N2A2_BOVIN (+1)	0.0375	1.02633	12.47	0.25732	0.799461	0.994191	-4.87521
ATPK_BOVIN	0.055	1.03886	12.4087	0.253852	0.802102	0.994191	-4.87562
PSA4_BOVIN	0.0275	1.01924	11.9246	0.253716	0.802206	0.994191	-4.87564
ESTD_BOVIN	0.0275	1.01924	12.4742	0.25114	0.80417	0.994191	-4.87594
MDHC_BOVIN	0.03	1.02101	14.085	0.249974	0.80506	0.994191	-4.87608
G3N088_BOVIN	0.0925	1.06622	12.7417	0.249257	0.805607	0.994191	-4.87616
Q7YRW9_BOVIN	0.045	1.03168	14.9321	0.246913	0.807397	0.994191	-4.87643
SYDC_BOVIN	0.0525	1.03706	12.0887	0.245239	0.808675	0.994191	-4.87663
F1MR86_BOVIN	-0.065	0.955945	14.66	-0.244228	0.809448	0.994191	-4.87674
CISD1_BOVIN	0.0525	1.03706	13.5671	0.242276	0.810939	0.994191	-4.87696
ATPB_BOVIN	0.0325	1.02278	12.7517	0.238312	0.813971	0.994191	-4.87741
F1MFZ5_BOVIN	0.0325	1.02278	10.5608	0.232237	0.818624	0.994191	-4.87807
ALDR_BOVIN	-0.0175	0.987943	14.0279	-0.230453	0.819991	0.994191	-4.87826
NDUAD_BOVIN	0.0625	1.04427	13.9413	0.223187	0.825568	0.994191	-4.87903
CAVN4_BOVIN	-0.0275	0.981119	12.9917	-0.222213	0.826316	0.994191	-4.87913
AL1A1_BOVIN	0.0775	1.05519	12.5787	0.22052	0.827616	0.994191	-4.87931
F1MTZ2_BOVIN	-0.035	0.976032	8.13833	-0.215592	0.831406	0.994191	-4.87981
F1MJJ8_BOVIN (+1)	0.0225	1.01572	10.5567	0.215107	0.831779	0.994191	-4.87986
LMCD1_BOVIN	-0.025	0.982821	12.3588	-0.214911	0.83193	0.994191	-4.87988
AATC_BOVIN	-0.0275	0.981119	13.8021	-0.213211	0.833239	0.994191	-4.88005
A0A140T8A1_BOVIN (+1)	0.0725	1.05154	16.3304	0.212982	0.833415	0.994191	-4.88007
GRP78_BOVIN	-0.0175	0.987943	11.2487	-0.211654	0.834438	0.994191	-4.8802
NDUA2_BOVIN	0.0525	1.03706	14.0667	0.208428	0.836923	0.994191	-4.88052
A0A140T897_BOVIN	0.035	1.02456	14.0008	0.208299	0.837022	0.994191	-4.88053
CISY_BOVIN	0.0425	1.0299	13.9958	0.20634	0.838532	0.994191	-4.88072
PRS8_BOVIN	0.03	1.02101	10.0275	0.202858	0.841217	0.994191	-4.88105
F1MNQ4_BOVIN (+1)	-0.035	0.976032	14.7542	-0.201999	0.841881	0.994191	-4.88113
F1MCF8_BOVIN (+1)	-0.075	0.949342	11.2975	-0.20173	0.842088	0.994191	-4.88116
NDUA6_BOVIN	-0.06	0.959264	14.07	-0.199705	0.843651	0.994191	-4.88135
NDUA9_BOVIN	-0.0475	0.967612	12.7442	-0.198726	0.844407	0.994191	-4.88144
PRDX3_BOVIN	0.0325	1.02278	12.5096	0.197589	0.845285	0.994191	-4.88154
G5E580_BOVIN-DECOY	-0.045	0.96929	11.3771	-0.195517	0.846886	0.994191	-4.88173
G3MYN5_BOVIN	-0.03	0.97942	14.0396	-0.194587	0.847604	0.994191	-4.88182
COX2_BOVIN	0.045	1.03168	12.9383	0.191454	0.850027	0.994191	-4.8821
A4IFG0_BOVIN	0.0525	1.03706	11.5312	0.185585	0.854568	0.994191	-4.88261
G3MY67_BOVIN (+2)	-0.05	0.965936	13.4046	-0.182276	0.857131	0.994191	-4.8829
Q3SYT9_BOVIN	0.02	1.01396	10.365	0.182255	0.857147	0.994191	-4.8829
NDUV2_BOVIN	-0.045	0.96929	11.7104	-0.176907	0.861293	0.994191	-4.88335
G3N0V0_BOVIN	0.0825	1.05885	13.9113	0.176618	0.861517	0.994191	-4.88337
G3N0V2_BOVIN	0.1325	1.09619	13.05	0.173128	0.864225	0.994191	-4.88366
NNTM_BOVIN	0.025	1.01748	13.4146	0.168837	0.867556	0.994191	-4.884
A0A0A0MP92_BOVIN	-0.0825	0.94442	12.4938	-0.168346	0.867937	0.994191	-4.88404
RS9_BOVIN	0.02	1.01396	14.0575	0.165032	0.870512	0.994191	-4.8843
CPNS1_BOVIN	0.02	1.01396	8.06917	0.162795	0.872251	0.994191	-4.88447
Q3T0S7_BOVIN	0.035	1.02456	9.79583	0.161618	0.873167	0.994191	-4.88456
F6QLM5_BOVIN	0.0125	1.0087	13.2846	0.16154	0.873227	0.994191	-4.88456
F1MV74_BOVIN (+1)	0.0225	1.01572	12.8704	0.161508	0.873252	0.994191	-4.88456
FABPH_BOVIN	-0.045	0.96929	16.1846	-0.160482	0.87405	0.994191	-4.88464
CO1A2_BOVIN	-0.1	0.933033	11.1542	-0.160403	0.874112	0.994191	-4.88465
F2Z4E8_BOVIN	-0.0225	0.984525	14.1079	-0.16033	0.874168	0.994191	-4.88465
SAR1B_BOVIN	0.0225	1.01572	11.2717	0.15859	0.875522	0.994191	-4.88478
A1AG_BOVIN (+1)	-0.11	0.926588	12.1717	-0.157088	0.876691	0.994191	-4.88489
COX7C_BOVIN	-0.0375	0.974342	15.5592	-0.156311	0.877295	0.994191	-4.88495
RL6_BOVIN	-0.025	0.982821	8.31125	-0.153371	0.879584	0.994191	-4.88516
ACON_BOVIN	0.0375	1.02633	13.1017	0.153175	0.879737	0.994191	-4.88518
ATP5H_BOVIN	0.03	1.02101	13.8104	0.152559	0.880216	0.994191	-4.88522
F1MWR3_BOVIN	0.0275	1.01924	12.1062	0.152551	0.880223	0.994191	-4.88522
F1MGK9_BOVIN	-0.0275	0.981119	9.25917	-0.150732	0.88164	0.994191	-4.88535
F1MYX9_BOVIN	-0.045	0.96929	8.65458	-0.150618	0.881729	0.994191	-4.88536
THIM_BOVIN	0.025	1.01748	13.2217	0.148218	0.883598	0.994191	-4.88553
TAGL_BOVIN	0.05	1.03526	10.1762	0.144023	0.886868	0.994191	-4.88581
G3PT_BOVIN	0.015	1.01045	12.0354	0.142962	0.887696	0.994191	-4.88588
CX7A1_BOVIN	0.0325	1.02278	15.2304	0.142651	0.887938	0.994191	-4.8859
LHPP_BOVIN	0.0925	1.06622	12.6383	0.141506	0.888832	0.994191	-4.88598
MYLK2_BOVIN	0.025	1.01748	14.4275	0.140974	0.889247	0.994191	-4.88601
A6H7D7_BOVIN	0.0225	1.01572	11.4467	0.136485	0.89275	0.994191	-4.88631
CSRP3_BOVIN	0.0675	1.0479	13.2829	0.135823	0.893267	0.994191	-4.88635
A4FV78_BOVIN	-0.01	0.993092	13.705	-0.132835	0.895601	0.994191	-4.88654
RS16_BOVIN	-0.01	0.993092	11.9537	-0.132491	0.89587	0.994191	-4.88656
ADIPO_BOVIN	-0.0225	0.984525	12.9229	-0.132483	0.895876	0.994191	-4.88656
S10A1_BOVIN	0.06	1.04247	12.4075	0.127791	0.899542	0.994191	-4.88684
F1MZX6_BOVIN	0.03	1.02101	9.05292	0.126232	0.90076	0.994191	-4.88693
NDUB5_BOVIN	-0.035	0.976032	14.2808	-0.124444	0.902159	0.994191	-4.88704
APOA1_BOVIN	-0.0275	0.981119	11.8179	-0.122789	0.903453	0.994191	-4.88713
F1MC72_BOVIN (+1)	-0.015	0.989657	9.60875	-0.12225	0.903875	0.994191	-4.88717
E1BDX8_BOVIN	0.015	1.01045	8.51583	0.12135	0.904579	0.994191	-4.88722
A2VE06_BOVIN	-0.0125	0.991373	12.6854	-0.121211	0.904688	0.994191	-4.88722
ANXA4_BOVIN	-0.0175	0.987943	8.84	-0.117481	0.907606	0.994191	-4.88743
PUR9_BOVIN	-0.0125	0.991373	9.82375	-0.117125	0.907885	0.994191	-4.88745
ACADS_BOVIN	0.03	1.02101	12.345	0.116204	0.908606	0.994191	-4.8875
MOES_BOVIN	-0.015	0.989657	8.16375	-0.112477	0.911524	0.994191	-4.8877
A2MG_BOVIN	-0.025	0.982821	9.68625	-0.109333	0.913987	0.994191	-4.88786
NDUAA_BOVIN	0.03	1.02101	12.6463	0.107252	0.915617	0.994191	-4.88797
KAD3_BOVIN	0.0175	1.0122	12.0658	0.106235	0.916414	0.994191	-4.88802
ATIF1_BOVIN	0.0275	1.01924	15.7863	0.103126	0.918851	0.994191	-4.88817
LEG1_BOVIN	-0.0175	0.987943	14.3733	-0.102405	0.919416	0.994191	-4.88821
ODO2_BOVIN	0.0225	1.01572	13.7263	0.101449	0.920166	0.994191	-4.88825
S10A2_BOVIN	-0.0275	0.981119	12.6888	-0.0975613	0.923215	0.994191	-4.88843
NNRE_BOVIN	0.01	1.00696	14.4521	0.0969194	0.923718	0.994191	-4.88846
PROF1_BOVIN	0.0075	1.00521	12.8079	0.0965182	0.924033	0.994191	-4.88848
Q3SWX4_BOVIN	-0.0175	0.987943	13.8837	-0.0949084	0.925296	0.994191	-4.88855
DHPR_BOVIN	-0.0125	0.991373	12.1825	-0.0914372	0.92802	0.994191	-4.8887
DNPEP_BOVIN	0.0075	1.00521	11.7392	0.0879127	0.930787	0.994191	-4.88885
A5PJE3_BOVIN (+1)	0.0325	1.02278	11.4979	0.0875213	0.931094	0.994191	-4.88887
ODPB_BOVIN	-0.0125	0.991373	12.4842	-0.084052	0.933819	0.994191	-4.88901
PTPA_BOVIN	0.0075	1.00521	11.5975	0.0821394	0.935321	0.994191	-4.88908
A1AT_BOVIN	-0.015	0.989657	13.6971	-0.0796638	0.937266	0.994191	-4.88918
A6QNZ7_BOVIN (+1)	0.0675	1.0479	12.7737	0.0788806	0.937882	0.994191	-4.8892
NDUA4_BOVIN	0.02	1.01396	14.5283	0.0777934	0.938736	0.994191	-4.88924
AT5F1_BOVIN	0.0125	1.0087	14.6954	0.0776254	0.938868	0.994191	-4.88925
NDUV1_BOVIN	-0.015	0.989657	13.2554	-0.0770218	0.939342	0.994191	-4.88927
G8JKW7_BOVIN	-0.05	0.965936	12.0958	-0.0747949	0.941093	0.994191	-4.88935
ODO1_BOVIN	0.0125	1.0087	12.8513	0.0742907	0.941489	0.994191	-4.88937
SDHB_BOVIN	0.0225	1.01572	13.0583	0.074044	0.941683	0.994191	-4.88938
PSA3_BOVIN	0.01	1.00696	13.2271	0.0720899	0.943219	0.994191	-4.88944
NDUS1_BOVIN	0.015	1.01045	11.4563	0.0695646	0.945205	0.994191	-4.88953
F1MJ90_BOVIN	-0.0075	0.994815	12.9879	-0.0689839	0.945661	0.994191	-4.88955
F1MDM4_BOVIN (+1)	0.0125	1.0087	13.0729	0.0636942	0.949822	0.994191	-4.88971
F1MWN1_BOVIN (+1)	-0.0075	0.994815	9.22958	-0.0636695	0.949841	0.994191	-4.88971
TPPP3_BOVIN	-0.015	0.989657	12.6062	-0.0578871	0.954391	0.994191	-4.88988
CAH2_BOVIN	0.02	1.01396	12.9433	0.0565606	0.955435	0.994191	-4.88991
A5D7M6_BOVIN (+2)	0.04	1.02811	12.0175	0.0531224	0.958141	0.994191	-4.89
F1MGU7_BOVIN (+2)	0.0225	1.01572	14.6671	0.053108	0.958153	0.994191	-4.89
G5E5N5_BOVIN (+1)	-0.0125	0.991373	13.0175	-0.0520901	0.958954	0.994191	-4.89002
ADHX_BOVIN	0.01	1.00696	13.73	0.0518294	0.959159	0.994191	-4.89003
MACD1_BOVIN	0.005	1.00347	12.7192	0.0511932	0.95966	0.994191	-4.89005
CAZA2_BOVIN	0.005	1.00347	12.7112	0.0467269	0.963177	0.994191	-4.89015
HCD2_BOVIN	-0.005	0.99654	10.3938	-0.0464739	0.963376	0.994191	-4.89015
COX5A_BOVIN	0.0125	1.0087	14.2654	0.0440294	0.965301	0.994503	-4.89021
NXN_BOVIN	0.0075	1.00521	9.23875	0.035637	0.971912	0.995843	-4.89036
IDH3G_BOVIN (+1)	0.005	1.00347	13.0838	0.0351078	0.972329	0.995843	-4.89037
MSRA_BOVIN	0.005	1.00347	13.8171	0.0336487	0.973478	0.995843	-4.89039
F1MLX6_BOVIN	0.0075	1.00521	13.0129	0.0335518	0.973554	0.995843	-4.8904
CO1A1_BOVIN	0.02	1.01396	12.785	0.032067	0.974724	0.995843	-4.89042
F6S165_BOVIN	0.0025	1.00173	14.1846	0.0269002	0.978796	0.998005	-4.89049
E1BNV1_BOVIN	0.0025	1.00173	13.6813	0.0252498	0.980096	0.998005	-4.89051
PURA1_BOVIN	0.0025	1.00173	12.3483	0.0214373	0.983101	0.99804	-4.89055
F1MUX6_BOVIN	0.0075	1.00521	13.3367	0.0210753	0.983386	0.99804	-4.89055
F1MAV0_BOVIN (+1)	-0.005	0.99654	12.9983	-0.0158078	0.987538	0.998332	-4.8906
H9GW43_BOVIN	-0.0025	0.998269	9.66458	-0.0138821	0.989056	0.998332	-4.89061
ACBP_BOVIN	0.0025	1.00173	15.1787	0.0124451	0.990189	0.998332	-4.89062
CX6A2_BOVIN	-0.0025	0.998269	14.0675	-0.00867086	0.993164	0.999688	-4.89064
ADT1_BOVIN	1.77636e-15	1	14.4558	1.39012e-14	1	1	-4.89066
COX5B_BOVIN	3.55271e-15	1	13.5846	1.17701e-14	1	1	-4.89066
GLRX1_BOVIN	3.55271e-15	1	12.5846	2.67285e-14	1	1	-4.89066
AAMDC_BOVIN	3.55271e-15	1	14.4938	1.91867e-14	1	1	-4.89066

## Sheet: LL36h - LL45min
Accession.Number	logFC	Fold Change	AveExpr	t	P.Value	adj.P.Val	B
1433Z_BOVIN	-0.29	0.817902	9.46208	-2.32682	0.0301655	0.998679	-3.93016
S10A2_BOVIN	-0.65	0.63728	12.6888	-2.30599	0.0315111	0.998679	-3.94363
UBA1_BOVIN	0.1425	1.10382	11.1821	2.186	0.0403985	0.998679	-4.02042
KAD3_BOVIN	-0.34	0.790041	12.0658	-2.064	0.0517175	0.998679	-4.09687
F1N0F7_BOVIN	-0.295	0.815072	8.61125	-2.00714	0.0579078	0.998679	-4.13185
A2MG_BOVIN	-0.4575	0.728247	9.68625	-2.00079	0.0586389	0.998679	-4.13573
E1BQ40_BOVIN	0.465	1.38032	10.3425	2.62803	0.0210903	0.998679	-4.20073
RS27A_BOVIN	-0.2925	0.816486	15.0329	-1.88281	0.0737915	0.998679	-4.20671
RTCA_BOVIN	-0.42	0.747425	9.99958	-1.83575	0.0807351	0.998679	-4.2344
NXN_BOVIN	-0.365	0.776469	9.23875	-1.73433	0.0976583	0.998679	-4.29276
PSMD2_BOVIN	-0.19	0.876606	9.48542	-1.73337	0.0978327	0.998679	-4.29331
C1JZ67_BOVIN	-0.5425	0.68658	8.647	-1.78567	0.0922197	0.998679	-4.29766
F1MRQ7_BOVIN	-0.1475	0.902814	13.2433	-1.69945	0.104144	0.998679	-4.31239
A0A140T8A1_BOVIN (+1)	-0.57	0.673617	16.3304	-1.67448	0.109011	0.998679	-4.3263
PSD11_BOVIN	-0.236667	0.848704	11.2975	-1.88751	0.0819778	0.998679	-4.32936
QCR7_BOVIN	-0.4975	0.708333	14.53	-1.65552	0.112832	0.998679	-4.33677
H13_BOVIN	-7.635	0.00503079	17.1116	-1.78785	0.0929965	0.998679	-4.34061
F1MGK9_BOVIN	-0.29	0.817902	9.25917	-1.58953	0.127028	0.998679	-4.37264
G5E631_BOVIN	-0.21	0.864537	9.00563	-1.71151	0.111098	0.998679	-4.37865
E1BDX8_BOVIN	-0.195	0.873573	8.51583	-1.57755	0.12976	0.998679	-4.37905
F1MC72_BOVIN (+1)	-0.19	0.876606	9.60875	-1.5485	0.136586	0.998679	-4.39447
H10_BOVIN	-0.2575	0.836536	13.6542	-1.52155	0.143183	0.998679	-4.4086
F1MD74_BOVIN (+2)	-0.255	0.837987	9.17542	-1.50411	0.147589	0.998679	-4.41765
LMCD1_BOVIN	-0.1725	0.887304	12.3588	-1.48288	0.153102	0.998679	-4.42858
Q3ZBU0_BOVIN	-0.1375	0.909093	14.4504	-1.46741	0.157225	0.998679	-4.43648
NU5M_BOVIN (+1)	0.433333	1.35035	9.0825	1.58471	0.137423	0.998679	-4.43717
GRP78_BOVIN	-0.12	0.920188	11.2487	-1.45134	0.161604	0.998679	-4.44462
F1MX69_BOVIN (+1)	-0.2275	0.854114	10.8262	-1.43883	0.165079	0.998679	-4.45091
G3MZK7_BOVIN	-0.185	0.879649	13.7117	-1.40878	0.173677	0.998679	-4.46588
E1B8G4_BOVIN (+2)	-0.138333	0.908568	13.9581	-1.48249	0.162414	0.998679	-4.47189
F1MYV9_BOVIN	-0.54	0.687771	13.0581	-1.59611	0.134853	0.998679	-4.47245
F1N7D7_BOVIN	-0.29	0.817902	16.0475	-1.45892	0.168695	0.998679	-4.47974
VAPB_BOVIN	0.1625	1.11922	13.9733	1.36512	0.186801	0.998679	-4.48721
A7MBD4_BOVIN	-0.2025	0.869043	7.91417	-1.36476	0.186913	0.998679	-4.48738
F6RDV6_BOVIN	-0.1925	0.875088	11.6525	-1.35695	0.189345	0.998679	-4.49115
F1MBI1_BOVIN	-0.166667	0.890899	14.805	-1.4177	0.180165	0.998679	-4.49331
E1BE25_BOVIN	-0.115	0.923382	13.8754	-1.3514	0.191085	0.998679	-4.49381
E1BCH2_BOVIN	-0.14	0.907519	10.0179	-1.34077	0.194458	0.998679	-4.49889
DHPR_BOVIN	-0.18	0.882703	12.1825	-1.3167	0.202267	0.998679	-4.51029
F2Z4E8_BOVIN	-0.18	0.882703	14.1079	-1.28264	0.21373	0.998679	-4.52615
F1MX12_BOVIN	-0.2325	0.851159	10.7821	-1.26626	0.219419	0.998679	-4.53366
F1MDH3_BOVIN	-0.265	0.832199	8.24083	-1.25732	0.222573	0.998679	-4.53773
F2Z4F5_BOVIN	-0.325	0.798298	9.19583	-1.25443	0.223603	0.998679	-4.53905
ACPH_BOVIN	-0.3525	0.783226	9.02812	-1.31371	0.21201	0.998679	-4.54026
PSA5_BOVIN	-0.37	0.773782	11.1544	-1.25405	0.232247	0.998679	-4.54335
G3MYQ1_BOVIN	0.2	1.1487	10.5931	1.29773	0.217287	0.998679	-4.54389
MYL3_BOVIN	-0.3675	0.775125	13.6446	-1.24176	0.228146	0.998679	-4.54477
A4IFK4_BOVIN	-0.12	0.920188	13.1842	-1.23425	0.230876	0.998679	-4.54814
KAP2_BOVIN	-0.17	0.888843	10.7833	-1.22839	0.233021	0.998679	-4.55076
EIF3J_BOVIN	-0.1775	0.884234	11.8467	-1.21708	0.237204	0.998679	-4.55578
E1BNE2_BOVIN (+1)	0.09	1.06437	10.1542	1.20918	0.24016	0.998679	-4.55927
PDLI3_BOVIN	-0.12	0.920188	13.8479	-1.20302	0.242484	0.998679	-4.56198
CH60_BOVIN (+1)	-0.12	0.920188	11.9838	-1.19241	0.246529	0.998679	-4.56662
KAP0_BOVIN	0.15	1.10957	12.8454	1.1921	0.246649	0.998679	-4.56675
IF5A1_BOVIN	-0.14	0.907519	14.9388	-1.1916	0.246841	0.998679	-4.56697
E1BKQ6_BOVIN	0.2025	1.15069	9.83583	1.17813	0.252049	0.998679	-4.57281
F1MWE0_BOVIN	-0.1125	0.924984	12.6612	-1.16895	0.255649	0.998679	-4.57676
F1N3V0_BOVIN	-0.135	0.91067	8.64417	-1.1622	0.25832	0.998679	-4.57965
A6H7I0_BOVIN	-0.0925	0.937896	12.8158	-1.15113	0.262743	0.998679	-4.58435
A1L5B7_BOVIN	-0.1675	0.890384	9.92292	-1.14724	0.264311	0.998679	-4.586
F1N715_BOVIN	0.1225	1.08862	13.0525	1.14701	0.264403	0.998679	-4.5861
E1BLN7_BOVIN	-0.1075	0.928195	14.0754	-1.14498	0.265225	0.998679	-4.58695
F1MLV1_BOVIN (+1)	-0.1675	0.890384	11.4892	-1.14065	0.266983	0.998679	-4.58878
CO1A2_BOVIN	-0.71	0.61132	11.1542	-1.13886	0.267711	0.998679	-4.58953
FKB1A_BOVIN	-0.14	0.907519	13.1958	-1.13839	0.267902	0.998679	-4.58973
FKBP3_BOVIN	-0.12	0.920188	14.0283	-1.13168	0.27065	0.998679	-4.59254
Q08DA2_BOVIN	-0.203333	0.868541	7.6775	-1.08764	0.296815	0.998679	-4.59354
CDC42_BOVIN	0.11	1.07923	13.2642	1.10514	0.281719	0.998679	-4.60352
C1QBP_BOVIN	-0.19	0.876606	11.1662	-1.10477	0.281878	0.998679	-4.60367
MYL6_BOVIN	-0.2275	0.854114	10.3846	-1.10201	0.283049	0.998679	-4.6048
F1N6K0_BOVIN	-0.235	0.849685	12.1512	-1.10185	0.283117	0.998679	-4.60486
A5D7M6_BOVIN (+2)	-0.825	0.564482	12.0175	-1.09565	0.285758	0.998679	-4.60739
MACD1_BOVIN	-0.105	0.929805	12.7192	-1.07506	0.294664	0.998679	-4.61571
IF4A2_BOVIN	-0.075	0.949342	14.2471	-1.07251	0.29578	0.998679	-4.61673
F1MM07_BOVIN	-0.709167	0.611673	8.418	-1.04524	0.310721	0.998679	-4.6187
ISOC1_BOVIN	-0.225	0.855595	9.7825	-0.924848	0.372157	0.998679	-4.62014
A7YY43_BOVIN (+1)	0.075	1.05336	12.4571	1.06378	0.299623	0.998679	-4.6202
Q148H2_BOVIN	-0.7625	0.589474	11.93	-1.06135	0.300701	0.998679	-4.62117
ANXA2_BOVIN	-0.1925	0.875088	11.5483	-1.05843	0.301998	0.998679	-4.62232
F1MNT4_BOVIN	-0.1175	0.921784	10.5279	-1.05828	0.302067	0.998679	-4.62238
Q0VD16_BOVIN	0.12	1.08673	12.0169	0.884211	0.392892	0.998679	-4.62731
GAMT_BOVIN	0.1275	1.0924	13.2221	1.0457	0.307702	0.998679	-4.62733
G3MY44_BOVIN	-0.1625	0.893475	13.3892	-1.04394	0.308497	0.998679	-4.62802
A6QNL5_BOVIN	-0.115	0.923382	10.3554	-1.04378	0.308568	0.998679	-4.62808
CX7A1_BOVIN	0.2375	1.17895	15.2304	1.04245	0.309169	0.998679	-4.6286
G5E6M8_BOVIN (+1)	-0.136667	0.909618	12.9244	-0.953669	0.357919	0.998679	-4.629
PNPH_BOVIN	-0.085	0.942785	11.7567	-1.04003	0.310265	0.998679	-4.62954
CK054_BOVIN	-0.2225	0.857079	8.8975	-1.03639	0.31192	0.998679	-4.63096
A4FUD0_BOVIN	0.2525	1.19127	8.52437	0.859754	0.405743	0.998679	-4.6315
F1N3P2_BOVIN	-0.0975	0.934651	10.7708	-1.0299	0.314886	0.998679	-4.63348
PSA2_BOVIN	-0.215	0.861546	9.85562	-0.847211	0.412442	0.998679	-4.63361
MLRS_BOVIN	-0.125	0.917004	12.5325	-1.02905	0.315275	0.998679	-4.6338
MYH7_BOVIN	-0.165	0.891929	11.2279	-1.02841	0.315572	0.998679	-4.63405
RL6_BOVIN	-0.1675	0.890384	8.31125	-1.02759	0.315948	0.998679	-4.63437
A7MB72_BOVIN	0.145	1.10573	11.6283	1.0226	0.318244	0.998679	-4.63629
F1MHA5_BOVIN	0.1525	1.11149	18.0669	0.937897	0.365662	0.998679	-4.63829
G5E5N5_BOVIN (+1)	-0.2425	0.845279	13.0175	-1.01055	0.323846	0.998679	-4.6409
MP2K6_BOVIN	-0.0875	0.941152	12.1496	-1.01021	0.324006	0.998679	-4.64103
DHR11_BOVIN	-0.1375	0.909093	11.4975	-0.922612	0.373278	0.998679	-4.64237
CPNS1_BOVIN	-0.1225	0.918594	8.06917	-0.997122	0.330166	0.998679	-4.64597
G3N0V2_BOVIN	-0.7625	0.589474	13.05	-0.996302	0.330555	0.998679	-4.64628
F1MUY2_BOVIN	-0.78	0.582367	10.9933	-0.993549	0.331863	0.998679	-4.64731
ETFD_BOVIN	-0.225	0.855595	6.94292	-0.99282	0.332209	0.998679	-4.64759
DYSF_BOVIN (+1)	-0.0975	0.934651	10.3396	-0.990343	0.33339	0.998679	-4.64851
TPPP3_BOVIN	-0.255	0.837987	12.6062	-0.98408	0.336387	0.998679	-4.65085
F1MNK0_BOVIN	0.23	1.17283	11.6908	0.982762	0.33702	0.998679	-4.65134
EDF1_BOVIN	-0.12	0.920188	13.6683	-0.979625	0.338531	0.998679	-4.6525
F1MBP8_BOVIN	-0.1125	0.924984	12.4925	-0.973628	0.34143	0.998679	-4.65472
H9GW43_BOVIN	-0.175	0.885768	9.66458	-0.97175	0.342343	0.998679	-4.65541
NDUS6_BOVIN	0.245	1.18509	9.854	0.779011	0.451317	0.998679	-4.657
A5PJE3_BOVIN (+1)	-0.3575	0.780516	11.4979	-0.962734	0.346742	0.998679	-4.65871
SUCB2_BOVIN	-0.1575	0.896577	14.2137	-0.961422	0.347386	0.998679	-4.65919
PUR9_BOVIN	-0.1025	0.931418	9.82375	-0.960425	0.347875	0.998679	-4.65955
A5PJM2_BOVIN (+1)	-0.1	0.933033	13.8613	-0.946794	0.354616	0.998679	-4.66449
TCTP_BOVIN	-0.1225	0.918594	12.71	-0.942885	0.356565	0.998679	-4.66589
RL8_BOVIN	-0.0725	0.950989	13.0846	-0.934872	0.360583	0.998679	-4.66875
PTPA_BOVIN	0.085	1.06069	11.5975	0.930914	0.362579	0.998679	-4.67016
G3N088_BOVIN	-0.3425	0.788673	12.7417	-0.922925	0.366631	0.998679	-4.67298
Q08E45_BOVIN	-0.085	0.942785	10.1233	-0.905918	0.375356	0.998679	-4.67891
APOA1_BOVIN	-0.2025	0.869043	11.8179	-0.904172	0.37626	0.998679	-4.67951
SMTL2_BOVIN	0.18	1.13288	11.3721	0.902186	0.377289	0.998679	-4.6802
F1MG92_BOVIN (+1)	0.1125	1.0811	10.8944	0.471307	0.645355	0.998679	-4.68428
F1N0L9_BOVIN	0.08	1.05702	11.4938	0.88484	0.386359	0.998679	-4.68613
RD23B_BOVIN	-0.0775	0.947698	13.4046	-0.880344	0.388733	0.998679	-4.68765
A1AT_BOVIN	-0.165	0.891929	13.6971	-0.876302	0.390876	0.998679	-4.68901
ACBP_BOVIN	-0.175	0.885768	15.1787	-0.87116	0.393612	0.998679	-4.69074
G5E580_BOVIN-DECOY	-0.2	0.870551	11.3771	-0.868965	0.394784	0.998679	-4.69147
Q3SWX4_BOVIN	-0.16	0.895025	13.8837	-0.867734	0.395443	0.998679	-4.69188
A6H7E3_BOVIN (+1)	-0.165	0.891929	10.1179	-0.865182	0.39681	0.998679	-4.69273
Q3SZA4_BOVIN	-0.105	0.929805	10.9883	-0.864968	0.396925	0.998679	-4.6928
NDUA8_BOVIN	-0.245	0.843816	13.5971	-0.863473	0.397727	0.998679	-4.6933
A7E3S8_BOVIN	-0.0975	0.934651	12.7808	-0.863268	0.397837	0.998679	-4.69336
PRS8_BOVIN	-0.1275	0.915416	10.0275	-0.862147	0.398439	0.998679	-4.69374
SYRC_BOVIN	-0.115	0.923382	9.87	-0.347938	0.733544	0.998679	-4.69504
F1MZS3_BOVIN	0.0525	1.03706	13.0725	0.857465	0.400962	0.998679	-4.69528
ALAT1_BOVIN	0.0975	1.06992	9.80687	0.337258	0.74139	0.998679	-4.69583
F1MIU2_BOVIN	-0.1175	0.921784	12.2796	-0.852398	0.403703	0.998679	-4.69695
F1MCT8_BOVIN	0.115	1.08298	9.24292	0.852244	0.403787	0.998679	-4.697
A0A0A0MPA4_BOVIN	-0.0825	0.94442	13.0938	-0.850848	0.404544	0.998679	-4.69746
F1MWN3_BOVIN	0.0875	1.06253	12.4408	0.847399	0.40642	0.998679	-4.69858
F1N5M2_BOVIN	-0.1425	0.905948	12.2996	-0.845837	0.407271	0.998679	-4.69909
GYS1_BOVIN	-0.0975	0.934651	12.935	-0.845832	0.407274	0.998679	-4.6991
TMOD1_BOVIN	0.1175	1.08485	12.3229	0.844056	0.408243	0.998679	-4.69967
A6QPG6_BOVIN	0.04	1.02811	11.2012	0.276474	0.786599	0.998679	-4.69984
CLH1_BOVIN (+1)	-0.0425	0.970971	8.77562	-0.266848	0.793838	0.998679	-4.70041
PGFS1_BOVIN (+1)	-0.16	0.895025	13.4187	-0.25052	0.806162	0.998679	-4.70132
E1BLY1_BOVIN (+2)	0.0525	1.03706	14.5512	0.247699	0.808297	0.998679	-4.70147
PPIA_BOVIN	-0.1225	0.918594	13.3163	-0.83641	0.412432	0.998679	-4.70215
F1MCF8_BOVIN (+1)	-0.31	0.806642	11.2975	-0.833818	0.413859	0.998679	-4.70298
TBA8_BOVIN	0.125	1.09051	12.4271	0.832227	0.414736	0.998679	-4.70349
F1MQ37_BOVIN	-0.165	0.891929	9.14292	-0.827967	0.41709	0.998679	-4.70486
G3MYN5_BOVIN	-0.1275	0.915416	14.0396	-0.826995	0.417628	0.998679	-4.70517
MYO1C_BOVIN	0.118333	1.08548	10.7894	0.588878	0.566194	0.998679	-4.70597
NDUA6_BOVIN	-0.2475	0.842355	14.07	-0.823781	0.419411	0.998679	-4.70619
AL7A1_BOVIN (+1)	0.0775	1.05519	11.6962	0.82343	0.419606	0.998679	-4.7063
E1B9N8_BOVIN (+1)	0.025	1.01748	18.835	0.0759009	0.940672	0.998679	-4.70751
MIC19_BOVIN	-0.0175	0.987943	14.2169	-0.0660575	0.948353	0.998679	-4.70766
COX5A_BOVIN	-0.2325	0.851159	14.2654	-0.818947	0.422102	0.998679	-4.70773
HS90B_BOVIN	0.0975	1.06992	12.95	0.815416	0.424075	0.998679	-4.70884
S10A1_BOVIN	-0.3825	0.767107	12.4075	-0.814668	0.424494	0.998679	-4.70908
PUR8_BOVIN	0.1125	1.0811	14.0162	0.812561	0.425674	0.998679	-4.70974
F1N0E5_BOVIN (+1)	0.08	1.05702	11.7567	0.809358	0.427472	0.998679	-4.71074
F1MZL0_BOVIN (+1)	0.1	1.07177	13.3358	0.80656	0.429048	0.998679	-4.71162
GDIB_BOVIN	0.0675	1.0479	12.2304	0.8052	0.429814	0.998679	-4.71204
ACTB_BOVIN (+1)	-0.095	0.936272	12.1579	-0.805086	0.429879	0.998679	-4.71208
HINT1_BOVIN	-0.11	0.926588	13.4531	-0.537526	0.600128	0.998679	-4.71421
GPX1_BOVIN	-0.1375	0.909093	10.3367	-0.79794	0.433923	0.998679	-4.7143
NDUV1_BOVIN	-0.155	0.898132	13.2554	-0.795892	0.435086	0.998679	-4.71493
E1BFV0_BOVIN	0.07	1.04972	9.40458	0.795581	0.435263	0.998679	-4.71502
SAR1B_BOVIN	-0.1125	0.924984	11.2717	-0.79295	0.43676	0.998679	-4.71583
NDUBA_BOVIN	-0.2375	0.848214	13.3063	-0.792036	0.437281	0.998679	-4.71611
HSPB1_BOVIN	-0.0975	0.934651	14.3546	-0.791221	0.437746	0.998679	-4.71636
MSRA_BOVIN	-0.1175	0.921784	13.8171	-0.790744	0.438018	0.998679	-4.71651
ALDR_BOVIN	-0.06	0.959264	14.0279	-0.790125	0.438372	0.998679	-4.7167
Q8MKH7_BOVIN (+2)	-0.1525	0.89969	12.5083	-0.789888	0.438507	0.998679	-4.71677
F1N7T1_BOVIN (+1)	-0.1875	0.878126	13.7387	-0.788298	0.439416	0.998679	-4.71726
G3N0F6_BOVIN	0.065	1.04608	11.535	0.785901	0.440789	0.998679	-4.71799
2AAA_BOVIN (+1)	-0.055	0.962594	11.3096	-0.782001	0.443027	0.998679	-4.71918
A6QNZ7_BOVIN (+1)	-0.6675	0.629597	12.7737	-0.780042	0.444154	0.998679	-4.71977
RS7_BOVIN	-0.1125	0.924984	9.55208	-0.777669	0.445521	0.998679	-4.72049
F1MX04_BOVIN	0.1125	1.0811	10.5038	0.777557	0.445586	0.998679	-4.72052
TELT_BOVIN	-0.08	0.946058	13.6175	-0.77665	0.44611	0.998679	-4.7208
F1MKG2_BOVIN	-0.13	0.913831	14.1517	-0.773717	0.447805	0.998679	-4.72168
G3MZZ6_BOVIN (+1)	0.0675	1.0479	13.1342	0.772372	0.448583	0.998679	-4.72208
G3PT_BOVIN	-0.08	0.946058	12.0354	-0.762463	0.454345	0.998679	-4.72504
E1BF39_BOVIN	0.225	1.16878	8.54125	0.758563	0.456625	0.998679	-4.72619
TCPB_BOVIN	-0.12	0.920188	9.4875	-0.752896	0.459951	0.998679	-4.72786
NDUS2_BOVIN	-0.145	0.904379	13.4746	-0.752006	0.460474	0.998679	-4.72812
A2VE06_BOVIN	-0.0775	0.947698	12.6854	-0.751507	0.460768	0.998679	-4.72827
CSRP3_BOVIN	-0.3725	0.772443	13.2829	-0.749542	0.461926	0.998679	-4.72884
LUM_BOVIN	-0.1725	0.887304	12.4488	-0.746658	0.463628	0.998679	-4.72968
F1MUC5_BOVIN	0.08	1.05702	10.8775	0.742676	0.465985	0.998679	-4.73084
RS3_BOVIN	-0.045	0.96929	13.19	-0.399191	0.696334	0.998679	-4.73289
ENOA_BOVIN (+1)	0.075	1.05336	13.6438	0.732122	0.472265	0.998679	-4.73387
G5E5B8_BOVIN	0.075	1.05336	15.0121	0.730701	0.473114	0.998679	-4.73428
RHOA_BOVIN	0.05	1.03526	12.1944	0.385325	0.706326	0.998679	-4.73448
F1MAV0_BOVIN (+1)	-0.23	0.852635	12.9983	-0.727158	0.475236	0.998679	-4.73529
NDUAB_BOVIN	-0.14	0.907519	13.2083	-0.724315	0.476943	0.998679	-4.73609
TBB4B_BOVIN	0.0575	1.04066	11.6367	0.722664	0.477935	0.998679	-4.73656
KCC2B_BOVIN	-0.0466667	0.968171	10.8681	-0.364975	0.721091	0.998679	-4.7367
H2AJ_BOVIN	-0.0775	0.947698	13.2467	-0.72209	0.47828	0.998679	-4.73672
NDUA5_BOVIN	-0.155	0.898132	12.8933	-0.720452	0.479267	0.998679	-4.73718
AL4A1_BOVIN	0.07	1.04972	9.2975	0.357558	0.726502	0.998679	-4.73748
PGAM1_BOVIN	0.065	1.04608	11.4317	0.713265	0.48361	0.998679	-4.7392
Q2KJ23_BOVIN	-0.065	0.955945	12.4933	-0.713059	0.483735	0.998679	-4.73926
RB11B_BOVIN	0.045	1.03168	14.5844	0.323409	0.75161	0.998679	-4.74089
CAN1_BOVIN	-0.065	0.955945	13.0433	-0.700993	0.491077	0.998679	-4.74259
ECHB_BOVIN	0.115	1.08298	13.0996	0.699349	0.492083	0.998679	-4.74305
COX7C_BOVIN	-0.1675	0.890384	15.5592	-0.69819	0.492792	0.998679	-4.74336
E1BP87_BOVIN	0.1275	1.0924	10.2467	0.697852	0.492999	0.998679	-4.74346
A4FV78_BOVIN	-0.0525	0.964264	13.705	-0.697382	0.493287	0.998679	-4.74358
F1MFZ5_BOVIN	-0.0975	0.934651	10.5608	-0.696712	0.493698	0.998679	-4.74377
F1N775_BOVIN	-0.0775	0.947698	12.4029	-0.694768	0.49489	0.998679	-4.7443
SPA31_BOVIN (+1)	-0.16	0.895025	11.4133	-0.692042	0.496565	0.998679	-4.74504
KCRM_BOVIN	-0.1	0.933033	11.7933	-0.685352	0.50069	0.998679	-4.74684
A6H7D7_BOVIN	-0.1125	0.924984	11.4467	-0.682426	0.502501	0.998679	-4.74763
MYOZ2_BOVIN	-0.2125	0.86304	11.6679	-0.680884	0.503456	0.998679	-4.74804
UBC12_BOVIN	-0.06	0.959264	11.5113	-0.676641	0.50609	0.998679	-4.74917
F1MWR8_BOVIN (+1)	-0.08	0.946058	13.2108	-0.676175	0.506381	0.998679	-4.7493
AK1A1_BOVIN	-0.095	0.936272	13.6237	-0.675057	0.507076	0.998679	-4.74959
F1MYM9_BOVIN	-0.1775	0.884234	8.24812	-0.366735	0.719809	0.998679	-4.75005
PDLI7_BOVIN	-0.065	0.955945	14.5517	-0.671978	0.508994	0.998679	-4.75041
F1MXI4_BOVIN	-0.0875	0.941152	9.28792	-0.668966	0.510875	0.998679	-4.7512
PDCD5_BOVIN	-0.155	0.898132	9.20833	-0.668771	0.510997	0.998679	-4.75125
NDUV2_BOVIN	-0.17	0.888843	11.7104	-0.668316	0.511282	0.998679	-4.75137
F1MSV1_BOVIN-DECOY	0.1	1.07177	16.1429	0.667241	0.511955	0.998679	-4.75165
NDUS8_BOVIN	-0.1725	0.887304	11.8133	-0.665323	0.513155	0.998679	-4.75216
Q3ZCI4_BOVIN	0.035	1.02456	8.19063	0.162791	0.873226	0.998679	-4.75238
E1BJ20_BOVIN (+1)	-0.0166667	0.988514	13.4262	-0.158172	0.87679	0.998679	-4.7526
G5E531_BOVIN (+1)	-0.0316667	0.978289	8.72875	-0.141784	0.889458	0.998679	-4.75333
G3X861_BOVIN (+1)	0.025	1.01748	13.6487	0.105018	0.91799	0.998679	-4.75468
ACTN1_BOVIN	-0.11	0.926588	13.4633	-0.654071	0.520234	0.998679	-4.75508
FETUA_BOVIN	-0.07	0.952638	13.9894	-0.301999	0.767505	0.998679	-4.75688
F6QLM5_BOVIN	-0.05	0.965936	13.2846	-0.646162	0.525242	0.998679	-4.7571
ESTD_BOVIN	-0.07	0.952638	12.4742	-0.639266	0.529629	0.998679	-4.75885
CO1A1_BOVIN	-0.3975	0.759173	12.785	-0.637331	0.530864	0.998679	-4.75933
ACADV_BOVIN	-0.1175	0.921784	13.3808	-0.634605	0.532606	0.998679	-4.76002
HCD2_BOVIN	0.0675	1.0479	10.3938	0.627397	0.537227	0.998679	-4.76181
A6H7J6_BOVIN (+1)	-0.0475	0.967612	13.2417	-0.625548	0.538416	0.998679	-4.76227
SAHH_BOVIN	0.0625	1.04427	14.0392	0.620366	0.541756	0.998679	-4.76354
E1BDZ2_BOVIN	-0.0975	0.934651	12.5733	-0.618317	0.543079	0.998679	-4.76404
A6QP82_BOVIN	0.0625	1.04427	12.6379	0.616743	0.544098	0.998679	-4.76443
F1MZ38_BOVIN (+1)	0.085	1.06069	13.9462	0.616258	0.544411	0.998679	-4.76454
A5PK37_BOVIN	-0.0325	0.977725	11.74	-0.191576	0.85108	0.998679	-4.76553
NDUA9_BOVIN	-0.145	0.904379	12.7442	-0.606638	0.550657	0.998679	-4.76687
ATPB_BOVIN	-0.0825	0.94442	12.7517	-0.604947	0.551759	0.998679	-4.76727
PLAK_BOVIN	-0.0925	0.937896	9.55937	-0.143789	0.887907	0.998679	-4.76809
G5E5T5_BOVIN	-0.235	0.849685	9.74167	-0.599764	0.555143	0.998679	-4.76851
RAN_BOVIN	0.0425	1.0299	13.8938	0.592996	0.559578	0.998679	-4.77011
ACADM_BOVIN	0.0975	1.06992	13.6312	0.591403	0.560624	0.998679	-4.77048
F1MNM7_BOVIN	-0.0725	0.950989	11.5779	-0.586213	0.564041	0.998679	-4.77169
A0A0N4STN0_BOVIN (+1)	0.11	1.07923	12.1467	0.585967	0.564204	0.998679	-4.77175
E1BPX8_BOVIN	0.0825	1.05885	11.6696	0.584497	0.565173	0.998679	-4.77209
MYL1_BOVIN	-0.0825	0.94442	11.6204	-0.584251	0.565336	0.998679	-4.77214
DNJB4_BOVIN	-0.0575	0.960928	12.4471	-0.584085	0.565446	0.998679	-4.77218
F1MG70_BOVIN (+1)	-0.06	0.959264	10.4525	-0.583778	0.565648	0.998679	-4.77225
F1MCK2_BOVIN	-0.06	0.959264	12.5383	-0.577986	0.56948	0.998679	-4.77359
G3MX45_BOVIN (+1)	-0.0675	0.95429	8.59125	-0.572406	0.573184	0.998679	-4.77486
Q3T0U3_BOVIN	0.085	1.06069	13.205	0.572269	0.573274	0.998679	-4.77489
Q24JZ7_BOVIN	-0.095	0.936272	13.205	-0.563969	0.578807	0.998679	-4.77676
F1MGU7_BOVIN (+2)	-0.235	0.849685	14.6671	-0.554684	0.585028	0.998679	-4.77882
F1MKP6_BOVIN	0.06	1.04247	10.8008	0.547038	0.590175	0.998679	-4.7805
NDUA2_BOVIN	-0.1375	0.909093	14.0667	-0.545883	0.590955	0.998679	-4.78075
E1BPR7_BOVIN	-0.07	0.952638	10.1421	-0.545664	0.591102	0.998679	-4.78079
PTGR2_BOVIN	0.0525	1.03706	12.6988	0.545227	0.591398	0.998679	-4.78089
GSTP1_BOVIN	0.09	1.06437	11.8408	0.545001	0.59155	0.998679	-4.78094
F1MQI3_BOVIN	0.045	1.03168	13.8621	0.541451	0.59395	0.998679	-4.7817
ATP8_BOVIN	-0.145	0.904379	10.9217	-0.540449	0.594629	0.998679	-4.78192
1433E_BOVIN	-0.0575	0.960928	13.8783	-0.53791	0.596349	0.998679	-4.78246
CX6B1_BOVIN	-0.1	0.933033	14.7067	-0.536573	0.597256	0.998679	-4.78275
A0A140T897_BOVIN	-0.09	0.939523	14.0008	-0.535627	0.597898	0.998679	-4.78295
QCR8_BOVIN	0.16	1.11729	14.8087	0.535115	0.598246	0.998679	-4.78306
A6QLD3_BOVIN	-0.055	0.962594	13.4113	-0.533056	0.599645	0.998679	-4.7835
F1MMT2_BOVIN	0.0475	1.03347	12.2179	0.532831	0.599799	0.998679	-4.78355
F1N2A2_BOVIN (+1)	-0.0775	0.947698	12.47	-0.531794	0.600504	0.998679	-4.78377
F1MTI7_BOVIN (+1)	-0.07	0.952638	11.17	-0.531075	0.600993	0.998679	-4.78392
PGS2_BOVIN	-0.145	0.904379	15.0021	-0.530459	0.601412	0.998679	-4.78405
E1BDK6_BOVIN	-0.06	0.959264	10.2137	-0.529164	0.602295	0.998679	-4.78432
F1MWR3_BOVIN	-0.095	0.936272	12.1062	-0.526994	0.603774	0.998679	-4.78478
MYG_BOVIN	-0.1525	0.89969	12.3625	-0.524366	0.605569	0.998679	-4.78533
AT2A1_BOVIN (+1)	0.045	1.03168	13.7667	0.524111	0.605743	0.998679	-4.78538
G3N3C9_BOVIN	-0.0425	0.970971	13.2238	-0.523587	0.606101	0.998679	-4.78549
AATC_BOVIN	-0.0675	0.95429	13.8021	-0.523336	0.606272	0.998679	-4.78554
TCPG_BOVIN	0.045	1.03168	12.5162	0.521082	0.607814	0.998679	-4.78601
DESM_BOVIN	0.0525	1.03706	13.6688	0.519801	0.608691	0.998679	-4.78628
NDUAA_BOVIN	-0.145	0.904379	12.6463	-0.518386	0.609661	0.998679	-4.78657
ADHX_BOVIN	0.1	1.07177	13.73	0.518294	0.609724	0.998679	-4.78659
Q32L46_BOVIN	0.0825	1.05885	14.4563	0.518199	0.609789	0.998679	-4.78661
ABEC2_BOVIN	0.095	1.06807	11.2883	0.517366	0.61036	0.998679	-4.78678
UCRI_BOVIN	-0.1025	0.931418	13.6267	-0.512342	0.61381	0.998679	-4.78781
EF1B_BOVIN	-0.0825	0.94442	13.1258	-0.512215	0.613897	0.998679	-4.78784
AL1A1_BOVIN	-0.18	0.882703	12.5787	-0.512176	0.613924	0.998679	-4.78784
A6QLZ8_BOVIN	-0.0525	0.964264	13.1246	-0.511286	0.614536	0.998679	-4.78802
PGM1_BOVIN	-0.0675	0.95429	13.7438	-0.507416	0.617202	0.998679	-4.78881
HSP7C_BOVIN	0.04	1.02811	13.3792	0.506097	0.618111	0.998679	-4.78908
F1MX63_BOVIN	-0.1225	0.918594	12.675	-0.50469	0.619082	0.998679	-4.78936
THIM_BOVIN	-0.085	0.942785	13.2217	-0.503943	0.619599	0.998679	-4.78951
CAH2_BOVIN	-0.1775	0.884234	12.9433	-0.501976	0.620958	0.998679	-4.78991
MPI_BOVIN	0.0875	1.06253	8.71042	0.497055	0.624364	0.998679	-4.79089
TPIS_BOVIN	-0.0525	0.964264	13.6421	-0.49704	0.624375	0.998679	-4.79089
H12_BOVIN	-0.0825	0.94442	16.1782	-0.337492	0.739485	0.998679	-4.79112
TNNC1_BOVIN	-0.1125	0.924984	13.4725	-0.489529	0.629591	0.998679	-4.79237
COX5B_BOVIN	-0.1475	0.902814	13.5846	-0.488666	0.630191	0.998679	-4.79254
RT36_BOVIN	-0.1175	0.921784	13.8975	-0.484486	0.633104	0.998679	-4.79335
F1MDM4_BOVIN (+1)	-0.095	0.936272	13.0729	-0.484076	0.633391	0.998679	-4.79343
F1ME15_BOVIN	-0.1275	0.915416	12.6071	-0.479613	0.636508	0.998679	-4.79429
A0A0A0MP92_BOVIN	-0.235	0.849685	12.4938	-0.479532	0.636564	0.998679	-4.7943
TCPZ_BOVIN	0.055	1.03886	9.94583	0.477655	0.637878	0.998679	-4.79466
E1B8N9_BOVIN	-0.0475	0.967612	11.7662	-0.469495	0.643601	0.998679	-4.79621
TPM1_BOVIN	-0.0775	0.947698	13.0825	-0.468759	0.644118	0.998679	-4.79634
G3X6L9_BOVIN	-0.055	0.962594	10.2629	-0.467924	0.644705	0.998679	-4.7965
F1MWN1_BOVIN (+1)	-0.055	0.962594	9.22958	-0.466909	0.645419	0.998679	-4.79669
RLA2_BOVIN	-0.0625	0.957603	10.9771	-0.466405	0.645774	0.998679	-4.79678
RS5_BOVIN	0.0425	1.0299	11.1088	0.464004	0.647465	0.998679	-4.79723
RS16_BOVIN	-0.035	0.976032	11.9537	-0.463718	0.647666	0.998679	-4.79728
EFTU_BOVIN	-0.055	0.962594	11.8358	-0.4555	0.65347	0.998679	-4.79879
ANXA6_BOVIN	0.0375	1.02633	13.1708	0.454684	0.654047	0.998679	-4.79894
VAPA_BOVIN	-0.1025	0.931418	14.8592	-0.454447	0.654215	0.998679	-4.79899
ODPB_BOVIN	-0.0675	0.95429	12.4842	-0.453881	0.654616	0.998679	-4.79909
G3N0V0_BOVIN	-0.21	0.864537	13.9113	-0.449572	0.65767	0.998679	-4.79987
G3MY67_BOVIN (+2)	-0.1225	0.918594	13.4046	-0.446576	0.659797	0.998679	-4.80041
AATM_BOVIN	0.0575	1.04066	14.2754	0.440257	0.664293	0.998679	-4.80153
F1N7F9_BOVIN	0.0625	1.04427	12.9217	0.439898	0.664549	0.998679	-4.80159
PGES2_BOVIN	-0.0508333	0.965379	8.55261	-0.232633	0.818434	0.998679	-4.80215
F1ME62_BOVIN	-0.065	0.955945	8.12167	-0.43557	0.667636	0.998679	-4.80235
F1MYX9_BOVIN	-0.13	0.913831	8.65458	-0.435118	0.667959	0.998679	-4.80243
F1MDN4_BOVIN (+1)	-0.0425	0.970971	11.8029	-0.428904	0.672403	0.998679	-4.80351
E1BKM4_BOVIN	0.045	1.03168	9.56391	0.203282	0.840989	0.998679	-4.8045
Q05JF3_BOVIN	-0.0375	0.974342	13.2529	-0.422643	0.676894	0.998679	-4.80457
F16P2_BOVIN	-0.0725	0.950989	12.4958	-0.418787	0.679665	0.998679	-4.80523
CAB39_BOVIN	-0.03	0.97942	11.6671	-0.418586	0.67981	0.998679	-4.80526
ALDH2_BOVIN	0.065	1.04608	12.5733	0.418146	0.680126	0.998679	-4.80533
VDAC2_BOVIN	0.055	1.03886	14.0954	0.417845	0.680343	0.998679	-4.80538
DRS7C_BOVIN	0.0425	1.0299	9.82958	0.417193	0.680812	0.998679	-4.80549
HNRPK_BOVIN	-0.0475	0.967612	11.2954	-0.414887	0.682473	0.998679	-4.80588
RL7A_BOVIN	0.055	1.03886	12.1417	0.412561	0.68415	0.998679	-4.80626
TRFE_BOVIN	-0.065	0.955945	13.7383	-0.412341	0.684309	0.998679	-4.8063
ADIPO_BOVIN	-0.07	0.952638	12.9229	-0.41217	0.684433	0.998679	-4.80633
G5E5C3_BOVIN (+1)	-0.035	0.976032	12.5087	-0.411433	0.684964	0.998679	-4.80645
HINT2_BOVIN	0.0625	1.04427	11.4271	0.410402	0.685709	0.998679	-4.80662
A5D984_BOVIN	0.045	1.03168	13.0875	0.409808	0.686137	0.998679	-4.80672
SYDC_BOVIN	-0.0875	0.941152	12.0887	-0.408731	0.686915	0.998679	-4.8069
OLA1_BOVIN	0.04	1.02811	12.3825	0.406939	0.688211	0.998679	-4.80719
Q29RH9_BOVIN	0.04	1.02811	13.0642	0.40603	0.688868	0.998679	-4.80734
Q7YRW9_BOVIN	0.0725	1.05154	14.9321	0.397804	0.694829	0.998679	-4.80867
ACADS_BOVIN	-0.1025	0.931418	12.345	-0.39703	0.69539	0.998679	-4.80879
DNJA2_BOVIN	0.045	1.03168	12.875	0.396678	0.695646	0.998679	-4.80884
ATP5J_BOVIN	-0.11	0.926588	14.2467	-0.395518	0.696489	0.998679	-4.80903
E1BJ08_BOVIN	0.0825	1.05885	14.12	0.394561	0.697184	0.998679	-4.80918
TBB5_BOVIN	-0.0625	0.957603	11.4117	-0.39373	0.697788	0.998679	-4.80931
E1BP91_BOVIN	0.0275	1.01924	13.0733	0.392362	0.698783	0.998679	-4.80953
E1BB91_BOVIN	-0.055	0.962594	12.6446	-0.392038	0.699019	0.998679	-4.80958
PHB_BOVIN	-0.04	0.972655	11.8167	-0.387732	0.702154	0.998679	-4.81025
Q3SYT9_BOVIN	0.0425	1.0299	10.365	0.387292	0.702475	0.998679	-4.81032
KAPCA_BOVIN	0.0375	1.02633	12.8367	0.387282	0.702482	0.998679	-4.81032
E1BBY7_BOVIN	0.0875	1.06253	11.5275	0.38642	0.703111	0.998679	-4.81046
CALM_BOVIN (+1)	-0.055	0.962594	14.1196	-0.386334	0.703173	0.998679	-4.81047
NDUS1_BOVIN	-0.0825	0.94442	11.4563	-0.382605	0.705895	0.998679	-4.81105
F1MJJ8_BOVIN (+1)	-0.04	0.972655	10.5567	-0.382413	0.706035	0.998679	-4.81108
TAGL_BOVIN	-0.1325	0.912249	10.1762	-0.381662	0.706584	0.998679	-4.81119
G3P_BOVIN	0.05	1.03526	12.3683	0.38111	0.706987	0.998679	-4.81128
DNPEP_BOVIN	-0.0325	0.977725	11.7392	-0.380955	0.7071	0.998679	-4.8113
PCBP1_BOVIN	-0.035	0.976032	11.6867	-0.378411	0.70896	0.998679	-4.81169
F1MV74_BOVIN (+1)	-0.0525	0.964264	12.8704	-0.376851	0.710102	0.998679	-4.81193
COF2_BOVIN	-0.0425	0.970971	14.7158	-0.37543	0.711142	0.998679	-4.81214
F1MS25_BOVIN (+1)	0.0775	1.05519	11.6017	0.374957	0.711489	0.998679	-4.81221
TNNT1_BOVIN	-0.0575	0.960928	14.1992	-0.37392	0.712249	0.998679	-4.81237
F1MJH1_BOVIN (+1)	-0.0675	0.95429	13.5758	-0.372932	0.712973	0.998679	-4.81252
SBDS_BOVIN	-0.0275	0.981119	12.9592	-0.372106	0.713578	0.998679	-4.81264
F1MTP5_BOVIN (+1)	0.0325	1.02278	13.8433	0.371357	0.714128	0.998679	-4.81275
A4IFG0_BOVIN	0.105	1.07549	11.5312	0.37117	0.714265	0.998679	-4.81278
Q08DN5_BOVIN	0.0575	1.04066	13.4954	0.370845	0.714503	0.998679	-4.81283
QOR_BOVIN	0.0275	1.01924	12.9796	0.370015	0.715113	0.998679	-4.81295
PRDX5_BOVIN	-0.035	0.976032	12.7392	-0.367521	0.716944	0.998679	-4.81332
E1BIS6_BOVIN	0.0325	1.02278	13.3346	0.366626	0.717601	0.998679	-4.81346
GSTM1_BOVIN	0.0475	1.03347	12.9492	0.365244	0.718617	0.998679	-4.81366
BLVRB_BOVIN	0.0575	1.04066	13.23	0.364464	0.719191	0.998679	-4.81378
CH10_BOVIN	-0.055	0.962594	13.0996	-0.362964	0.720295	0.998679	-4.81399
CO3_BOVIN (+1)	-0.085	0.942785	12.5312	-0.362739	0.72046	0.998679	-4.81403
F1MIZ9_BOVIN	0.045	1.03168	12.6721	0.360988	0.721749	0.998679	-4.81428
PSA3_BOVIN	0.05	1.03526	13.2271	0.360449	0.722146	0.998679	-4.81436
ATPA_BOVIN	0.0575	1.04066	13.7946	0.358752	0.723397	0.998679	-4.81461
TBA4A_BOVIN	0.035	1.02456	13.1263	0.357913	0.724016	0.998679	-4.81473
ANXA4_BOVIN	0.0525	1.03706	8.84	0.352444	0.728052	0.998679	-4.81551
E1BNE7_BOVIN	0.035	1.02456	13.0708	0.349627	0.730134	0.998679	-4.81591
G3X6W9_BOVIN	-0.0975	0.934651	13.7517	-0.34921	0.730442	0.998679	-4.81597
PFKAM_BOVIN	0.03	1.02101	13.685	0.348811	0.730738	0.998679	-4.81602
UBE2N_BOVIN	-0.04	0.972655	15.3083	-0.348668	0.730844	0.998679	-4.81604
F6QHN4_BOVIN	-0.0325	0.977725	11.5942	-0.347904	0.731409	0.998679	-4.81615
E1BE77_BOVIN	0.03	1.02101	12.6837	0.345472	0.733209	0.998679	-4.81649
F1MJ90_BOVIN	-0.0375	0.974342	12.9879	-0.344919	0.733619	0.998679	-4.81657
CAVN4_BOVIN	-0.0425	0.970971	12.9917	-0.34342	0.73473	0.998679	-4.81677
PSB5_BOVIN	-0.0275	0.981119	15.3863	-0.343267	0.734843	0.998679	-4.8168
PURA1_BOVIN	-0.04	0.972655	12.3483	-0.342997	0.735043	0.998679	-4.81683
ODO1_BOVIN	0.0575	1.04066	12.8513	0.341737	0.735978	0.998679	-4.81701
RS18_BOVIN	-0.0375	0.974342	13.3413	-0.337288	0.73928	0.998679	-4.81762
GLO2_BOVIN	0.0475	1.03347	14.4308	0.336778	0.739659	0.998679	-4.81769
RAB1B_BOVIN	-0.04	0.972655	10.3408	-0.336774	0.739662	0.998679	-4.81769
E1BPV6_BOVIN	-0.1025	0.931418	10.3721	-0.334809	0.741122	0.998679	-4.81795
LHPP_BOVIN	0.2175	1.16272	12.6383	0.332731	0.742668	0.998679	-4.81823
A4FUZ1_BOVIN	0.085	1.06069	14.22	0.331573	0.74353	0.998679	-4.81839
E1BI98_BOVIN	-0.0525	0.964264	13.4987	-0.331544	0.743551	0.998679	-4.81839
HS71B_BOVIN	0.0475	1.03347	13.3783	0.331453	0.743619	0.998679	-4.8184
MPCP_BOVIN	-0.0575	0.960928	14.3846	-0.328257	0.745999	0.998679	-4.81883
F1MVX2_BOVIN	0.0575	1.04066	11.74	0.327453	0.746599	0.998679	-4.81893
F1MWD3_BOVIN	-0.0325	0.977725	13.1129	-0.325603	0.747978	0.998679	-4.81918
F1MK91_BOVIN	-0.0525	0.964264	13.5171	-0.325296	0.748207	0.998679	-4.81922
MYLK2_BOVIN	0.0575	1.04066	14.4275	0.324239	0.748995	0.998679	-4.81936
PROF1_BOVIN	0.025	1.01748	12.8079	0.321727	0.750871	0.998679	-4.81968
SDHB_BOVIN	-0.0975	0.934651	13.0583	-0.320857	0.75152	0.998679	-4.8198
H4_BOVIN	-0.03	0.97942	14.8925	-0.317105	0.754325	0.998679	-4.82028
E1BCU2_BOVIN	0.05	1.03526	12.235	0.316429	0.754831	0.998679	-4.82037
F1MTZ1_BOVIN (+1)	0.0475	1.03347	13.4292	0.310912	0.758962	0.998679	-4.82106
PGTA_BOVIN	0.0425	1.0299	9.32375	0.310622	0.75918	0.998679	-4.8211
G8JKW7_BOVIN	-0.2075	0.866037	12.0958	-0.310399	0.759347	0.998679	-4.82113
PSB4_BOVIN	-0.035	0.976032	11.1121	-0.309986	0.759657	0.998679	-4.82118
G8JKZ8_BOVIN (+1)	-0.045	0.96929	12.9821	-0.309243	0.760213	0.998679	-4.82127
RL4_BOVIN	-0.03	0.97942	10.5762	-0.309103	0.760318	0.998679	-4.82129
PEBP1_BOVIN	0.035	1.02456	14.35	0.308168	0.76102	0.998679	-4.82141
VIME_BOVIN	-0.06	0.959264	12.8804	-0.306397	0.762348	0.998679	-4.82163
E1BF23_BOVIN	0.025	1.01748	13.4708	0.305618	0.762934	0.998679	-4.82172
TPM2_BOVIN	-0.055	0.962594	13.7054	-0.301973	0.765671	0.998679	-4.82217
SNTA1_BOVIN	-0.065	0.955945	13.4783	-0.301347	0.766142	0.998679	-4.82225
F1N338_BOVIN	0.075	1.05336	12.9062	0.301156	0.766286	0.998679	-4.82227
H33_BOVIN	-0.03	0.97942	16.3633	-0.299591	0.767463	0.998679	-4.82246
M2OM_BOVIN	-0.0375	0.974342	13.9025	-0.299569	0.767479	0.998679	-4.82246
F1N206_BOVIN	0.0425	1.0299	13.2363	0.298239	0.76848	0.998679	-4.82262
COX2_BOVIN	-0.07	0.952638	12.9383	-0.297817	0.768798	0.998679	-4.82267
F1N2I5_BOVIN	0.0525	1.03706	14.0971	0.295264	0.77072	0.998679	-4.82298
AT5F1_BOVIN	-0.0475	0.967612	14.6954	-0.294977	0.770936	0.998679	-4.82301
F1MD77_BOVIN	-0.035	0.976032	11.8667	-0.289637	0.774962	0.998679	-4.82364
ACYP2_BOVIN	0.03	1.02101	14.7492	0.289397	0.775143	0.998679	-4.82367
Q148D3_BOVIN	0.045	1.03168	12.2608	0.288021	0.776181	0.998679	-4.82383
MYH1_BOVIN	0.035	1.02456	12.1188	0.282933	0.780025	0.998679	-4.82442
ATP5H_BOVIN	-0.055	0.962594	13.8104	-0.279692	0.782477	0.998679	-4.82479
E1BNV1_BOVIN	-0.0275	0.981119	13.6813	-0.277747	0.783949	0.998679	-4.82501
F1MXX0_BOVIN	0.0425	1.0299	12.9767	0.277343	0.784255	0.998679	-4.82505
ENPL_BOVIN	0.0325	1.02278	12.4121	0.276104	0.785193	0.998679	-4.82519
TBA1B_BOVIN	-0.04	0.972655	13.0042	-0.272835	0.787671	0.998679	-4.82555
F1MGC0_BOVIN	0.0375	1.02633	14.0762	0.270625	0.789347	0.998679	-4.8258
F1MPR3_BOVIN	-0.035	0.976032	13.8362	-0.270365	0.789544	0.998679	-4.82583
E1BA93_BOVIN	0.0325	1.02278	11.2883	0.267043	0.792066	0.998679	-4.82619
E1BDQ4_BOVIN	-0.0225	0.984525	12.1554	-0.265576	0.793181	0.998679	-4.82634
CISD1_BOVIN	0.0575	1.04066	13.5671	0.26535	0.793352	0.998679	-4.82637
STIP1_BOVIN	-0.03	0.97942	13.3704	-0.26514	0.793512	0.998679	-4.82639
KAD1_BOVIN	-0.02	0.986233	12.5696	-0.265066	0.793568	0.998679	-4.8264
PGP_BOVIN	-0.0225	0.984525	13.1846	-0.264999	0.793619	0.998679	-4.82641
PRDX6_BOVIN	-0.0275	0.981119	13.8946	-0.263992	0.794385	0.998679	-4.82651
F1MPL4_BOVIN (+1)	-0.0325	0.977725	14.5058	-0.263558	0.794714	0.998679	-4.82656
GLRX1_BOVIN	-0.035	0.976032	12.5846	-0.263319	0.794896	0.998679	-4.82659
F1MZX6_BOVIN	0.0625	1.04427	9.05292	0.262984	0.795151	0.998679	-4.82662
ODO2_BOVIN	-0.0575	0.960928	13.7263	-0.259259	0.797984	0.998679	-4.82701
F1MBR1_BOVIN	0.04	1.02811	13.3746	0.256471	0.800107	0.998679	-4.82731
TECR_BOVIN	0.0375	1.02633	9.30875	0.256353	0.800197	0.998679	-4.82732
MDHM_BOVIN	0.05	1.03526	13.3392	0.255594	0.800775	0.998679	-4.8274
F1N0W6_BOVIN	-0.035	0.976032	12.1742	-0.250232	0.804863	0.998679	-4.82795
Q0VCZ8_BOVIN	0.045	1.03168	13.3496	0.245276	0.808647	0.998679	-4.82844
E1BPX9_BOVIN	0.0625	1.04427	10.9754	0.243937	0.80967	0.998679	-4.82858
PSA7_BOVIN	-0.0225	0.984525	12.9133	-0.243744	0.809817	0.998679	-4.82859
E1BGW2_BOVIN (+1)	0.0325	1.02278	14.2329	0.241827	0.811283	0.998679	-4.82878
Q29RI2_BOVIN	-0.0225	0.984525	13.2562	-0.241766	0.81133	0.998679	-4.82879
F1MQI1_BOVIN	-0.0725	0.950989	12.3887	-0.240155	0.812561	0.998679	-4.82895
F1MER7_BOVIN	0.0225	1.01572	12.4375	0.239606	0.812982	0.998679	-4.829
ANXA5_BOVIN	-0.025	0.982821	11.5404	-0.2373	0.814746	0.998679	-4.82922
Q3ZBY4_BOVIN	-0.0475	0.967612	10.4704	-0.235207	0.816349	0.998679	-4.82942
ANXA7_BOVIN	0.0175	1.0122	11.9821	0.233841	0.817395	0.998679	-4.82955
F1MNQ4_BOVIN (+1)	-0.04	0.972655	14.7542	-0.230856	0.819683	0.998679	-4.82983
GRP75_BOVIN	-0.0425	0.970971	12.5671	-0.230435	0.820006	0.998679	-4.82987
EF1G_BOVIN (+1)	0.04	1.02811	14.3058	0.230166	0.820212	0.998679	-4.8299
LDHB_BOVIN	0.05	1.03526	14.3287	0.229812	0.820483	0.998679	-4.82993
F1N757_BOVIN	0.0175	1.0122	13.8352	0.225717	0.823736	0.998679	-4.83028
A6H783_BOVIN (+1)	-0.02	0.986233	13.5046	-0.225461	0.823821	0.998679	-4.83033
F1N789_BOVIN	-0.02	0.986233	12.8433	-0.224189	0.824798	0.998679	-4.83045
G3X757_BOVIN (+1)	-0.0175	0.987943	11.8917	-0.222729	0.82592	0.998679	-4.83058
THIL_BOVIN	0.055	1.03886	12.4362	0.219882	0.828107	0.998679	-4.83083
E1BMC6_BOVIN	-0.0275	0.981119	13.6888	-0.218551	0.82913	0.998679	-4.83095
Q3MHM1_BOVIN	0.0375	1.02633	9.96	0.21638	0.8308	0.998679	-4.83114
F1MR86_BOVIN	-0.0575	0.960928	14.66	-0.216047	0.831056	0.998679	-4.83117
ATIF1_BOVIN	-0.0575	0.960928	15.7863	-0.215626	0.83138	0.998679	-4.83121
A1AG_BOVIN (+1)	-0.15	0.90125	12.1717	-0.21421	0.832469	0.998679	-4.83133
FABPH_BOVIN	0.06	1.04247	16.1846	0.213976	0.83265	0.998679	-4.83135
ACTN2_BOVIN	0.025	1.01748	13.535	0.212948	0.833441	0.998679	-4.83144
Q3SZ00_BOVIN	-0.04	0.972655	11.245	-0.211179	0.834804	0.998679	-4.83159
DHDH_BOVIN	-0.045	0.96929	13.685	-0.207848	0.83737	0.998679	-4.83188
PRAF3_BOVIN	-0.025	0.982821	9.92625	-0.207272	0.837813	0.998679	-4.83193
F1MYG5_BOVIN	-0.025	0.982821	12.5217	-0.196425	0.846184	0.998679	-4.83281
AOC3_BOVIN (+3)	0.0275	1.01924	11.2125	0.187974	0.852719	0.998679	-4.83347
ANX11_BOVIN (+2)	0.02	1.01396	13.2404	0.18638	0.853953	0.998679	-4.83359
G3N3S8_BOVIN	-0.0325	0.977725	9.5225	-0.185892	0.854331	0.998679	-4.83363
ACPM_BOVIN (+1)	-0.0525	0.964264	10.8046	-0.184712	0.855245	0.998679	-4.83372
PSA4_BOVIN	-0.02	0.986233	11.9246	-0.184521	0.855392	0.998679	-4.83373
CAV1_BOVIN	0.0275	1.01924	13.0221	0.183747	0.855992	0.998679	-4.83379
ATPG_BOVIN	0.03	1.02101	14.1217	0.183192	0.856422	0.998679	-4.83383
G8JKV6_BOVIN (+1)	-0.0175	0.987943	12.5488	-0.18186	0.857453	0.998679	-4.83393
ETFB_BOVIN	0.03	1.02101	13.5633	0.176111	0.86191	0.998679	-4.83435
F1MJW7_BOVIN	-0.0175	0.987943	12.755	-0.1745	0.86316	0.998679	-4.83446
E1BE28_BOVIN	-0.02	0.986233	10.2371	-0.174274	0.863335	0.998679	-4.83448
1433G_BOVIN (+1)	0.0125	1.0087	13.5371	0.169653	0.866922	0.998679	-4.8348
FHL3_BOVIN	-0.0275	0.981119	13.3438	-0.169376	0.867137	0.998679	-4.83482
PARK7_BOVIN	0.0225	1.01572	14.4821	0.168408	0.867889	0.998679	-4.83489
F1MLX6_BOVIN	-0.0375	0.974342	13.0129	-0.167759	0.868393	0.998679	-4.83493
ACTS_BOVIN	-0.015	0.989657	12.3392	-0.160804	0.8738	0.998679	-4.83539
PP2BA_BOVIN	-0.015	0.989657	14.0337	-0.155197	0.878163	0.998679	-4.83575
PRDX2_BOVIN	-0.0225	0.984525	13.4796	-0.153907	0.879167	0.998679	-4.83583
NDUB5_BOVIN	-0.0425	0.970971	14.2808	-0.15111	0.881345	0.998679	-4.83601
G1K1X0_BOVIN (+1)	-0.0225	0.984525	12.9287	-0.148567	0.883326	0.998679	-4.83616
HDHD2_BOVIN	-0.015	0.989657	13.2067	-0.147712	0.883993	0.998679	-4.83621
F1N048_BOVIN	0.06	1.04247	11.6096	0.147405	0.884232	0.998679	-4.83623
HBA_BOVIN	0.0525	1.03706	14.0729	0.146293	0.885099	0.998679	-4.8363
HS90A_BOVIN	0.015	1.01045	13.0954	0.144067	0.886834	0.998679	-4.83643
F1MPU4_BOVIN	-0.0225	0.984525	13.6162	-0.143715	0.887109	0.998679	-4.83645
ACON_BOVIN	-0.035	0.976032	13.1017	-0.142963	0.887696	0.998679	-4.83649
A1A4L7_BOVIN	0.03	1.02101	12.53	0.142961	0.887697	0.998679	-4.83649
ECHM_BOVIN	-0.02	0.986233	13.075	-0.142815	0.887811	0.998679	-4.8365
E1BDJ9_BOVIN (+2)	-0.0125	0.991373	13.3092	-0.142162	0.88832	0.998679	-4.83654
COQ9_BOVIN	-0.0275	0.981119	12.5367	-0.140725	0.889442	0.998679	-4.83662
3HIDH_BOVIN	0.03	1.02101	10.8163	0.140205	0.889847	0.998679	-4.83665
TMOD4_BOVIN	-0.01	0.993092	13.1008	-0.136396	0.89282	0.998679	-4.83687
NDUAD_BOVIN	-0.0375	0.974342	13.9413	-0.133912	0.894759	0.998679	-4.837
UB2V1_BOVIN	0.0125	1.0087	12.2487	0.132614	0.895774	0.998679	-4.83707
F1MHT1_BOVIN	0.01	1.00696	13.5558	0.13254	0.895831	0.998679	-4.83708
A6QLL8_BOVIN	-0.015	0.989657	12.0521	-0.132057	0.896209	0.998679	-4.8371
COX41_BOVIN	-0.03	0.97942	14.6279	-0.127231	0.899979	0.998679	-4.83736
CY1_BOVIN	-0.035	0.976032	15.1642	-0.126388	0.900639	0.998679	-4.8374
EF2_BOVIN	0.01	1.00696	13.3487	0.126227	0.900765	0.998679	-4.83741
Q3ZBX0_BOVIN	0.015	1.01045	13.4696	0.123878	0.902601	0.998679	-4.83753
RS9_BOVIN	0.015	1.01045	14.0575	0.123774	0.902683	0.998679	-4.83753
ATPD_BOVIN	-0.0325	0.977725	14.135	-0.12347	0.902921	0.998679	-4.83755
UGPA_BOVIN	-0.0175	0.987943	13.9721	-0.121778	0.904244	0.998679	-4.83763
HBB_BOVIN	-0.035	0.976032	13.3517	-0.120914	0.90492	0.998679	-4.83768
NNTM_BOVIN	0.0175	1.0122	13.4146	0.118186	0.907054	0.998679	-4.83781
A5D9F0_BOVIN (+1)	-0.015	0.989657	10.8488	-0.116163	0.908638	0.998679	-4.8379
DRS7B_BOVIN (+1)	-0.015	0.989657	9.68583	-0.116127	0.908666	0.998679	-4.83791
SYSC_BOVIN	0.015	1.01045	12.5467	0.116119	0.908672	0.998679	-4.83791
A6QP89_BOVIN	0.01	1.00696	13.8504	0.115424	0.909216	0.998679	-4.83794
SODM_BOVIN	-0.0175	0.987943	12.0521	-0.113002	0.911113	0.998679	-4.83805
ENOB_BOVIN	-0.0175	0.987943	12.9879	-0.11141	0.912359	0.998679	-4.83812
PSA1_BOVIN	0.0125	1.0087	14.5142	0.111037	0.912652	0.998679	-4.83814
AAMDC_BOVIN	0.02	1.01396	14.4938	0.108011	0.915022	0.998679	-4.83828
F6S165_BOVIN	0.01	1.00696	14.1846	0.107601	0.915344	0.998679	-4.83829
F1MME6_BOVIN	0.0075	1.00521	14.0308	0.106514	0.916196	0.998679	-4.83834
TPM3_BOVIN	-0.0225	0.984525	14.0858	-0.105205	0.917221	0.998679	-4.8384
F1MW57_BOVIN (+4)	-0.01	0.993092	11.3187	-0.100679	0.92077	0.998679	-4.83859
COQ8A_BOVIN	-0.0225	0.984525	14.01	-0.0980959	0.922795	0.998679	-4.83869
F1N2K1_BOVIN	-0.01	0.993092	13.1433	-0.0965089	0.92404	0.998679	-4.83875
F1MUX6_BOVIN	-0.0325	0.977725	13.3367	-0.0913264	0.928107	0.998679	-4.83895
ODPA_BOVIN	0.0125	1.0087	13.8754	0.0896348	0.929435	0.998679	-4.83901
ODPX_BOVIN	0.01	1.00696	13.1658	0.0880193	0.930703	0.998679	-4.83907
EF1A2_BOVIN	-0.0075	0.994815	14.0867	-0.0873874	0.9312	0.998679	-4.83909
PGK1_BOVIN	-0.0075	0.994815	13.7688	-0.0840423	0.933827	0.998679	-4.83921
G3MZU6_BOVIN	-0.01	0.993092	12.5921	-0.0820954	0.935356	0.998679	-4.83928
E1BF59_BOVIN	-0.005	0.99654	13.1425	-0.0789385	0.937836	0.998679	-4.83938
F1MJ28_BOVIN	-0.0075	0.994815	13.0754	-0.078867	0.937892	0.998679	-4.83938
ADT1_BOVIN	-0.01	0.993092	14.4558	-0.078257	0.938372	0.998679	-4.8394
ACTN3_BOVIN	0.0075	1.00521	13.0646	0.0751844	0.940787	0.998679	-4.8395
COX6C_BOVIN	0.0275	1.01924	16.6054	0.0748229	0.941071	0.998679	-4.83951
F1MKE9_BOVIN	-0.01	0.993092	11.2325	-0.0742714	0.941504	0.998679	-4.83953
F1MPE5_BOVIN	-0.0075	0.994815	8.44417	-0.0731139	0.942414	0.998679	-4.83956
F1MIN1_BOVIN (+1)	0.0075	1.00521	13.8204	0.0702787	0.944643	0.998679	-4.83964
Q3T0S7_BOVIN	-0.015	0.989657	9.79583	-0.0692649	0.94544	0.998679	-4.83967
NDUA4_BOVIN	0.0175	1.0122	14.5283	0.0680693	0.946381	0.998679	-4.8397
HEMO_BOVIN	0.025	1.01748	13.4133	0.0637563	0.949773	0.998679	-4.83982
PP1R7_BOVIN	0.01	1.00696	10.5675	0.0634955	0.949978	0.998679	-4.83983
A6QNM9_BOVIN	0.0075	1.00521	12.9337	0.0632003	0.95021	0.998679	-4.83983
MDHC_BOVIN	0.0075	1.00521	14.085	0.0624935	0.950767	0.998679	-4.83985
F1N690_BOVIN	0.0075	1.00521	13.0762	0.0598141	0.952875	0.998679	-4.83992
Q2KJ47_BOVIN	-0.0075	0.994815	11.0342	-0.0564208	0.955545	0.998679	-4.84
FUND2_BOVIN	0.01	1.00696	12.9075	0.0552482	0.956468	0.998679	-4.84003
F1N7B5_BOVIN	0.0175	1.0122	9.74625	0.0547973	0.956823	0.998679	-4.84004
PRDX1_BOVIN	-0.0075	0.994815	15.1183	-0.054411	0.957127	0.998679	-4.84004
IDH3G_BOVIN (+1)	0.0075	1.00521	13.0838	0.0526616	0.958504	0.998679	-4.84008
IDHP_BOVIN	-0.0125	0.991373	14.2725	-0.0526218	0.958535	0.998679	-4.84008
F1N7X3_BOVIN (+1)	-0.0075	0.994815	8.67917	-0.0523976	0.958712	0.998679	-4.84009
F1N2F2_BOVIN	-0.005	0.99654	12.8221	-0.0516128	0.95933	0.998679	-4.84011
PDIA3_BOVIN	-0.005	0.99654	11.9217	-0.0505569	0.960161	0.998679	-4.84013
LDHA_BOVIN	-0.005	0.99654	12.8413	-0.0503485	0.960325	0.998679	-4.84013
CAH3_BOVIN	0.015	1.01045	13.465	0.0499524	0.960637	0.998679	-4.84014
NDUC2_BOVIN	-0.0125	0.991373	12.6571	-0.0494199	0.961056	0.998679	-4.84015
A6QLS9_BOVIN	0.005	1.00347	11.625	0.0493611	0.961103	0.998679	-4.84015
CISY_BOVIN	-0.01	0.993092	13.9958	-0.0485505	0.961741	0.998679	-4.84017
F1MN74_BOVIN	0.005	1.00347	13.1587	0.0469442	0.963006	0.998679	-4.8402
CAZA2_BOVIN	-0.005	0.99654	12.7112	-0.0467269	0.963177	0.998679	-4.8402
E1BLA6_BOVIN (+1)	0.005	1.00347	10.4588	0.0462725	0.963535	0.998679	-4.84021
A3KN04_BOVIN	0.005	1.00347	10.4433	0.0459881	0.963758	0.998679	-4.84022
PRDX3_BOVIN	-0.0075	0.994815	12.5096	-0.0455975	0.964066	0.998679	-4.84022
F1N2G0_BOVIN	0.0075	1.00521	11.1621	0.0452708	0.964323	0.998679	-4.84023
G3X778_BOVIN	0.005	1.00347	13.5175	0.0435895	0.965647	0.998679	-4.84026
F1MJT6_BOVIN	-0.005	0.99654	12.5071	-0.0409087	0.967759	0.998679	-4.84031
QCR2_BOVIN	0.0075	1.00521	13.3938	0.0392093	0.969097	0.998679	-4.84033
ATPK_BOVIN	0.0075	1.00521	12.4087	0.0346162	0.972716	0.998679	-4.8404
CAPZB_BOVIN	0.0025	1.00173	13.3883	0.0313192	0.975314	0.998679	-4.84045
CRYAB_BOVIN	-0.005	0.99654	13.6379	-0.0298388	0.97648	0.998679	-4.84047
CYC_BOVIN	-0.0075	0.994815	13.665	-0.0297442	0.976555	0.998679	-4.84047
CACB1_BOVIN (+2)	-0.0025	0.998269	12.6229	-0.0289841	0.977154	0.998679	-4.84048
PSB3_BOVIN	-0.0025	0.998269	10.2775	-0.027121	0.978622	0.998679	-4.8405
G6PI_BOVIN	0.0025	1.00173	11.67	0.0224167	0.982329	0.998679	-4.84054
E1BJA2_BOVIN	0.0025	1.00173	11.9863	0.0209739	0.983466	0.998679	-4.84056
GPDA_BOVIN	0.0025	1.00173	13.7496	0.0200386	0.984204	0.998679	-4.84057
E1BAJ4_BOVIN	-0.0025	0.998269	14.3146	-0.0194688	0.984653	0.998679	-4.84057
MOES_BOVIN	0.0025	1.00173	8.16375	0.0187461	0.985222	0.998679	-4.84058
ACTC_BOVIN	0.0025	1.00173	12.6475	0.0182892	0.985582	0.998679	-4.84058
F1MKT3_BOVIN (+1)	-0.0025	0.998269	11.4592	-0.0179278	0.985867	0.998679	-4.84058
CX6A2_BOVIN	-0.005	0.99654	14.0675	-0.0173417	0.986329	0.998679	-4.84059
F1MTZ2_BOVIN	-0.0025	0.998269	8.13833	-0.0153994	0.98786	0.998679	-4.8406
LEG1_BOVIN	-0.0025	0.998269	14.3733	-0.0146293	0.988467	0.998679	-4.8406
Q0VBZ2_BOVIN	-0.0025	0.998269	11.1008	-0.014123	0.988866	0.998679	-4.84061
ATPO_BOVIN	0.0025	1.00173	12.2717	0.0140759	0.988904	0.998679	-4.84061
PHB2_BOVIN	1.77636e-15	1	11.8812	2.11376e-14	1	1	-4.84065
G3N0I4_BOVIN	0	1	11.7725	0	1	1	-4.84065
RS2_BOVIN	0	1	11.8458	0	1	1	-4.84065
ROA2_BOVIN	-3.55271e-15	1	13.6654	-2.31376e-14	1	1	-4.84065
ARHL1_BOVIN	0	1	13.2475	0	1	1	-4.84065
NNRE_BOVIN	3.55271e-15	1	14.4521	3.44327e-14	1	1	-4.84065

## Sheet: LL36h - LL12h
Accession.Number	logFC	Fold Change	AveExpr	t	P.Value	adj.P.Val	B
MLRS_BOVIN	-0.435	0.739694	12.5325	-3.5811	0.00178137	0.71532	-3.09501
F1MDH3_BOVIN	-0.7075	0.61238	8.24083	-3.35682	0.00301512	0.71532	-3.24299
MYL1_BOVIN	-0.425	0.744839	11.6204	-3.00978	0.00671968	0.71532	-3.47551
E1BNE7_BOVIN	-0.2925	0.816486	13.0708	-2.92189	0.00820472	0.71532	-3.53469
F1MD74_BOVIN (+2)	-0.4775	0.718221	9.17542	-2.81652	0.0104015	0.71532	-3.60559
G3MZK7_BOVIN	-0.3675	0.775125	13.7117	-2.79852	0.010829	0.71532	-3.61768
E1BDJ9_BOVIN (+2)	-0.2425	0.845279	13.3092	-2.75794	0.0118551	0.71532	-3.64493
E1BE25_BOVIN	-0.2325	0.851159	13.8754	-2.73218	0.0125537	0.71532	-3.66221
ACTN1_BOVIN	-0.435	0.739694	13.4633	-2.58655	0.0172963	0.71532	-3.75948
A4IFK4_BOVIN	-0.2475	0.842355	13.1842	-2.54564	0.0189061	0.71532	-3.78664
A6H7I0_BOVIN	-0.2025	0.869043	12.8158	-2.52004	0.0199837	0.71532	-3.80359
TBA4A_BOVIN	-0.2425	0.845279	13.1263	-2.47982	0.021793	0.71532	-3.83015
E1BF59_BOVIN	-0.155	0.898132	13.1425	-2.44709	0.0233775	0.71532	-3.85168
TPM1_BOVIN	-0.3975	0.759173	13.0825	-2.40428	0.025612	0.71532	-3.87974
A6H7J6_BOVIN (+1)	-0.18	0.882703	13.2417	-2.3705	0.0275134	0.71532	-3.90179
A7MBD4_BOVIN	-0.35	0.784584	7.91417	-2.35885	0.0281989	0.71532	-3.90937
G3X757_BOVIN (+1)	-0.185	0.879649	11.8917	-2.35456	0.0284551	0.71532	-3.91216
G3MX45_BOVIN (+1)	-0.2775	0.825019	8.59125	-2.35322	0.0285354	0.71532	-3.91303
E1BPR7_BOVIN	-0.3	0.812252	10.1421	-2.33856	0.0294302	0.71532	-3.92255
E1BCH2_BOVIN	-0.24	0.846745	10.0179	-2.29846	0.0320114	0.71532	-3.94849
F1MBI1_BOVIN	-0.336667	0.791869	14.805	-2.86376	0.0134808	0.71532	-3.97073
F1MWR8_BOVIN (+1)	-0.2675	0.830758	13.2108	-2.26096	0.034612	0.71532	-3.97262
S10A2_BOVIN	-0.6225	0.649544	12.6888	-2.20843	0.0385804	0.71532	-4.00617
2AAA_BOVIN (+1)	-0.155	0.898132	11.3096	-2.20382	0.0389479	0.71532	-4.00911
KAD3_BOVIN	-0.3575	0.780516	12.0658	-2.17023	0.0417226	0.71532	-4.0304
F1MG70_BOVIN (+1)	-0.22	0.858565	10.4525	-2.14052	0.0443251	0.71532	-4.04913
F1MER7_BOVIN	-0.2	0.870551	12.4375	-2.12983	0.0452971	0.71532	-4.05584
F1N757_BOVIN	0.185	1.13682	13.8352	2.20914	0.039121	0.71532	-4.0616
MYL6_BOVIN	-0.435	0.739694	10.3846	-2.10713	0.0474243	0.71532	-4.07005
F1MWE0_BOVIN	-0.2025	0.869043	12.6612	-2.10411	0.0477145	0.71532	-4.07194
ACTS_BOVIN	-0.195	0.873573	12.3392	-2.09045	0.0490451	0.71532	-4.08045
F1MYG5_BOVIN	-0.265	0.832199	12.5217	-2.08211	0.0498743	0.71532	-4.08564
F2Z4F5_BOVIN	-0.535	0.690159	9.19583	-2.06498	0.0516156	0.71532	-4.09626
1433Z_BOVIN	-0.255	0.837987	9.46208	-2.046	0.0536099	0.71532	-4.10799
F1N789_BOVIN	-0.1825	0.881175	12.8433	-2.04572	0.0536389	0.71532	-4.10816
F1MQ37_BOVIN	-0.4075	0.753929	9.14292	-2.04483	0.0537348	0.71532	-4.10871
KCC2B_BOVIN	-0.316667	0.802923	10.8681	-2.47661	0.0280427	0.71532	-4.11109
PDLI3_BOVIN	-0.2025	0.869043	13.8479	-2.0301	0.055332	0.71532	-4.11778
F1MXI4_BOVIN	-0.265	0.832199	9.28792	-2.02601	0.0557831	0.71532	-4.12029
C1QBP_BOVIN	-0.3475	0.785945	11.1662	-2.02056	0.0563893	0.71532	-4.12363
TBA1B_BOVIN	-0.295	0.815072	13.0042	-2.01215	0.0573361	0.71532	-4.12878
TBB4B_BOVIN	-0.16	0.895025	11.6367	-2.01089	0.0574797	0.71532	-4.12956
E1BDK6_BOVIN	-0.2275	0.854114	10.2137	-2.00641	0.0579908	0.71532	-4.1323
DYSF_BOVIN (+1)	-0.1975	0.87206	10.3396	-2.00608	0.0580291	0.71532	-4.1325
HSPB1_BOVIN	-0.245	0.843816	14.3546	-1.9882	0.0601123	0.71532	-4.14341
TMOD4_BOVIN	-0.145	0.904379	13.1008	-1.97775	0.06136	0.71532	-4.14976
ACTC_BOVIN	-0.27	0.82932	12.6475	-1.97523	0.0616636	0.71532	-4.15128
ACTN2_BOVIN	-0.23	0.852635	13.535	-1.95912	0.0636418	0.71532	-4.16104
F1N5M2_BOVIN	-0.3275	0.796916	12.2996	-1.94394	0.0655559	0.71532	-4.1702
EF1B_BOVIN	-0.3075	0.808041	13.1258	-1.90917	0.0701352	0.71532	-4.19104
TBA8_BOVIN	-0.285	0.820742	12.4271	-1.89748	0.0717363	0.71532	-4.198
A2MG_BOVIN	-0.4325	0.740977	9.68625	-1.89145	0.0725741	0.71532	-4.20158
A0A140T8A1_BOVIN (+1)	-0.6425	0.640602	16.3304	-1.88746	0.0731344	0.71532	-4.20395
VIME_BOVIN	-0.3675	0.775125	12.8804	-1.87668	0.0746643	0.71532	-4.21034
E1BE77_BOVIN	-0.1625	0.893475	12.6837	-1.87131	0.0754383	0.71532	-4.21351
Q3ZBU0_BOVIN	-0.175	0.885768	14.4504	-1.86761	0.075974	0.71532	-4.21569
HSP7C_BOVIN	-0.1475	0.902814	13.3792	-1.86623	0.076175	0.71532	-4.21651
ARHL1_BOVIN	-0.2325	0.851159	13.2475	-1.84227	0.0797411	0.71532	-4.23059
PDLI7_BOVIN	-0.1775	0.884234	14.5517	-1.83502	0.080848	0.71532	-4.23483
F1MX69_BOVIN (+1)	-0.29	0.817902	10.8262	-1.83412	0.0809866	0.71532	-4.23536
F1MCK2_BOVIN	-0.19	0.876606	12.5383	-1.83029	0.0815771	0.71532	-4.23759
GPX1_BOVIN	-0.315	0.803851	10.3367	-1.82801	0.081931	0.71532	-4.23892
TELT_BOVIN	-0.1875	0.878126	13.6175	-1.82027	0.0831409	0.71532	-4.24343
E1BLN7_BOVIN	-0.17	0.888843	14.0754	-1.81066	0.0846655	0.71532	-4.24901
E1BMC6_BOVIN	-0.2275	0.854114	13.6888	-1.80801	0.0850902	0.71532	-4.25055
KCRM_BOVIN	-0.2625	0.833642	11.7933	-1.79905	0.0865402	0.71532	-4.25574
F1MMT2_BOVIN	-0.16	0.895025	12.2179	-1.7948	0.0872353	0.71532	-4.25819
MP2K6_BOVIN	-0.155	0.898132	12.1496	-1.78951	0.088107	0.71532	-4.26124
PSA2_BOVIN	-0.325	0.798298	9.85562	-1.87471	0.0838373	0.71532	-4.26786
NXN_BOVIN	-0.3725	0.772443	9.23875	-1.76997	0.0913928	0.71532	-4.27247
PDIA3_BOVIN	-0.175	0.885768	11.9217	-1.76949	0.0914747	0.71532	-4.27274
TBB5_BOVIN	-0.28	0.823591	11.4117	-1.76391	0.0924336	0.71532	-4.27594
ENOB_BOVIN	-0.275	0.82645	12.9879	-1.75073	0.0947304	0.71532	-4.28345
Q8MKH7_BOVIN (+2)	-0.3375	0.791412	12.5083	-1.74811	0.0951933	0.71532	-4.28494
A3KN04_BOVIN	-0.19	0.876606	10.4433	-1.74755	0.0952935	0.71532	-4.28527
CAB39_BOVIN	-0.125	0.917004	11.6671	-1.74411	0.0959044	0.71532	-4.28722
F1N3P2_BOVIN	-0.165	0.891929	10.7708	-1.74291	0.0961178	0.71532	-4.2879
F1MIU2_BOVIN	-0.24	0.846745	12.2796	-1.74107	0.0964469	0.71532	-4.28895
ENPL_BOVIN	-0.2025	0.869043	12.4121	-1.72034	0.100217	0.71532	-4.30066
F1N0E5_BOVIN (+1)	-0.17	0.888843	11.7567	-1.71989	0.100302	0.71532	-4.30092
A1L5B7_BOVIN	-0.25	0.840896	9.92292	-1.71229	0.101715	0.71532	-4.30519
CALM_BOVIN (+1)	-0.2425	0.845279	14.1196	-1.70338	0.103396	0.71532	-4.31019
PCBP1_BOVIN	-0.1575	0.896577	11.6867	-1.70285	0.103496	0.71532	-4.31049
G3MY44_BOVIN	-0.265	0.832199	13.3892	-1.70242	0.103578	0.71532	-4.31073
E1BDX8_BOVIN	-0.21	0.864537	8.51583	-1.6989	0.10425	0.71532	-4.3127
E1BQ40_BOVIN	-0.215	0.861546	10.3425	-1.77874	0.0990318	0.71532	-4.31301
Q24JZ7_BOVIN	-0.285	0.820742	13.205	-1.69191	0.105594	0.71532	-4.31661
IF4A2_BOVIN	-0.1175	0.921784	14.2471	-1.68026	0.107867	0.71532	-4.32309
Q2KJ23_BOVIN	-0.1525	0.89969	12.4933	-1.67295	0.109315	0.71532	-4.32715
KAD1_BOVIN	-0.125	0.917004	12.5696	-1.65666	0.112599	0.71532	-4.33614
A6QLS9_BOVIN	-0.1675	0.890384	11.625	-1.6536	0.113226	0.71532	-4.33783
MYH7_BOVIN	-0.265	0.832199	11.2279	-1.65168	0.11362	0.71532	-4.33888
E1BIS6_BOVIN	-0.145	0.904379	13.3346	-1.63572	0.116945	0.71532	-4.34763
F1MPE5_BOVIN	-0.1675	0.890384	8.44417	-1.63288	0.117545	0.71532	-4.34918
RD23B_BOVIN	-0.1425	0.905948	13.4046	-1.6187	0.120579	0.71532	-4.3569
MYH1_BOVIN	-0.2	0.870551	12.1188	-1.61676	0.120999	0.71532	-4.35795
PSD11_BOVIN	-0.226667	0.854607	11.2975	-1.80776	0.0941959	0.71532	-4.35832
CH60_BOVIN (+1)	-0.1625	0.893475	11.9838	-1.61472	0.121442	0.71532	-4.35905
UBC12_BOVIN	-0.1425	0.905948	11.5113	-1.60702	0.123127	0.71532	-4.36322
HINT1_BOVIN	-0.36	0.779165	13.4531	-1.75917	0.102417	0.71532	-4.37579
QCR8_BOVIN	-0.4725	0.720715	14.8087	-1.58026	0.129137	0.71532	-4.3776
A6H783_BOVIN (+1)	0.14	1.10191	13.5046	1.57823	0.129604	0.71532	-4.37869
HDHD2_BOVIN	-0.16	0.895025	13.2067	-1.57559	0.130211	0.71532	-4.3801
G3X6L9_BOVIN	-0.185	0.879649	10.2629	-1.57393	0.130595	0.71532	-4.38098
PSB4_BOVIN	-0.1775	0.884234	11.1121	-1.57207	0.131025	0.71532	-4.38197
KAP2_BOVIN	-0.2175	0.860055	10.7833	-1.57162	0.13113	0.71532	-4.38222
F1N6K0_BOVIN	-0.335	0.792784	12.1512	-1.57072	0.131339	0.71532	-4.38269
1433E_BOVIN	-0.1675	0.890384	13.8783	-1.56696	0.132216	0.71532	-4.38469
A5PJM2_BOVIN (+1)	-0.165	0.891929	13.8613	-1.56221	0.133328	0.71532	-4.38722
1433G_BOVIN (+1)	-0.115	0.923382	13.5371	-1.56081	0.133657	0.71532	-4.38796
Q05JF3_BOVIN	-0.1375	0.909093	13.2529	-1.54969	0.136301	0.71532	-4.39384
RL8_BOVIN	-0.12	0.920188	13.0846	-1.54737	0.136856	0.71532	-4.39506
RS27A_BOVIN	-0.24	0.846745	15.0329	-1.54487	0.13746	0.71532	-4.39638
G3P_BOVIN	-0.2025	0.869043	12.3683	-1.5435	0.137791	0.71532	-4.3971
A6QLL8_BOVIN	-0.175	0.885768	12.0521	-1.54066	0.138478	0.71532	-4.3986
PHB_BOVIN	-0.1575	0.896577	11.8167	-1.5267	0.141903	0.71532	-4.40591
Q3ZBY4_BOVIN	-0.305	0.809442	10.4704	-1.51028	0.146018	0.71532	-4.41446
E1BBY7_BOVIN	-0.34	0.790041	11.5275	-1.50152	0.148253	0.71532	-4.41899
A5D9F0_BOVIN (+1)	-0.1925	0.875088	10.8488	-1.49075	0.151038	0.71532	-4.42454
RHOA_BOVIN	-0.21	0.864537	12.1944	-1.61836	0.129955	0.71532	-4.42552
ANXA2_BOVIN	-0.27	0.82932	11.5483	-1.48456	0.152662	0.71532	-4.42772
FKB1A_BOVIN	-0.1825	0.881175	13.1958	-1.48397	0.152815	0.71532	-4.42802
PGAM1_BOVIN	-0.135	0.91067	11.4317	-1.4814	0.153494	0.71532	-4.42934
F1MTZ1_BOVIN (+1)	-0.225	0.855595	13.4292	-1.47274	0.155795	0.71532	-4.43376
EDF1_BOVIN	-0.18	0.882703	13.6683	-1.46944	0.15668	0.71532	-4.43545
G5E5C3_BOVIN (+1)	-0.125	0.917004	12.5087	-1.4694	0.156689	0.71532	-4.43546
F1N0F7_BOVIN	-0.215	0.861546	8.61125	-1.46283	0.158464	0.71532	-4.43881
E1BP91_BOVIN	-0.1025	0.931418	13.0733	-1.46244	0.15857	0.71532	-4.439
PGTA_BOVIN	-0.2	0.870551	9.32375	-1.46175	0.158757	0.71532	-4.43935
KAP0_BOVIN	-0.1825	0.881175	12.8454	-1.45038	0.161867	0.71532	-4.4451
F1MLV1_BOVIN (+1)	-0.2125	0.86304	11.4892	-1.44709	0.162778	0.71532	-4.44676
TPIS_BOVIN	-0.1525	0.89969	13.6421	-1.44378	0.163696	0.71532	-4.44843
F1MTI7_BOVIN (+1)	-0.19	0.876606	11.17	-1.44149	0.164336	0.71532	-4.44958
VAPA_BOVIN	-0.325	0.798298	14.8592	-1.44093	0.164493	0.71532	-4.44986
LUM_BOVIN	-0.3325	0.794159	12.4488	-1.43921	0.164973	0.71532	-4.45072
F1MGK9_BOVIN	-0.2625	0.833642	9.25917	-1.4388	0.165088	0.71532	-4.45093
FKBP3_BOVIN	-0.1525	0.89969	14.0283	-1.43818	0.165263	0.71532	-4.45124
PGES2_BOVIN	-0.318333	0.801996	8.55261	-1.45682	0.160846	0.71532	-4.45144
PSB3_BOVIN	-0.1325	0.912249	10.2775	-1.43741	0.165477	0.71532	-4.45162
CAV1_BOVIN	-0.215	0.861546	13.0221	-1.43657	0.165715	0.71532	-4.45205
EFTU_BOVIN	-0.1725	0.887304	11.8358	-1.42861	0.167963	0.71532	-4.45603
F1MC72_BOVIN (+1)	-0.175	0.885768	9.60875	-1.42625	0.168636	0.71532	-4.4572
E1BB91_BOVIN	-0.2	0.870551	12.6446	-1.42559	0.168824	0.71532	-4.45753
PP2BA_BOVIN	-0.1375	0.909093	14.0337	-1.42264	0.169669	0.71532	-4.459
SBDS_BOVIN	-0.105	0.929805	12.9592	-1.42077	0.170204	0.71532	-4.45993
MPI_BOVIN	-0.25	0.840896	8.71042	-1.42016	0.170381	0.71532	-4.46024
G3MZU6_BOVIN	-0.1725	0.887304	12.5921	-1.41615	0.171537	0.71532	-4.46223
F1MWN3_BOVIN	-0.145	0.904379	12.4408	-1.40426	0.175	0.724831	-4.46811
A7E3S8_BOVIN	-0.1575	0.896577	12.7808	-1.39451	0.177883	0.731828	-4.4729
GYS1_BOVIN	-0.16	0.895025	12.935	-1.38803	0.179819	0.734706	-4.47607
ACTB_BOVIN (+1)	-0.1625	0.893475	12.1579	-1.37712	0.183118	0.734706	-4.48139
DRS7B_BOVIN (+1)	-0.1775	0.884234	9.68583	-1.37417	0.184018	0.734706	-4.48283
F1MKG2_BOVIN	-0.23	0.852635	14.1517	-1.36888	0.185641	0.734706	-4.48539
PSMD2_BOVIN	-0.15	0.90125	9.48542	-1.36845	0.185774	0.734706	-4.4856
A6H7E3_BOVIN (+1)	-0.26	0.835088	10.1179	-1.36332	0.187361	0.736232	-4.48808
F1N0L9_BOVIN	-0.1225	0.918594	11.4938	-1.35491	0.189982	0.739886	-4.49213
ANXA5_BOVIN	-0.1425	0.905948	11.5404	-1.35261	0.190705	0.739886	-4.49323
NU5M_BOVIN (+1)	0.386667	1.30737	9.0825	1.41405	0.181213	0.734706	-4.4945
PNPH_BOVIN	-0.11	0.926588	11.7567	-1.34593	0.192816	0.743372	-4.49643
Q2KJ47_BOVIN	-0.1775	0.884234	11.0342	-1.33529	0.196213	0.751539	-4.5015
TCPG_BOVIN	-0.115	0.923382	12.5162	-1.33165	0.197386	0.751539	-4.50323
G3N3S8_BOVIN	-0.23	0.852635	9.5225	-1.31554	0.202647	0.758016	-4.51083
F1MJ28_BOVIN	-0.125	0.917004	13.0754	-1.31445	0.203008	0.758016	-4.51135
DESM_BOVIN	-0.1325	0.912249	13.6688	-1.31188	0.203859	0.758016	-4.51255
PSA1_BOVIN	-0.1475	0.902814	14.5142	-1.31024	0.204404	0.758016	-4.51332
CK054_BOVIN	-0.28	0.823591	8.8975	-1.30423	0.206408	0.758016	-4.51613
UBA1_BOVIN	-0.085	0.942785	11.1821	-1.30393	0.206507	0.758016	-4.51627
F1MKP6_BOVIN	-0.1425	0.905948	10.8008	-1.29922	0.208089	0.759278	-4.51847
G3N3C9_BOVIN	-0.105	0.929805	13.2238	-1.29357	0.209999	0.761711	-4.5211
ALAT1_BOVIN	-0.255833	0.837503	9.80687	-1.29542	0.218056	0.766495	-4.52463
Q08E45_BOVIN	-0.12	0.920188	10.1233	-1.27894	0.215004	0.766495	-4.52785
E1BNE2_BOVIN (+1)	-0.095	0.936272	10.1542	-1.27636	0.215898	0.766495	-4.52904
F1MJW7_BOVIN	-0.1275	0.915416	12.755	-1.27136	0.217637	0.766495	-4.53134
F1ME15_BOVIN	-0.3375	0.791412	12.6071	-1.26956	0.218263	0.766495	-4.53216
LMCD1_BOVIN	-0.1475	0.902814	12.3588	-1.26797	0.21882	0.766495	-4.53288
F1MUY2_BOVIN	-0.9925	0.502606	10.9933	-1.26423	0.220134	0.766718	-4.53459
NDUS6_BOVIN	-0.368333	0.774677	9.854	-1.28295	0.224143	0.768047	-4.53669
E1BPX8_BOVIN	-0.1775	0.884234	11.6696	-1.25756	0.222491	0.768047	-4.53763
F1MD77_BOVIN	-0.15	0.90125	11.8667	-1.2413	0.228314	0.768047	-4.54497
GRP78_BOVIN	-0.1025	0.931418	11.2487	-1.23969	0.228899	0.768047	-4.5457
Q3SZA4_BOVIN	-0.15	0.90125	10.9883	-1.23567	0.230358	0.768047	-4.5475
PRDX5_BOVIN	-0.1175	0.921784	12.7392	-1.23382	0.231032	0.768047	-4.54833
DHPR_BOVIN	-0.1675	0.890384	12.1825	-1.22526	0.234174	0.768047	-4.55215
NDUA5_BOVIN	-0.2625	0.833642	12.8933	-1.22012	0.236075	0.768047	-4.55443
PDCD5_BOVIN	-0.2825	0.822165	9.20833	-1.21889	0.236532	0.768047	-4.55498
A6QPG6_BOVIN	-0.12	0.920188	11.2012	-1.21415	0.246622	0.768047	-4.55655
DNJA2_BOVIN	-0.1375	0.909093	12.875	-1.21207	0.239076	0.768047	-4.558
E1B8N9_BOVIN	-0.1225	0.918594	11.7662	-1.2108	0.239552	0.768047	-4.55856
F1MUC5_BOVIN	-0.13	0.913831	10.8775	-1.20685	0.241039	0.768047	-4.5603
F1N2K1_BOVIN	-0.125	0.917004	13.1433	-1.20636	0.241223	0.768047	-4.56051
G3MZZ6_BOVIN (+1)	-0.105	0.929805	13.1342	-1.20147	0.243074	0.768047	-4.56266
TECR_BOVIN	0.175	1.12896	9.30875	1.19631	0.245035	0.768047	-4.56491
Q29RH9_BOVIN	-0.1175	0.921784	13.0642	-1.19271	0.246412	0.768047	-4.56648
F1ME62_BOVIN	-0.1775	0.884234	8.12167	-1.18944	0.24767	0.768047	-4.56791
ODPX_BOVIN	-0.135	0.91067	13.1658	-1.18826	0.248124	0.768047	-4.56842
H2AJ_BOVIN	-0.1275	0.915416	13.2467	-1.18796	0.248241	0.768047	-4.56855
G5E631_BOVIN	-0.165	0.891929	9.00563	-1.1646	0.265434	0.769855	-4.57182
ACTN3_BOVIN	-0.1175	0.921784	13.0646	-1.17789	0.252144	0.768047	-4.57291
QCR7_BOVIN	-0.3525	0.783226	14.53	-1.17301	0.254054	0.768047	-4.57502
G3N088_BOVIN	-0.435	0.739694	12.7417	-1.17218	0.254377	0.768047	-4.57537
HS90B_BOVIN	-0.14	0.907519	12.95	-1.17085	0.254899	0.768047	-4.57594
OLA1_BOVIN	-0.115	0.923382	12.3825	-1.16995	0.255255	0.768047	-4.57633
G3N0V2_BOVIN	-0.895	0.537747	13.05	-1.16943	0.255459	0.768047	-4.57655
RS18_BOVIN	-0.13	0.913831	13.3413	-1.16926	0.255525	0.768047	-4.57662
MYG_BOVIN	-0.34	0.790041	12.3625	-1.16908	0.255598	0.768047	-4.5767
CPNS1_BOVIN	-0.1425	0.905948	8.06917	-1.15992	0.259226	0.769855	-4.58062
CAN1_BOVIN	-0.1075	0.928195	13.0433	-1.15933	0.259458	0.769855	-4.58087
TPM2_BOVIN	-0.21	0.864537	13.7054	-1.15299	0.261995	0.769855	-4.58356
F1MRQ7_BOVIN	-0.1	0.933033	13.2433	-1.15217	0.262324	0.769855	-4.58391
A5D7M6_BOVIN (+2)	-0.865	0.549046	12.0175	-1.14877	0.263691	0.769855	-4.58535
PGK1_BOVIN	-0.1025	0.931418	13.7688	-1.14858	0.26377	0.769855	-4.58543
MYOZ2_BOVIN	-0.355	0.78187	11.6679	-1.13748	0.268275	0.769855	-4.59011
Q29RI2_BOVIN	-0.105	0.929805	13.2562	-1.12824	0.272066	0.769855	-4.59397
MACD1_BOVIN	-0.11	0.926588	12.7192	-1.12625	0.272888	0.769855	-4.5948
GRP75_BOVIN	-0.2075	0.866037	12.5671	-1.12506	0.273379	0.769855	-4.59529
F2Z4E8_BOVIN	-0.1575	0.896577	14.1079	-1.12231	0.274521	0.769855	-4.59644
F1N7D7_BOVIN	-0.213333	0.862542	16.0475	-1.07322	0.302992	0.790357	-4.59752
AK1A1_BOVIN	-0.1575	0.896577	13.6237	-1.11917	0.275827	0.769855	-4.59774
F1MJH1_BOVIN (+1)	-0.2025	0.869043	13.5758	-1.1188	0.275984	0.769855	-4.59789
Q3ZBX0_BOVIN	-0.135	0.91067	13.4696	-1.1149	0.277611	0.769855	-4.5995
A6QP82_BOVIN	-0.1125	0.924984	12.6379	-1.11014	0.279611	0.769855	-4.60147
E1BDZ2_BOVIN	-0.175	0.885768	12.5733	-1.1098	0.279753	0.769855	-4.6016
E1BI98_BOVIN	-0.175	0.885768	13.4987	-1.10515	0.281717	0.769855	-4.60351
HS90A_BOVIN	-0.115	0.923382	13.0954	-1.10452	0.281985	0.769855	-4.60377
CRYAB_BOVIN	-0.185	0.879649	13.6379	-1.10404	0.282189	0.769855	-4.60397
SYSC_BOVIN	-0.1425	0.905948	12.5467	-1.10313	0.282573	0.769855	-4.60434
ANX11_BOVIN (+2)	-0.1175	0.921784	13.2404	-1.09498	0.286044	0.773586	-4.60766
H10_BOVIN	-0.185	0.879649	13.6542	-1.09315	0.286829	0.773586	-4.60841
NDUC2_BOVIN	-0.275	0.82645	12.6571	-1.08724	0.289373	0.773586	-4.6108
F1MTP5_BOVIN (+1)	-0.095	0.936272	13.8433	-1.08551	0.290121	0.773586	-4.6115
F1MQI3_BOVIN	-0.09	0.939523	13.8621	-1.0829	0.291248	0.773586	-4.61255
TCPB_BOVIN	-0.1725	0.887304	9.4875	-1.08229	0.291514	0.773586	-4.6128
Q32L46_BOVIN	0.17	1.12506	14.4563	1.0678	0.297848	0.783495	-4.6186
TNNC1_BOVIN	-0.245	0.843816	13.4725	-1.06609	0.298605	0.783495	-4.61929
PRS8_BOVIN	-0.1575	0.896577	10.0275	-1.06501	0.299083	0.783495	-4.61972
A5PJE3_BOVIN (+1)	-0.39	0.76313	11.4979	-1.05026	0.305652	0.793919	-4.62555
F6QHN4_BOVIN	-0.0975	0.934651	11.5942	-1.04371	0.3086	0.798192	-4.62811
RS5_BOVIN	-0.095	0.936272	11.1088	-1.03719	0.311559	0.802461	-4.63065
RL4_BOVIN	-0.1	0.933033	10.5762	-1.03034	0.314683	0.807116	-4.63331
F1N7F9_BOVIN	-0.145	0.904379	12.9217	-1.02056	0.319188	0.809094	-4.63707
DNJB4_BOVIN	-0.1	0.933033	12.4471	-1.0158	0.321398	0.809094	-4.63889
A4FUD0_BOVIN	-0.1975	0.87206	8.52437	-0.984411	0.34316	0.809094	-4.63899
RAN_BOVIN	0.0725	1.05154	13.8938	1.01158	0.323363	0.809094	-4.6405
LDHA_BOVIN	-0.1	0.933033	12.8413	-1.00697	0.325522	0.809094	-4.64225
G3N0I4_BOVIN	-0.1275	0.915416	11.7725	-1.00106	0.328303	0.809094	-4.64449
FHL3_BOVIN	-0.16	0.895025	13.3438	-0.985462	0.335724	0.809094	-4.65034
HNRPK_BOVIN	-0.1125	0.924984	11.2954	-0.982628	0.337085	0.809094	-4.65139
PHB2_BOVIN	-0.0825	0.94442	11.8812	-0.981702	0.33753	0.809094	-4.65173
CO1A2_BOVIN	-0.61	0.655197	11.1542	-0.978455	0.339095	0.809094	-4.65294
HS71B_BOVIN	-0.14	0.907519	13.3783	-0.976914	0.33984	0.809094	-4.65351
AL4A1_BOVIN	-0.166667	0.890899	9.2975	-0.851328	0.410235	0.809094	-4.65366
E1BKM4_BOVIN	-0.2	0.870551	9.56391	-0.975867	0.340905	0.809094	-4.65379
SNTA1_BOVIN	-0.21	0.864537	13.4783	-0.973584	0.341452	0.809094	-4.65473
Q0VD16_BOVIN	-0.0866667	0.941696	12.0169	-0.93481	0.367191	0.809094	-4.65509
STIP1_BOVIN	-0.11	0.926588	13.3704	-0.972181	0.342133	0.809094	-4.65525
PGP_BOVIN	-0.0825	0.94442	13.1846	-0.971665	0.342384	0.809094	-4.65544
G5E6M8_BOVIN (+1)	-0.12	0.920188	12.9244	-0.837368	0.41775	0.81037	-4.65684
TRFE_BOVIN	-0.1525	0.89969	13.7383	-0.967416	0.344453	0.809094	-4.657
F1N775_BOVIN	-0.1075	0.928195	12.4029	-0.963711	0.346264	0.809094	-4.65836
G5E5N5_BOVIN (+1)	-0.23	0.852635	13.0175	-0.958459	0.348842	0.809094	-4.66027
H9GW43_BOVIN	-0.1725	0.887304	9.66458	-0.957867	0.349134	0.809094	-4.66048
F1MWD3_BOVIN	-0.095	0.936272	13.1129	-0.951761	0.352149	0.809094	-4.6627
SAR1B_BOVIN	-0.135	0.91067	11.2717	-0.95154	0.352259	0.809094	-4.66278
F1MHA5_BOVIN	0.14	1.10191	18.0669	0.745665	0.469346	0.829132	-4.66331
A6QLD3_BOVIN	-0.0975	0.934651	13.4113	-0.944964	0.355528	0.809094	-4.66514
S10A1_BOVIN	-0.4425	0.735858	12.4075	-0.942459	0.356778	0.809094	-4.66604
F1MPU4_BOVIN	-0.1475	0.902814	13.6162	-0.942134	0.35694	0.809094	-4.66616
Q3SZ00_BOVIN	-0.1775	0.884234	11.245	-0.937105	0.359461	0.809094	-4.66796
F1N690_BOVIN	-0.1175	0.921784	13.0762	-0.937087	0.35947	0.809094	-4.66796
UBE2N_BOVIN	-0.1075	0.928195	15.3083	-0.937045	0.359491	0.809094	-4.66798
F1MDN4_BOVIN (+1)	-0.0925	0.937896	11.8029	-0.933498	0.361276	0.809094	-4.66924
PGS2_BOVIN	-0.255	0.837987	15.0021	-0.932877	0.361589	0.809094	-4.66946
F1MKT3_BOVIN (+1)	-0.13	0.913831	11.4592	-0.932246	0.361907	0.809094	-4.66968
F1N2F2_BOVIN	-0.09	0.939523	12.8221	-0.92903	0.363532	0.809094	-4.67082
F1MFZ5_BOVIN	-0.13	0.913831	10.5608	-0.928949	0.363573	0.809094	-4.67085
TPPP3_BOVIN	-0.24	0.846745	12.6062	-0.926193	0.36497	0.809094	-4.67183
RAB1B_BOVIN	-0.11	0.926588	10.3408	-0.926128	0.365003	0.809094	-4.67185
UCRI_BOVIN	-0.185	0.879649	13.6267	-0.924716	0.36572	0.809094	-4.67235
F1N338_BOVIN	-0.23	0.852635	12.9062	-0.923544	0.366316	0.809094	-4.67276
PGM1_BOVIN	-0.1225	0.918594	13.7438	-0.920867	0.367679	0.809094	-4.6737
ACADV_BOVIN	-0.17	0.888843	13.3808	-0.918152	0.369065	0.809094	-4.67465
F1MNM7_BOVIN	-0.1125	0.924984	11.5779	-0.909641	0.373434	0.809094	-4.67762
E1BFV0_BOVIN	-0.08	0.946058	9.40458	-0.909236	0.373643	0.809094	-4.67776
G3PT_BOVIN	-0.095	0.936272	12.0354	-0.905425	0.375611	0.809094	-4.67908
Q08DA2_BOVIN	-0.136667	0.909618	7.6775	-0.731038	0.477929	0.832063	-4.67968
CX7A1_BOVIN	0.205	1.15269	15.2304	0.899802	0.378527	0.809094	-4.68102
PARK7_BOVIN	-0.12	0.920188	14.4821	-0.898177	0.379373	0.809094	-4.68158
F1MX63_BOVIN	-0.2175	0.860055	12.675	-0.896083	0.380464	0.809094	-4.6823
PSA7_BOVIN	-0.0825	0.94442	12.9133	-0.89373	0.381693	0.809094	-4.6831
ESTD_BOVIN	-0.0975	0.934651	12.4742	-0.890407	0.383433	0.809094	-4.68424
BLVRB_BOVIN	-0.14	0.907519	13.23	-0.88739	0.385017	0.809094	-4.68527
CSRP3_BOVIN	-0.44	0.737135	13.2829	-0.885365	0.386082	0.809094	-4.68595
ACBP_BOVIN	-0.1775	0.884234	15.1787	-0.883605	0.38701	0.809094	-4.68655
COF2_BOVIN	-0.1	0.933033	14.7158	-0.883366	0.387137	0.809094	-4.68663
C1JZ67_BOVIN	-0.2475	0.842355	8.647	-0.879932	0.391312	0.809094	-4.68718
ATP5J_BOVIN	-0.245	0.843816	14.2467	-0.880926	0.388425	0.809094	-4.68745
UB2V1_BOVIN	-0.0825	0.94442	12.2487	-0.875249	0.391435	0.809094	-4.68937
RL6_BOVIN	-0.1425	0.905948	8.31125	-0.874215	0.391985	0.809094	-4.68971
TCPZ_BOVIN	-0.1	0.933033	9.94583	-0.868463	0.395053	0.809094	-4.69164
COX5A_BOVIN	-0.245	0.843816	14.2654	-0.862977	0.397993	0.809094	-4.69346
A6QNZ7_BOVIN (+1)	-0.735	0.600818	12.7737	-0.858923	0.400175	0.809094	-4.6948
RLA2_BOVIN	-0.115	0.923382	10.9771	-0.858185	0.400573	0.809094	-4.69505
VDAC2_BOVIN	0.1125	1.0811	14.0954	0.854682	0.402466	0.809094	-4.6962
PRDX1_BOVIN	-0.1175	0.921784	15.1183	-0.852438	0.403681	0.809094	-4.69694
G3MYQ1_BOVIN	-0.0833333	0.943874	10.5931	-0.791532	0.443059	0.824931	-4.69782
PTPA_BOVIN	0.0775	1.05519	11.5975	0.848774	0.405671	0.809094	-4.69814
CAPZB_BOVIN	-0.0675	0.95429	13.3883	-0.845619	0.40739	0.809094	-4.69916
H4_BOVIN	-0.08	0.946058	14.8925	-0.845615	0.407392	0.809094	-4.69917
RT36_BOVIN	-0.205	0.867539	13.8975	-0.845274	0.407578	0.809094	-4.69928
EF1A2_BOVIN	-0.0725	0.950989	14.0867	-0.844745	0.407866	0.809094	-4.69945
PUR9_BOVIN	-0.09	0.939523	9.82375	-0.8433	0.408656	0.809094	-4.69992
ATPB_BOVIN	-0.115	0.923382	12.7517	-0.843259	0.408678	0.809094	-4.69993
DHDH_BOVIN	-0.1825	0.881175	13.685	-0.842939	0.408853	0.809094	-4.70004
E1BA93_BOVIN	-0.1025	0.931418	11.2883	-0.842212	0.409251	0.809094	-4.70027
F1MJT6_BOVIN	-0.1025	0.931418	12.5071	-0.838629	0.411213	0.809094	-4.70143
A6QP89_BOVIN	-0.0725	0.950989	13.8504	-0.836828	0.412203	0.809094	-4.70201
ANXA7_BOVIN	-0.0625	0.957603	11.9821	-0.835148	0.413126	0.809094	-4.70256
MPCP_BOVIN	0.145	1.10573	14.3846	0.827779	0.417194	0.81037	-4.70492
PLAK_BOVIN	-0.345	0.787308	9.55937	-0.464445	0.650132	0.881705	-4.70522
F1MZL0_BOVIN (+1)	-0.1025	0.931418	13.3358	-0.826724	0.417779	0.81037	-4.70526
MSRA_BOVIN	-0.1225	0.918594	13.8171	-0.824393	0.419071	0.81037	-4.706
RB11B_BOVIN	-0.0816667	0.944965	14.5844	-0.586927	0.567463	0.846363	-4.7063
A1A4L7_BOVIN	-0.1725	0.887304	12.53	-0.822025	0.420388	0.81037	-4.70675
A6H7D7_BOVIN	-0.135	0.91067	11.4467	-0.818911	0.422122	0.811163	-4.70774
F1N2G0_BOVIN	0.135	1.09809	11.1621	0.814875	0.424378	0.812949	-4.70901
F1MX04_BOVIN	-0.1175	0.921784	10.5038	-0.812116	0.425924	0.813369	-4.70988
F6QLM5_BOVIN	-0.0625	0.957603	13.2846	-0.807702	0.428404	0.815565	-4.71126
DHR11_BOVIN	-0.07	0.952638	11.4975	-0.406766	0.690901	0.900304	-4.71158
ECHM_BOVIN	-0.1125	0.924984	13.075	-0.803332	0.430869	0.817718	-4.71262
A1AT_BOVIN	-0.15	0.90125	13.6971	-0.796638	0.434662	0.82237	-4.7147
F1N2A2_BOVIN (+1)	-0.115	0.923382	12.47	-0.789114	0.43895	0.824931	-4.71701
QCR2_BOVIN	-0.15	0.90125	13.3938	-0.784187	0.441771	0.824931	-4.71851
APOA1_BOVIN	-0.175	0.885768	11.8179	-0.781383	0.443382	0.824931	-4.71937
F1MN74_BOVIN	-0.0825	0.94442	13.1587	-0.77458	0.447305	0.824931	-4.72142
G8JKZ8_BOVIN (+1)	-0.1125	0.924984	12.9821	-0.773108	0.448157	0.824931	-4.72186
F1MG92_BOVIN (+1)	-0.114167	0.923916	10.8944	-0.700144	0.49637	0.837037	-4.72193
Q3SWX4_BOVIN	-0.1425	0.905948	13.8837	-0.772825	0.448321	0.824931	-4.72195
ALDH2_BOVIN	-0.12	0.920188	12.5733	-0.771963	0.44882	0.824931	-4.72221
E1B8G4_BOVIN (+2)	-0.045	0.96929	13.9581	-0.482255	0.637769	0.877142	-4.7223
F1N048_BOVIN	-0.31	0.806642	11.6096	-0.761592	0.454854	0.824931	-4.7253
F1MKE9_BOVIN	-0.1025	0.931418	11.2325	-0.761281	0.455035	0.824931	-4.72539
ANXA6_BOVIN	-0.0625	0.957603	13.1708	-0.757807	0.457068	0.824931	-4.72642
ENOA_BOVIN (+1)	-0.0775	0.947698	13.6438	-0.756526	0.457819	0.824931	-4.72679
COQ9_BOVIN	-0.1475	0.902814	12.5367	-0.754796	0.458834	0.824931	-4.7273
NDUA2_BOVIN	-0.19	0.876606	14.0667	-0.75431	0.459119	0.824931	-4.72745
CACB1_BOVIN (+2)	-0.065	0.955945	12.6229	-0.753586	0.459545	0.824931	-4.72766
F1N3V0_BOVIN	-0.0875	0.941152	8.64417	-0.753276	0.459728	0.824931	-4.72775
NDUAB_BOVIN	0.145	1.10573	13.2083	0.750183	0.461548	0.824931	-4.72865
F1MX12_BOVIN	-0.1375	0.909093	10.7821	-0.748866	0.462324	0.824931	-4.72904
Q0VBZ2_BOVIN	-0.1325	0.912249	11.1008	-0.748521	0.462528	0.824931	-4.72914
TNNT1_BOVIN	-0.115	0.923382	14.1992	-0.747839	0.46293	0.824931	-4.72934
A0A140T897_BOVIN	-0.125	0.917004	14.0008	-0.743927	0.465244	0.825407	-4.73048
G1K1X0_BOVIN (+1)	-0.1125	0.924984	12.9287	-0.742835	0.46589	0.825407	-4.73079
F1MYV9_BOVIN	-0.153333	0.899171	13.0581	-0.663441	0.518822	0.837037	-4.73089
A5PK37_BOVIN	0.02	1.01396	11.74	0.102099	0.920261	0.977678	-4.73145
PSA5_BOVIN	-0.025	0.982821	11.1544	-0.0733813	0.942637	0.982927	-4.73211
F1MYM9_BOVIN	0.03	1.02101	8.24812	0.0536792	0.95802	0.986246	-4.73243
FETUA_BOVIN	0.01	1.00696	13.9894	0.0373627	0.970772	0.993462	-4.73262
AL1A1_BOVIN	-0.2575	0.836536	12.5787	-0.732696	0.471922	0.831288	-4.73371
Q148H2_BOVIN	-0.5225	0.696164	11.93	-0.727286	0.475159	0.832063	-4.73525
EF2_BOVIN	-0.0575	0.960928	13.3487	-0.725806	0.476047	0.832063	-4.73567
CLH1_BOVIN (+1)	-0.0691667	0.953188	8.77562	-0.635724	0.53616	0.837037	-4.73737
NDUV1_BOVIN	-0.14	0.907519	13.2554	-0.718871	0.480221	0.832063	-4.73763
GAMT_BOVIN	0.0875	1.06253	13.2221	0.717638	0.480965	0.832063	-4.73798
F1N7X3_BOVIN (+1)	-0.1025	0.931418	8.67917	-0.7161	0.481894	0.832063	-4.73841
F1MM07_BOVIN	-0.429167	0.742691	8.418	-0.632549	0.535545	0.837037	-4.73893
F1MBP8_BOVIN	-0.0825	0.94442	12.4925	-0.713994	0.483168	0.832063	-4.739
F1MAV0_BOVIN (+1)	-0.225	0.855595	12.9983	-0.71135	0.48477	0.832063	-4.73973
F1MME6_BOVIN	-0.05	0.965936	14.0308	-0.710091	0.485535	0.832063	-4.74008
CH10_BOVIN	-0.1075	0.928195	13.0996	-0.70943	0.485936	0.832063	-4.74027
TPM3_BOVIN	-0.15	0.90125	14.0858	-0.701368	0.490848	0.837037	-4.74249
F1MHT1_BOVIN	-0.0525	0.964264	13.5558	-0.695834	0.494236	0.837037	-4.74401
G6PI_BOVIN	-0.0775	0.947698	11.67	-0.694919	0.494798	0.837037	-4.74426
E1BPV6_BOVIN	-0.21	0.864537	10.3721	-0.685951	0.50032	0.837037	-4.74668
IF5A1_BOVIN	-0.08	0.946058	14.9388	-0.680913	0.503438	0.837037	-4.74803
F1MWR3_BOVIN	-0.1225	0.918594	12.1062	-0.679545	0.504287	0.837037	-4.7484
F1N0W6_BOVIN	-0.095	0.936272	12.1742	-0.679202	0.504499	0.837037	-4.74849
RS2_BOVIN	-0.08	0.946058	11.8458	-0.675971	0.506507	0.837037	-4.74935
F1MNT4_BOVIN	-0.075	0.949342	10.5279	-0.675496	0.506803	0.837037	-4.74948
HCD2_BOVIN	0.0725	1.05154	10.3938	0.673871	0.507815	0.837037	-4.74991
G5E580_BOVIN-DECOY	-0.155	0.898132	11.3771	-0.673448	0.508078	0.837037	-4.75002
H12_BOVIN	-0.1425	0.905948	16.1782	-0.582941	0.566861	0.846363	-4.75005
F1MBR1_BOVIN	-0.105	0.929805	13.3746	-0.673235	0.508211	0.837037	-4.75008
CO1A1_BOVIN	-0.4175	0.748721	12.785	-0.669398	0.510606	0.837037	-4.75109
Q3ZCI4_BOVIN	0.0383333	1.02693	8.19063	0.178295	0.861283	0.942797	-4.7516
CAH3_BOVIN	-0.2	0.870551	13.465	-0.666032	0.512711	0.837037	-4.75197
HBB_BOVIN	-0.1925	0.875088	13.3517	-0.665026	0.513342	0.837037	-4.75223
RS3_BOVIN	-0.0183333	0.987373	13.19	-0.162633	0.873347	0.950467	-4.75239
PRAF3_BOVIN	-0.08	0.946058	9.92625	-0.663271	0.514443	0.837037	-4.75269
ACPH_BOVIN	-0.1025	0.931418	9.02812	-0.55919	0.585686	0.850658	-4.75395
E1BLY1_BOVIN (+2)	-0.0808333	0.945511	14.5512	-0.558281	0.586288	0.850658	-4.75414
G3X861_BOVIN (+1)	-0.0283333	0.980552	13.6487	-0.11902	0.907107	0.972313	-4.75421
G5E531_BOVIN (+1)	0.025	1.01748	8.72875	0.111935	0.912612	0.972923	-4.75445
SYDC_BOVIN	-0.14	0.907519	12.0887	-0.65397	0.520298	0.837037	-4.7551
THIM_BOVIN	-0.11	0.926588	13.2217	-0.652161	0.521441	0.837037	-4.75557
E1BJ20_BOVIN (+1)	0.00333333	1.00231	13.4262	0.0316344	0.975252	0.994657	-4.75617
MYO1C_BOVIN	-0.005	0.99654	10.7894	-0.0248821	0.980533	0.994657	-4.75622
PRDX6_BOVIN	-0.0675	0.95429	13.8946	-0.64798	0.524088	0.837037	-4.75664
ATPD_BOVIN	-0.17	0.888843	14.135	-0.645841	0.525445	0.837037	-4.75718
KAPCA_BOVIN	0.0625	1.04427	12.8367	0.64547	0.525681	0.837037	-4.75728
CO3_BOVIN (+1)	-0.15	0.90125	12.5312	-0.640128	0.529079	0.837037	-4.75863
A5D984_BOVIN	-0.07	0.952638	13.0875	-0.637479	0.530769	0.837037	-4.7593
G3MYN5_BOVIN	-0.0975	0.934651	14.0396	-0.632408	0.534012	0.837037	-4.76056
F1MCF8_BOVIN (+1)	-0.235	0.849685	11.2975	-0.632088	0.534217	0.837037	-4.76064
F1MGC0_BOVIN	-0.0875	0.941152	14.0762	-0.631457	0.534621	0.837037	-4.7608
A2VE06_BOVIN	-0.065	0.955945	12.6854	-0.630296	0.535366	0.837037	-4.76109
F1MW57_BOVIN (+4)	-0.0625	0.957603	11.3187	-0.629241	0.536043	0.837037	-4.76135
ACYP2_BOVIN	-0.065	0.955945	14.7492	-0.627027	0.537465	0.837037	-4.7619
G3N0V0_BOVIN	-0.2925	0.816486	13.9113	-0.62619	0.538003	0.837037	-4.76211
NDUAA_BOVIN	-0.175	0.885768	12.6463	-0.625638	0.538358	0.837037	-4.76224
E1BLA6_BOVIN (+1)	-0.0675	0.95429	10.4588	-0.624678	0.538976	0.837037	-4.76248
NDUA6_BOVIN	-0.1875	0.878126	14.07	-0.624077	0.539363	0.837037	-4.76263
E1BDQ4_BOVIN	-0.0525	0.964264	12.1554	-0.619677	0.542201	0.8378	-4.76371
F1N7B5_BOVIN	0.1975	1.14671	9.74625	0.618427	0.543009	0.8378	-4.76402
PRDX2_BOVIN	-0.09	0.939523	13.4796	-0.615628	0.544819	0.8378	-4.7647
A6QNL5_BOVIN	-0.0675	0.95429	10.3554	-0.612654	0.546747	0.8378	-4.76542
AT2A1_BOVIN (+1)	-0.0525	0.964264	13.7667	-0.611463	0.54752	0.8378	-4.76571
ATPG_BOVIN	-0.1	0.933033	14.1217	-0.610639	0.548055	0.8378	-4.76591
F1MGU7_BOVIN (+2)	-0.2575	0.836536	14.6671	-0.607792	0.549906	0.838538	-4.76659
A0A0N4STN0_BOVIN (+1)	-0.1125	0.924984	12.1467	-0.599285	0.555456	0.842074	-4.76862
F1MJJ8_BOVIN (+1)	-0.0625	0.957603	10.5567	-0.597521	0.556611	0.842074	-4.76904
3HIDH_BOVIN	0.1275	1.0924	10.8163	0.595869	0.557693	0.842074	-4.76943
CY1_BOVIN	-0.165	0.891929	15.1642	-0.595829	0.557719	0.842074	-4.76944
TMOD1_BOVIN	-0.0825	0.94442	12.3229	-0.592635	0.559815	0.843161	-4.77019
A6QNM9_BOVIN	-0.07	0.952638	12.9337	-0.58987	0.561633	0.843826	-4.77084
F1MIZ9_BOVIN	-0.0725	0.950989	12.6721	-0.581592	0.567093	0.846363	-4.77276
HINT2_BOVIN	-0.0875	0.941152	11.4271	-0.574563	0.571751	0.850658	-4.77437
PP1R7_BOVIN	0.09	1.06437	10.5675	0.571459	0.573813	0.850658	-4.77507
G3X778_BOVIN	-0.065	0.955945	13.5175	-0.566663	0.577008	0.850658	-4.77616
E1BE28_BOVIN	-0.065	0.955945	10.2371	-0.566391	0.57719	0.850658	-4.77622
A4FV78_BOVIN	-0.0425	0.970971	13.705	-0.564548	0.57842	0.850658	-4.77663
ALDR_BOVIN	-0.0425	0.970971	14.0279	-0.559672	0.581682	0.850658	-4.77772
CAH2_BOVIN	-0.1975	0.87206	12.9433	-0.558536	0.582443	0.850658	-4.77797
G3X6W9_BOVIN	0.155	1.11342	13.7517	0.555155	0.584711	0.850658	-4.77872
E1BF23_BOVIN	-0.045	0.96929	13.4708	-0.550112	0.588103	0.850658	-4.77983
GLO2_BOVIN	-0.0775	0.947698	14.4308	-0.54948	0.588529	0.850658	-4.77996
F1MDM4_BOVIN (+1)	-0.1075	0.928195	13.0729	-0.54777	0.589681	0.850658	-4.78034
F1MQI1_BOVIN	0.165	1.12117	12.3887	0.546561	0.590497	0.850658	-4.7806
G8JKV6_BOVIN (+1)	-0.0525	0.964264	12.5488	-0.54558	0.591159	0.850658	-4.78081
COX7C_BOVIN	-0.13	0.913831	15.5592	-0.541879	0.593661	0.852258	-4.78161
F1MV74_BOVIN (+1)	-0.075	0.949342	12.8704	-0.538358	0.596045	0.853682	-4.78237
EIF3J_BOVIN	-0.0775	0.947698	11.8467	-0.531403	0.60077	0.8566	-4.78385
AL7A1_BOVIN (+1)	-0.05	0.965936	11.6962	-0.531245	0.600877	0.8566	-4.78388
TAGL_BOVIN	-0.1825	0.881175	10.1762	-0.525686	0.604667	0.858211	-4.78505
CYC_BOVIN	-0.1325	0.912249	13.665	-0.52548	0.604808	0.858211	-4.78509
E1B9N8_BOVIN (+1)	-0.085	0.942785	18.835	-0.377766	0.711796	0.900304	-4.78529
PGFS1_BOVIN (+1)	0.163333	1.11987	13.4187	0.374364	0.714264	0.900304	-4.78577
E1BGW2_BOVIN (+1)	-0.07	0.952638	14.2329	-0.520859	0.607967	0.859663	-4.78606
ODPA_BOVIN	-0.0725	0.950989	13.8754	-0.519882	0.608636	0.859663	-4.78626
A0A0A0MPA4_BOVIN	-0.05	0.965936	13.0938	-0.515666	0.611527	0.861761	-4.78713
ACADS_BOVIN	-0.1325	0.912249	12.345	-0.513234	0.613197	0.862132	-4.78763
ISOC1_BOVIN	-0.0583333	0.960373	9.7825	-0.350995	0.731303	0.905346	-4.78893
ROA2_BOVIN	0.0775	1.05519	13.6654	0.50473	0.619055	0.868377	-4.78935
NDUV2_BOVIN	-0.125	0.917004	11.7104	-0.491409	0.628283	0.874312	-4.792
DRS7C_BOVIN	-0.05	0.965936	9.82958	-0.490816	0.628696	0.874312	-4.79212
COX2_BOVIN	-0.115	0.923382	12.9383	-0.48927	0.629771	0.874312	-4.79242
COX5B_BOVIN	-0.1475	0.902814	13.5846	-0.488666	0.630191	0.874312	-4.79254
SUCB2_BOVIN	-0.08	0.946058	14.2137	-0.488341	0.630418	0.874312	-4.7926
E1BJA2_BOVIN	-0.0575	0.960928	11.9863	-0.482399	0.634561	0.877142	-4.79375
M2OM_BOVIN	0.06	1.04247	13.9025	0.47931	0.63672	0.877142	-4.79434
CDC42_BOVIN	-0.0475	0.967612	13.2642	-0.477221	0.638181	0.877142	-4.79474
F1N206_BOVIN	-0.0675	0.95429	13.2363	-0.473674	0.640667	0.878588	-4.79542
ANXA4_BOVIN	0.07	1.04972	8.84	0.469926	0.643298	0.879282	-4.79612
DNPEP_BOVIN	-0.04	0.972655	11.7392	-0.468868	0.644042	0.879282	-4.79632
ADHX_BOVIN	0.09	1.06437	13.73	0.466465	0.645732	0.879631	-4.79677
GSTM1_BOVIN	-0.06	0.959264	12.9492	-0.461361	0.649328	0.881705	-4.79772
NDUS1_BOVIN	-0.0975	0.934651	11.4563	-0.45217	0.655827	0.886991	-4.7994
Q0VCZ8_BOVIN	-0.0825	0.94442	13.3496	-0.449673	0.657598	0.886991	-4.79985
ACPM_BOVIN (+1)	-0.1275	0.915416	10.8046	-0.448585	0.65837	0.886991	-4.80005
PSA4_BOVIN	-0.0475	0.967612	11.9246	-0.438237	0.665733	0.894795	-4.80188
E1BKQ6_BOVIN	-0.075	0.949342	9.83583	-0.436345	0.667082	0.894795	-4.80222
SYRC_BOVIN	0.0516667	1.03646	9.87	0.228829	0.822618	0.928531	-4.80223
ATP5H_BOVIN	-0.085	0.942785	13.8104	-0.432251	0.670008	0.895127	-4.80293
HBA_BOVIN	-0.155	0.898132	14.0729	-0.431912	0.67025	0.895127	-4.80299
E1BAJ4_BOVIN	-0.055	0.962594	14.3146	-0.428314	0.672826	0.896613	-4.80361
COX41_BOVIN	-0.1	0.933033	14.6279	-0.424105	0.675844	0.898682	-4.80433
SPA31_BOVIN (+1)	-0.0975	0.934651	11.4133	-0.421713	0.677561	0.899015	-4.80473
Q148D3_BOVIN	-0.065	0.955945	12.2608	-0.41603	0.68165	0.900304	-4.80569
IDHP_BOVIN	-0.0975	0.934651	14.2725	-0.41045	0.685674	0.900304	-4.80661
MIC19_BOVIN	-0.0308333	0.978855	14.2169	-0.170373	0.867381	0.946093	-4.80663
NDUA9_BOVIN	-0.0975	0.934651	12.7442	-0.407911	0.687508	0.900304	-4.80703
ATPA_BOVIN	-0.065	0.955945	13.7946	-0.405546	0.689218	0.900304	-4.80742
F6RDV6_BOVIN	-0.0575	0.960928	11.6525	-0.405322	0.68938	0.900304	-4.80745
F1MWN1_BOVIN (+1)	-0.0475	0.967612	9.22958	-0.40324	0.690887	0.900304	-4.80779
NDUS2_BOVIN	-0.0775	0.947698	13.4746	-0.401934	0.691833	0.900304	-4.808
H13_BOVIN	-0.531667	0.691755	17.1116	-0.141167	0.889522	0.961688	-4.80841
MYL3_BOVIN	-0.1175	0.921784	13.6446	-0.397026	0.695393	0.900304	-4.80879
SDHB_BOVIN	-0.12	0.920188	13.0583	-0.394902	0.696937	0.900304	-4.80913
GSTP1_BOVIN	-0.065	0.955945	11.8408	-0.393612	0.697874	0.900304	-4.80933
COQ8A_BOVIN	-0.09	0.939523	14.01	-0.392383	0.698767	0.900304	-4.80953
NDUBA_BOVIN	-0.1175	0.921784	13.3063	-0.391849	0.699156	0.900304	-4.80961
G5E5B8_BOVIN	-0.04	0.972655	15.0121	-0.389707	0.700716	0.900304	-4.80995
E1BF39_BOVIN	0.115	1.08298	8.54125	0.38771	0.70217	0.900304	-4.81026
GDIB_BOVIN	-0.0325	0.977725	12.2304	-0.387689	0.702186	0.900304	-4.81026
UGPA_BOVIN	-0.055	0.962594	13.9721	-0.38273	0.705803	0.900304	-4.81103
ECHB_BOVIN	-0.0625	0.957603	13.0996	-0.380081	0.707739	0.900304	-4.81144
PFKAM_BOVIN	-0.0325	0.977725	13.685	-0.377878	0.70935	0.900304	-4.81177
FABPH_BOVIN	0.105	1.07549	16.1846	0.374458	0.711855	0.900304	-4.81229
AT5F1_BOVIN	-0.06	0.959264	14.6954	-0.372602	0.713215	0.900304	-4.81257
Q08DN5_BOVIN	-0.0575	0.960928	13.4954	-0.370845	0.714503	0.900304	-4.81283
ODPB_BOVIN	-0.055	0.962594	12.4842	-0.369829	0.715249	0.900304	-4.81298
LDHB_BOVIN	-0.08	0.946058	14.3287	-0.367699	0.716813	0.900423	-4.8133
PURA1_BOVIN	-0.0425	0.970971	12.3483	-0.364435	0.719213	0.901051	-4.81378
F1MZ38_BOVIN (+1)	-0.05	0.965936	13.9462	-0.362505	0.720633	0.901051	-4.81406
ODO2_BOVIN	-0.08	0.946058	13.7263	-0.360709	0.721955	0.901051	-4.81432
NDUAD_BOVIN	-0.1	0.933033	13.9413	-0.357099	0.724616	0.901051	-4.81484
HEMO_BOVIN	-0.14	0.907519	13.4133	-0.357035	0.724663	0.901051	-4.81485
A7YY43_BOVIN (+1)	0.025	1.01748	12.4571	0.354594	0.726464	0.901462	-4.8152
TCTP_BOVIN	-0.045	0.96929	12.71	-0.346366	0.732548	0.905346	-4.81637
NDUA8_BOVIN	-0.0975	0.934651	13.5971	-0.343627	0.734577	0.906027	-4.81675
GPDA_BOVIN	-0.0425	0.970971	13.7496	-0.340657	0.736779	0.906919	-4.81716
RS16_BOVIN	-0.025	0.982821	11.9537	-0.331227	0.743787	0.910546	-4.81843
F1MIN1_BOVIN (+1)	-0.035	0.976032	13.8204	-0.327967	0.746215	0.910546	-4.81887
NDUS8_BOVIN	0.085	1.06069	11.8133	0.32784	0.74631	0.910546	-4.81888
F1MXX0_BOVIN	-0.05	0.965936	12.9767	-0.326286	0.747469	0.910546	-4.81909
AOC3_BOVIN (+3)	-0.0475	0.967612	11.2125	-0.324682	0.748665	0.910546	-4.8193
SAHH_BOVIN	0.0325	1.02278	14.0392	0.32259	0.750226	0.910546	-4.81957
E1BPX9_BOVIN	-0.0825	0.94442	10.9754	-0.321996	0.75067	0.910546	-4.81965
ETFD_BOVIN	-0.0725	0.950989	6.94292	-0.319909	0.752229	0.910546	-4.81992
ATIF1_BOVIN	-0.085	0.942785	15.7863	-0.318752	0.753094	0.910546	-4.82007
A0A0A0MP92_BOVIN	-0.1525	0.89969	12.4938	-0.311186	0.758757	0.914692	-4.82103
AATC_BOVIN	-0.04	0.972655	13.8021	-0.310125	0.759552	0.914692	-4.82116
ETFB_BOVIN	-0.0525	0.964264	13.5633	-0.308194	0.761	0.914692	-4.8214
E1BNV1_BOVIN	-0.03	0.97942	13.6813	-0.302997	0.764902	0.915209	-4.82205
F1MVX2_BOVIN	-0.0525	0.964264	11.74	-0.298979	0.767923	0.915209	-4.82253
ACON_BOVIN	-0.0725	0.950989	13.1017	-0.296137	0.770062	0.915209	-4.82288
ATPO_BOVIN	-0.0525	0.964264	12.2717	-0.295593	0.770472	0.915209	-4.82294
VAPB_BOVIN	-0.035	0.976032	13.9733	-0.294027	0.771652	0.915209	-4.82313
G5E5T5_BOVIN	-0.115	0.923382	9.74167	-0.293501	0.772048	0.915209	-4.82319
Q3MHM1_BOVIN	-0.05	0.965936	9.96	-0.288506	0.775815	0.915209	-4.82378
PSA3_BOVIN	0.04	1.02811	13.2271	0.28836	0.775926	0.915209	-4.82379
ACADM_BOVIN	-0.0475	0.967612	13.6312	-0.288119	0.776107	0.915209	-4.82382
EF1G_BOVIN (+1)	-0.05	0.965936	14.3058	-0.287707	0.776418	0.915209	-4.82387
F1MYX9_BOVIN	-0.085	0.942785	8.65458	-0.2845	0.778841	0.915209	-4.82424
F1MPL4_BOVIN (+1)	0.035	1.02456	14.5058	0.283832	0.779346	0.915209	-4.82432
F1N715_BOVIN	-0.03	0.97942	13.0525	-0.2809	0.781563	0.915212	-4.82465
ADIPO_BOVIN	-0.0475	0.967612	12.9229	-0.279686	0.782481	0.915212	-4.82479
RS7_BOVIN	-0.04	0.972655	9.55208	-0.276505	0.78489	0.915212	-4.82515
F1MJ90_BOVIN	-0.03	0.97942	12.9879	-0.275935	0.785321	0.915212	-4.82521
E1BCU2_BOVIN	-0.0425	0.970971	12.235	-0.268964	0.790607	0.919221	-4.82598
ODO1_BOVIN	0.045	1.03168	12.8513	0.267447	0.79176	0.919221	-4.82614
G3MY67_BOVIN (+2)	-0.0725	0.950989	13.4046	-0.2643	0.79415	0.919379	-4.82648
GLRX1_BOVIN	-0.035	0.976032	12.5846	-0.263319	0.794896	0.919379	-4.82659
PTGR2_BOVIN	-0.025	0.982821	12.6988	-0.259632	0.797701	0.920886	-4.82698
MDHM_BOVIN	-0.05	0.965936	13.3392	-0.255594	0.800775	0.921583	-4.8274
CISY_BOVIN	-0.0525	0.964264	13.9958	-0.25489	0.801311	0.921583	-4.82747
PUR8_BOVIN	-0.035	0.976032	14.0162	-0.252797	0.802907	0.921689	-4.82768
FUND2_BOVIN	-0.045	0.96929	12.9075	-0.248617	0.806096	0.92362	-4.82811
COX6C_BOVIN	-0.09	0.939523	16.6054	-0.244875	0.808953	0.92439	-4.82848
PRDX3_BOVIN	-0.04	0.972655	12.5096	-0.243187	0.810243	0.92439	-4.82865
G3N0F6_BOVIN	-0.02	0.986233	11.535	-0.241816	0.811292	0.92439	-4.82878
G8JKW7_BOVIN	-0.1575	0.896577	12.0958	-0.235604	0.816045	0.926483	-4.82938
QOR_BOVIN	-0.0175	0.987943	12.9796	-0.235464	0.816152	0.926483	-4.8294
ABEC2_BOVIN	-0.0425	0.970971	11.2883	-0.231453	0.819225	0.927035	-4.82978
Q3T0S7_BOVIN	-0.05	0.965936	9.79583	-0.230883	0.819662	0.927035	-4.82983
PROF1_BOVIN	0.0175	1.0122	12.8079	0.225209	0.824015	0.928531	-4.83035
PEBP1_BOVIN	-0.025	0.982821	14.35	-0.22012	0.827924	0.930282	-4.83081
ATPK_BOVIN	-0.0475	0.967612	12.4087	-0.219236	0.828603	0.930282	-4.83089
SODM_BOVIN	0.0325	1.02278	12.0521	0.20986	0.835819	0.936667	-4.83171
Q3SYT9_BOVIN	0.0225	1.01572	10.365	0.205037	0.839537	0.93744	-4.83211
ATP8_BOVIN	0.055	1.03886	10.9217	0.204998	0.839567	0.93744	-4.83212
F1MLX6_BOVIN	-0.045	0.96929	13.0129	-0.201311	0.842411	0.938162	-4.83242
F1MTZ2_BOVIN	0.0325	1.02278	8.13833	0.200192	0.843275	0.938162	-4.83251
A7MB72_BOVIN	-0.0275	0.981119	11.6283	-0.193942	0.848103	0.941824	-4.83301
LHPP_BOVIN	0.125	1.09051	12.6383	0.191225	0.850204	0.94245	-4.83322
MDHC_BOVIN	-0.0225	0.984525	14.085	-0.187481	0.853101	0.942797	-4.83351
A4IFG0_BOVIN	0.0525	1.03706	11.5312	0.185585	0.854568	0.942797	-4.83365
MYLK2_BOVIN	0.0325	1.02278	14.4275	0.183266	0.856364	0.942797	-4.83383
E1BJ08_BOVIN	-0.0375	0.974342	14.12	-0.179346	0.859402	0.942797	-4.83411
F1N7T1_BOVIN (+1)	-0.0425	0.970971	13.7387	-0.178681	0.859917	0.942797	-4.83416
E1BP87_BOVIN	-0.0325	0.977725	10.2467	-0.177884	0.860536	0.942797	-4.83422
H33_BOVIN	0.0175	1.0122	16.3633	0.174761	0.862957	0.942946	-4.83444
THIL_BOVIN	-0.04	0.972655	12.4362	-0.159914	0.874492	0.950467	-4.83545
Q3T0U3_BOVIN	0.0225	1.01572	13.205	0.151483	0.881054	0.954716	-4.83598
Q7YRW9_BOVIN	0.0275	1.01924	14.9321	0.150891	0.881516	0.954716	-4.83602
F1MZX6_BOVIN	0.0325	1.02278	9.05292	0.136752	0.892542	0.963254	-4.83685
MOES_BOVIN	0.0175	1.0122	8.16375	0.131223	0.89686	0.966213	-4.83715
CAVN4_BOVIN	-0.015	0.989657	12.9917	-0.121207	0.904691	0.972313	-4.83766
F1MSV1_BOVIN-DECOY	-0.0175	0.987943	16.1429	-0.116767	0.908165	0.972313	-4.83788
F1MPR3_BOVIN	0.015	1.01045	13.8362	0.115871	0.908867	0.972313	-4.83792
F1MUX6_BOVIN	-0.04	0.972655	13.3367	-0.112402	0.911583	0.972923	-4.83808
AAMDC_BOVIN	0.02	1.01396	14.4938	0.108011	0.915022	0.973799	-4.83828
NNRE_BOVIN	-0.01	0.993092	14.4521	-0.0969194	0.923718	0.979149	-4.83874
RL7A_BOVIN	-0.0125	0.991373	12.1417	-0.093764	0.926194	0.979149	-4.83886
CAZA2_BOVIN	-0.01	0.993092	12.7112	-0.0934538	0.926438	0.979149	-4.83887
LEG1_BOVIN	0.015	1.01045	14.3733	0.0877759	0.930894	0.982166	-4.83908
F1MZS3_BOVIN	-0.005	0.99654	13.0725	-0.0816633	0.935695	0.982927	-4.83929
F6S165_BOVIN	0.0075	1.00521	14.1846	0.0807007	0.936452	0.982927	-4.83932
ADT1_BOVIN	-0.01	0.993092	14.4558	-0.078257	0.938372	0.982927	-4.8394
AATM_BOVIN	-0.01	0.993092	14.2754	-0.0765664	0.9397	0.982927	-4.83946
A6QLZ8_BOVIN	-0.0075	0.994815	13.1246	-0.0730409	0.942472	0.982927	-4.83956
F1MS25_BOVIN (+1)	-0.015	0.989657	11.6017	-0.0725723	0.94284	0.982927	-4.83958
CX6B1_BOVIN	-0.0125	0.991373	14.7067	-0.0670717	0.947165	0.984559	-4.83973
RTCA_BOVIN	-0.015	0.989657	9.99958	-0.0655626	0.948352	0.984559	-4.83977
F1MNK0_BOVIN	0.015	1.01045	11.6908	0.0640932	0.949508	0.984559	-4.83981
PSB5_BOVIN	0.005	1.00347	15.3863	0.0624122	0.950831	0.984559	-4.83985
A1AG_BOVIN (+1)	-0.04	0.972655	12.1717	-0.0571228	0.954993	0.986246	-4.83998
F1N2I5_BOVIN	-0.01	0.993092	14.0971	-0.0562408	0.955687	0.986246	-4.84
NNTM_BOVIN	-0.0075	0.994815	13.4146	-0.0506512	0.960087	0.986246	-4.84013
SMTL2_BOVIN	-0.01	0.993092	11.3721	-0.0501214	0.960504	0.986246	-4.84014
RS9_BOVIN	-0.005	0.99654	14.0575	-0.041258	0.967484	0.991752	-4.8403
F1MNQ4_BOVIN (+1)	-0.005	0.99654	14.7542	-0.028857	0.977254	0.994657	-4.84048
F1MR86_BOVIN	0.0075	1.00521	14.66	0.0281801	0.977787	0.994657	-4.84049
NDUB5_BOVIN	-0.0075	0.994815	14.2808	-0.0266665	0.97898	0.994657	-4.8405
CISD1_BOVIN	0.005	1.00347	13.5671	0.023074	0.981811	0.994657	-4.84054
F1MCT8_BOVIN	0.0025	1.00173	9.24292	0.018527	0.985395	0.994657	-4.84058
IDH3G_BOVIN (+1)	0.0025	1.00173	13.0838	0.0175539	0.986162	0.994657	-4.84058
PPIA_BOVIN	-0.0025	0.998269	13.3163	-0.0170696	0.986544	0.994657	-4.84059
F16P2_BOVIN	0.0025	1.00173	12.4958	0.0144409	0.988616	0.995109	-4.8406
NDUA4_BOVIN	-0.0025	0.998269	14.5283	-0.00972418	0.992334	0.996415	-4.84063
CX6A2_BOVIN	-0.0025	0.998269	14.0675	-0.00867086	0.993164	0.996415	-4.84063
A4FUZ1_BOVIN	0	1	14.22	0	1	1	-4.84065
F1MK91_BOVIN	0	1	13.5171	0	1	1	-4.84065

## Sheet: PM12h - PM45min
Accession.Number	logFC	Fold Change	AveExpr	t	P.Value	adj.P.Val	B
F1MHA5_BOVIN	0.75	1.68179	18.0669	4.61261	0.000506475	0.310469	-2.55412
MOES_BOVIN	0.435	1.35191	8.16375	3.26183	0.00376139	0.990639	-2.70333
GRP78_BOVIN	0.2225	1.16675	11.2487	2.69103	0.0137516	0.990639	-3.29539
FUND2_BOVIN	0.4725	1.38751	12.9075	2.61048	0.0164157	0.990639	-3.37753
F1N0E5_BOVIN (+1)	0.2375	1.17895	11.7567	2.40278	0.0256937	0.990639	-3.58609
F2Z4E8_BOVIN	-0.3325	0.794159	14.1079	-2.36932	0.0275819	0.990639	-3.61916
GDIB_BOVIN	0.19	1.14076	12.2304	2.26649	0.0342167	0.990639	-3.71969
F1MYV9_BOVIN	0.593333	1.50873	13.0581	2.40142	0.0322713	0.990639	-3.7896
F1MUX6_BOVIN	0.7725	1.70823	13.3367	2.17076	0.0416777	0.990639	-3.81162
PTPA_BOVIN	0.1975	1.14671	11.5975	2.16301	0.0423424	0.990639	-3.81899
F1MK91_BOVIN	0.335	1.26138	13.5171	2.0757	0.0505193	0.990639	-3.90111
G5E631_BOVIN	0.28	1.21419	9.00563	2.28202	0.040265	0.990639	-3.91474
F1MWE0_BOVIN	-0.1975	0.87206	12.6612	-2.05216	0.0529554	0.990639	-3.92298
3HIDH_BOVIN	0.4325	1.34957	10.8163	2.02128	0.056309	0.990639	-3.95146
A1A4L7_BOVIN	0.4125	1.33099	12.53	1.96571	0.0628258	0.990639	-4.00217
F2Z4F5_BOVIN	0.495	1.40932	9.19583	1.91059	0.0699423	0.990639	-4.0517
F1MYG5_BOVIN	0.2425	1.18304	12.5217	1.90532	0.0706581	0.990639	-4.0564
ADHX_BOVIN	0.3625	1.28565	13.73	1.87882	0.0743595	0.990639	-4.0799
PUR9_BOVIN	-0.1925	0.875088	9.82375	-1.80373	0.085781	0.990639	-4.14545
Q08DA2_BOVIN	0.516667	1.43065	7.6775	2.18488	0.04812	0.990639	-4.15232
GSTM1_BOVIN	0.2325	1.17487	12.9492	1.78778	0.0883945	0.990639	-4.15917
E1BLN7_BOVIN	0.1675	1.12311	14.0754	1.78403	0.0890172	0.990639	-4.16237
A7MBD4_BOVIN	-0.2625	0.833642	7.91417	-1.76914	0.0915357	0.990639	-4.17511
G3X861_BOVIN (+1)	-0.61	0.655197	13.6487	-2.02578	0.0641607	0.990639	-4.22324
SYSC_BOVIN	-0.22	0.858565	12.5467	-1.70307	0.103454	0.990639	-4.23075
MPCP_BOVIN	0.2975	1.22901	14.3846	1.69837	0.104351	0.990639	-4.23465
A5D7M6_BOVIN (+2)	1.2725	2.4158	12.0175	1.68996	0.105972	0.990639	-4.24163
F1MPL4_BOVIN (+1)	0.2075	1.15469	14.5058	1.68272	0.107385	0.990639	-4.24762
E1BA93_BOVIN	-0.2025	0.869043	11.2883	-1.66388	0.111133	0.990639	-4.26312
G5E5C3_BOVIN (+1)	-0.14	0.907519	12.5087	-1.64573	0.114849	0.990639	-4.27794
F1MMT2_BOVIN	0.145	1.10573	12.2179	1.62654	0.118893	0.990639	-4.2935
NNRE_BOVIN	0.1675	1.12311	14.4521	1.6234	0.119566	0.990639	-4.29603
G3N0V2_BOVIN	1.2225	2.33351	13.05	1.59735	0.125272	0.990639	-4.31692
PNPH_BOVIN	-0.13	0.913831	11.7567	-1.59064	0.126778	0.990639	-4.32227
E1BP91_BOVIN	0.11	1.07923	13.0733	1.56945	0.131635	0.990639	-4.33905
UB2V1_BOVIN	0.1475	1.10765	12.2487	1.56484	0.132711	0.990639	-4.34267
RL4_BOVIN	0.15	1.10957	10.5762	1.54552	0.137304	0.990639	-4.35781
E1BPX8_BOVIN	0.215	1.1607	11.6696	1.52324	0.142762	0.990639	-4.37509
ROA2_BOVIN	0.2325	1.17487	13.6654	1.51419	0.145029	0.990639	-4.38206
ANXA4_BOVIN	0.225	1.16878	8.84	1.51048	0.145968	0.990639	-4.38491
A6QNZ7_BOVIN (+1)	1.2775	2.42419	12.7737	1.49289	0.150483	0.990639	-4.39835
TPIS_BOVIN	-0.1575	0.896577	13.6421	-1.49112	0.150943	0.990639	-4.39969
TCTP_BOVIN	-0.1925	0.875088	12.71	-1.48168	0.15342	0.990639	-4.40685
Q05JF3_BOVIN	0.13	1.09429	13.2529	1.46516	0.157833	0.990639	-4.4193
E1BQ40_BOVIN	0.19	1.14076	10.3425	1.47039	0.165613	0.990639	-4.4249
F1MX63_BOVIN	0.35	1.27456	12.675	1.44197	0.164201	0.990639	-4.43661
LEG1_BOVIN	0.2425	1.18304	14.3733	1.41904	0.170701	0.990639	-4.45352
RS3_BOVIN	0.21	1.15669	13.19	1.47274	0.164985	0.990639	-4.45843
F1MIN1_BOVIN (+1)	0.15	1.10957	13.8204	1.40557	0.174614	0.990639	-4.46336
PPIA_BOVIN	0.205	1.15269	13.3163	1.39971	0.176342	0.990639	-4.46762
EF1G_BOVIN (+1)	-0.2425	0.845279	14.3058	-1.39538	0.177624	0.990639	-4.47076
PLAK_BOVIN	0.8925	1.85639	9.55937	1.38737	0.189016	0.990639	-4.47524
PEBP1_BOVIN	0.1575	1.11535	14.35	1.38676	0.180203	0.990639	-4.47699
F1N715_BOVIN	0.1475	1.10765	13.0525	1.38109	0.181912	0.990639	-4.48106
PSA3_BOVIN	0.19	1.14076	13.2271	1.36971	0.185387	0.990639	-4.48922
F1MUY2_BOVIN	1.07	2.09943	10.9933	1.36295	0.187476	0.990639	-4.49403
C1QBP_BOVIN	0.2325	1.17487	11.1662	1.35189	0.190932	0.990639	-4.50188
Q3ZCI4_BOVIN	0.37	1.29235	8.19063	1.36052	0.197149	0.990639	-4.50214
F1N7T1_BOVIN (+1)	0.3175	1.24617	13.7387	1.33485	0.196355	0.990639	-4.51386
CALM_BOVIN (+1)	0.19	1.14076	14.1196	1.33461	0.196433	0.990639	-4.51403
AL4A1_BOVIN	0.323333	1.25122	9.2975	1.30569	0.214645	0.990639	-4.52278
RL8_BOVIN	0.1025	1.07363	13.0846	1.32172	0.200618	0.990639	-4.52302
G3MYQ1_BOVIN	0.146667	1.10701	10.5931	1.30312	0.215493	0.990639	-4.52421
F1MJ28_BOVIN	-0.125	0.917004	13.0754	-1.31445	0.203008	0.990639	-4.52806
E1BPR7_BOVIN	-0.1675	0.890384	10.1421	-1.3057	0.205916	0.990639	-4.5341
F1N7D7_BOVIN	-0.32	0.80107	16.0475	-1.27269	0.225766	0.990639	-4.53496
F1MJT6_BOVIN	0.1575	1.11535	12.5071	1.28863	0.21168	0.990639	-4.54578
E1BJ20_BOVIN (+1)	0.163333	1.11987	13.4262	1.22545	0.242482	0.990639	-4.55205
A5D984_BOVIN	-0.14	0.907519	13.0875	-1.27496	0.216384	0.990639	-4.55505
PRDX6_BOVIN	0.1325	1.09619	13.8946	1.27196	0.217427	0.990639	-4.55708
RLA2_BOVIN	0.17	1.12506	10.9771	1.26862	0.218593	0.990639	-4.55932
F1MRQ7_BOVIN	0.11	1.07923	13.2433	1.26739	0.219025	0.990639	-4.56015
CLH1_BOVIN (+1)	0.143333	1.10445	8.77562	1.23232	0.239992	0.990639	-4.56397
LUM_BOVIN	0.29	1.22264	12.4488	1.25525	0.223309	0.990639	-4.56828
F1MWN1_BOVIN (+1)	0.1475	1.10765	9.22958	1.25217	0.224409	0.990639	-4.57034
TAGL_BOVIN	0.4325	1.34957	10.1762	1.2458	0.22669	0.990639	-4.57457
F1MIZ9_BOVIN	-0.155	0.898132	12.6721	-1.2434	0.227554	0.990639	-4.57616
A6QLL8_BOVIN	-0.14	0.907519	12.0521	-1.23253	0.231504	0.990639	-4.58333
1433G_BOVIN (+1)	0.09	1.06437	13.5371	1.2215	0.235562	0.990639	-4.59055
PFKAM_BOVIN	-0.105	0.929805	13.685	-1.22084	0.235809	0.990639	-4.59099
IF4A2_BOVIN	0.085	1.06069	14.2471	1.21551	0.237791	0.990639	-4.59446
CAN1_BOVIN	0.1125	1.0811	13.0433	1.21326	0.238632	0.990639	-4.59592
E1B8N9_BOVIN	-0.1225	0.918594	11.7662	-1.2108	0.239552	0.990639	-4.59751
A7YY43_BOVIN (+1)	0.085	1.06069	12.4571	1.20562	0.241502	0.990639	-4.60087
NXN_BOVIN	0.2525	1.19127	9.23875	1.19978	0.243715	0.990639	-4.60463
CK054_BOVIN	0.2575	1.19541	8.8975	1.19942	0.243851	0.990639	-4.60486
Q3ZBX0_BOVIN	0.145	1.10573	13.4696	1.19749	0.244588	0.990639	-4.6061
E1BDK6_BOVIN	0.135	1.09809	10.2137	1.19062	0.247217	0.990639	-4.61051
A0A140T8A1_BOVIN (+1)	0.405	1.32409	16.3304	1.18976	0.247547	0.990639	-4.61105
A4IFG0_BOVIN	0.335	1.26138	11.5312	1.18421	0.249689	0.990639	-4.61459
ANXA6_BOVIN	0.0975	1.06992	13.1708	1.18218	0.250475	0.990639	-4.61589
HINT1_BOVIN	-0.266667	0.831238	13.4531	-1.03018	0.322002	0.990639	-4.61802
GPDA_BOVIN	-0.145	0.904379	13.7496	-1.16224	0.258302	0.990639	-4.62847
KAPCA_BOVIN	0.1125	1.0811	12.8367	1.16185	0.258459	0.990639	-4.62872
PRAF3_BOVIN	-0.14	0.907519	9.92625	-1.16072	0.258905	0.990639	-4.62942
F1MLV1_BOVIN (+1)	-0.17	0.888843	11.4892	-1.15767	0.260122	0.990639	-4.63133
A4IFK4_BOVIN	-0.1125	0.924984	13.1842	-1.15711	0.260346	0.990639	-4.63168
MYL6_BOVIN	0.2375	1.17895	10.3846	1.15045	0.263017	0.990639	-4.63583
A1L5B7_BOVIN	-0.1675	0.890384	9.92292	-1.14724	0.264311	0.990639	-4.63783
ENOB_BOVIN	-0.18	0.882703	12.9879	-1.14594	0.264837	0.990639	-4.63863
2AAA_BOVIN (+1)	0.08	1.05702	11.3096	1.13746	0.268283	0.990639	-4.64387
G5E531_BOVIN (+1)	0.266667	1.20303	8.72875	0.943919	0.362692	0.990639	-4.64448
HNRPK_BOVIN	0.13	1.09429	11.2954	1.13548	0.269091	0.990639	-4.64509
F1MYM9_BOVIN	0.51	1.42405	8.24812	1.05372	0.311502	0.990639	-4.64602
Q3T0S7_BOVIN	0.245	1.18509	9.79583	1.13133	0.270795	0.990639	-4.64764
F1MYX9_BOVIN	-0.3375	0.791412	8.65458	-1.12963	0.271492	0.990639	-4.64867
AK1A1_BOVIN	0.1575	1.11535	13.6237	1.11917	0.275827	0.990639	-4.65505
H2AJ_BOVIN	-0.12	0.920188	13.2467	-1.11808	0.276284	0.990639	-4.65572
CH60_BOVIN (+1)	0.1125	1.0811	11.9838	1.11788	0.276364	0.990639	-4.65583
G3X757_BOVIN (+1)	0.0875	1.06253	11.8917	1.11364	0.278138	0.990639	-4.6584
F1MNK0_BOVIN	0.26	1.19748	11.6908	1.11095	0.27927	0.990639	-4.66003
G3P_BOVIN	-0.145	0.904379	12.3683	-1.10522	0.281687	0.990639	-4.66349
Q148D3_BOVIN	0.1725	1.12701	12.2608	1.10408	0.282169	0.990639	-4.66417
TCPG_BOVIN	0.095	1.06807	12.5162	1.10006	0.283876	0.990639	-4.66658
HINT2_BOVIN	0.1675	1.12311	11.4271	1.09988	0.283955	0.990639	-4.66669
ODO1_BOVIN	0.185	1.13682	12.8513	1.0995	0.284114	0.990639	-4.66691
KCC2B_BOVIN	-0.14	0.907519	10.8681	-0.865613	0.402639	0.990639	-4.66693
F1N757_BOVIN	0.085	1.06069	13.8352	1.09634	0.286089	0.990639	-4.6687
TMOD1_BOVIN	0.1525	1.11149	12.3229	1.09548	0.285833	0.990639	-4.66932
PARK7_BOVIN	-0.145	0.904379	14.4821	-1.0853	0.290211	0.990639	-4.67537
PUR8_BOVIN	-0.15	0.90125	14.0162	-1.08341	0.291026	0.990639	-4.67648
G5E6M8_BOVIN (+1)	0.15	1.10957	12.9244	0.827497	0.423119	0.990639	-4.67729
G3MX45_BOVIN (+1)	-0.125	0.917004	8.59125	-1.06001	0.301296	0.990639	-4.69019
A3KN04_BOVIN	0.115	1.08298	10.4433	1.05773	0.302312	0.990639	-4.69152
G3N088_BOVIN	0.3925	1.31267	12.7417	1.05766	0.302342	0.990639	-4.69156
TBB5_BOVIN	0.1675	1.12311	11.4117	1.0552	0.303441	0.990639	-4.69298
F1MTZ1_BOVIN (+1)	0.16	1.11729	13.4292	1.04728	0.306989	0.990639	-4.69754
CX6B1_BOVIN	0.195	1.14472	14.7067	1.04632	0.307423	0.990639	-4.69809
GAMT_BOVIN	0.1275	1.0924	13.2221	1.0457	0.307702	0.990639	-4.69845
F6QHN4_BOVIN	0.0975	1.06992	11.5942	1.04371	0.3086	0.990639	-4.69959
F1MTI7_BOVIN (+1)	-0.1375	0.909093	11.17	-1.04318	0.308839	0.990639	-4.69989
A6H783_BOVIN (+1)	0.0925	1.06622	13.5046	1.04276	0.309031	0.990639	-4.70014
PSA4_BOVIN	-0.1125	0.924984	11.9246	-1.03793	0.311221	0.990639	-4.70289
G5E5T5_BOVIN	0.405	1.32409	9.74167	1.03364	0.313177	0.990639	-4.70534
F1N2F2_BOVIN	-0.1	0.933033	12.8221	-1.03226	0.313808	0.990639	-4.70612
Q0VBZ2_BOVIN	-0.1825	0.881175	11.1008	-1.03098	0.314391	0.990639	-4.70684
ALDR_BOVIN	0.0775	1.05519	14.0279	1.02058	0.31918	0.990639	-4.71271
Q7YRW9_BOVIN	0.185	1.13682	14.9321	1.01509	0.32173	0.990639	-4.71579
E1BDZ2_BOVIN	0.16	1.11729	12.5733	1.01467	0.321921	0.990639	-4.71602
F1N2I5_BOVIN	0.18	1.13288	14.0971	1.01233	0.323012	0.990639	-4.71733
PROF1_BOVIN	0.0775	1.05519	12.8079	0.997355	0.330056	0.990639	-4.72563
FKB1A_BOVIN	0.1225	1.08862	13.1958	0.996091	0.330655	0.990639	-4.72632
RD23B_BOVIN	0.0875	1.06253	13.4046	0.993937	0.331678	0.990639	-4.72751
PSD11_BOVIN	-0.0966667	0.935191	11.2975	-0.609493	0.552866	0.990639	-4.72877
A5D9F0_BOVIN (+1)	-0.1275	0.915416	10.8488	-0.987383	0.334804	0.990639	-4.7311
A1AT_BOVIN	-0.185	0.879649	13.6971	-0.98252	0.337137	0.990639	-4.73375
CYC_BOVIN	0.2475	1.18715	13.665	0.981557	0.3376	0.990639	-4.73427
F1N3P2_BOVIN	-0.0925	0.937896	10.7708	-0.977086	0.339756	0.990639	-4.73669
MSRA_BOVIN	0.145	1.10573	13.8171	0.975812	0.340372	0.990639	-4.73738
QOR_BOVIN	0.0725	1.05154	12.9796	0.975494	0.340526	0.990639	-4.73755
E1BNE7_BOVIN	0.0975	1.06992	13.0708	0.973962	0.341269	0.990639	-4.73838
VDAC2_BOVIN	0.1275	1.0924	14.0954	0.96864	0.343856	0.990639	-4.74124
ODPA_BOVIN	0.135	1.09809	13.8754	0.968056	0.34414	0.990639	-4.74156
M2OM_BOVIN	0.12	1.08673	13.9025	0.95862	0.348763	0.990639	-4.7466
F1MER7_BOVIN	0.09	1.06437	12.4375	0.958423	0.34886	0.990639	-4.7467
G3PT_BOVIN	-0.1	0.933033	12.0354	-0.953079	0.351497	0.990639	-4.74954
H13_BOVIN	-3.39	0.0953912	17.1116	-0.900108	0.38158	0.990639	-4.74963
E1BE77_BOVIN	-0.0825	0.94442	12.6837	-0.950048	0.352999	0.990639	-4.75114
Q0VD16_BOVIN	0.0833333	1.05946	12.0169	0.840803	0.415893	0.990639	-4.75372
CAH3_BOVIN	0.2825	1.2163	13.465	0.94077	0.357622	0.990639	-4.75602
ADT1_BOVIN	0.12	1.08673	14.4558	0.939085	0.358467	0.990639	-4.7569
COX7C_BOVIN	0.225	1.16878	15.5592	0.937867	0.359078	0.990639	-4.75753
E1BF39_BOVIN	-0.2775	0.825019	8.54125	-0.935561	0.360236	0.990639	-4.75873
SAR1B_BOVIN	-0.1325	0.912249	11.2717	-0.933919	0.361063	0.990639	-4.75959
F1MBI1_BOVIN	-0.06	0.959264	14.805	-0.403485	0.693252	0.990639	-4.76422
UGPA_BOVIN	-0.1325	0.912249	13.9721	-0.922032	0.367085	0.990639	-4.76573
UBA1_BOVIN	0.06	1.04247	11.1821	0.92042	0.367907	0.990639	-4.76656
ALAT1_BOVIN	-0.17	0.888843	9.80687	-0.805206	0.435407	0.990639	-4.76809
DHR11_BOVIN	0.1125	1.0811	11.4975	0.754864	0.463997	0.990639	-4.76822
F1MC72_BOVIN (+1)	0.1125	1.0811	9.60875	0.916875	0.369719	0.990639	-4.76838
Q0VCZ8_BOVIN	0.1675	1.12311	13.3496	0.912972	0.371721	0.990639	-4.77037
TCPZ_BOVIN	0.105	1.07549	9.94583	0.911886	0.372278	0.990639	-4.77092
G8JKV6_BOVIN (+1)	0.0875	1.06253	12.5488	0.909301	0.37361	0.990639	-4.77224
CH10_BOVIN	0.1375	1.1	13.0996	0.907411	0.374585	0.990639	-4.7732
PRDX1_BOVIN	0.125	1.09051	15.1183	0.906849	0.374874	0.990639	-4.77348
G3MY44_BOVIN	-0.14	0.907519	13.3892	-0.899393	0.378739	0.990639	-4.77724
MYO1C_BOVIN	0.0666667	1.04729	10.7894	0.262281	0.79728	0.990639	-4.78051
OLA1_BOVIN	0.0875	1.06253	12.3825	0.890178	0.383553	0.990639	-4.78186
F1MPR3_BOVIN	-0.115	0.923382	13.8362	-0.888342	0.384516	0.990639	-4.78277
GPX1_BOVIN	0.1525	1.11149	10.3367	0.884988	0.386281	0.990639	-4.78444
CY1_BOVIN	0.245	1.18509	15.1642	0.884715	0.386425	0.990639	-4.78457
ACBP_BOVIN	0.1775	1.13092	15.1787	0.883605	0.38701	0.990639	-4.78512
NDUS6_BOVIN	0.06	1.04247	9.854	0.165219	0.871569	0.990639	-4.78773
PGS2_BOVIN	0.24	1.18099	15.0021	0.878002	0.389974	0.990639	-4.78789
RHOA_BOVIN	-0.0266667	0.981686	12.1944	-0.162467	0.873475	0.990639	-4.78792
E1B8G4_BOVIN (+2)	-0.0133333	0.990801	13.9581	-0.112965	0.911811	0.990639	-4.79031
NU5M_BOVIN (+1)	0.03	1.02101	9.0825	0.0867339	0.932225	0.990639	-4.79123
RB11B_BOVIN	0.00666667	1.00463	14.5844	0.0378781	0.970369	0.990639	-4.7923
RS9_BOVIN	0.105	1.07549	14.0575	0.866418	0.396147	0.990639	-4.79355
SPA31_BOVIN (+1)	0.2	1.1487	11.4133	0.865053	0.396879	0.990639	-4.79421
F1N690_BOVIN	0.1075	1.07736	13.0762	0.857335	0.401032	0.990639	-4.79795
PTGR2_BOVIN	0.0825	1.05885	12.6988	0.856785	0.401329	0.990639	-4.79821
HSPB1_BOVIN	-0.105	0.929805	14.3546	-0.852084	0.403873	0.990639	-4.80047
F16P2_BOVIN	-0.1475	0.902814	12.4958	-0.852015	0.403911	0.990639	-4.8005
ARHL1_BOVIN	0.1075	1.07736	13.2475	0.851801	0.404027	0.990639	-4.80061
ENPL_BOVIN	-0.1	0.933033	12.4121	-0.849552	0.405248	0.990639	-4.80168
H4_BOVIN	-0.08	0.946058	14.8925	-0.845615	0.407392	0.990639	-4.80356
Q3SZA4_BOVIN	0.1025	1.07363	10.9883	0.844373	0.408069	0.990639	-4.80415
ATPG_BOVIN	0.1375	1.1	14.1217	0.839628	0.410665	0.990639	-4.8064
DYSF_BOVIN (+1)	0.0825	1.05885	10.3396	0.837983	0.411568	0.990639	-4.80717
ACON_BOVIN	0.205	1.15269	13.1017	0.837354	0.411913	0.990639	-4.80747
CAB39_BOVIN	-0.06	0.959264	11.6671	-0.837171	0.412014	0.990639	-4.80756
ACTS_BOVIN	-0.0775	0.947698	12.3392	-0.83082	0.415512	0.990639	-4.81054
H10_BOVIN	0.14	1.10191	13.6542	0.827249	0.417487	0.990639	-4.81221
F1MZL0_BOVIN (+1)	0.1025	1.07363	13.3358	0.826724	0.417779	0.990639	-4.81245
ATPD_BOVIN	0.2175	1.16272	14.135	0.826296	0.418015	0.990639	-4.81265
ATIF1_BOVIN	0.22	1.16473	15.7863	0.825004	0.418732	0.990639	-4.81325
AL7A1_BOVIN (+1)	0.0775	1.05519	11.6962	0.82343	0.419606	0.990639	-4.81399
F1MKE9_BOVIN	0.11	1.07923	11.2325	0.816985	0.423198	0.990639	-4.81697
F1MDM4_BOVIN (+1)	-0.16	0.895025	13.0729	-0.815285	0.424148	0.990639	-4.81775
ATP5H_BOVIN	0.16	1.11729	13.8104	0.813649	0.425064	0.990639	-4.8185
F1MGC0_BOVIN	0.1125	1.0811	14.0762	0.811874	0.42606	0.990639	-4.81932
AAMDC_BOVIN	0.15	1.10957	14.4938	0.810085	0.427064	0.990639	-4.82014
F6QLM5_BOVIN	0.0625	1.04427	13.2846	0.807702	0.428404	0.990639	-4.82123
ODPB_BOVIN	0.12	1.08673	12.4842	0.806899	0.428857	0.990639	-4.82159
F1N7X3_BOVIN (+1)	-0.115	0.923382	8.67917	-0.803429	0.430814	0.990639	-4.82317
ACTN3_BOVIN	-0.08	0.946058	13.0646	-0.801967	0.431641	0.990639	-4.82383
F1MWD3_BOVIN	0.08	1.05702	13.1129	0.801483	0.431915	0.990639	-4.82405
ACYP2_BOVIN	0.0825	1.05885	14.7492	0.795842	0.435115	0.990639	-4.8266
CAZA2_BOVIN	0.085	1.06069	12.7112	0.794357	0.435959	0.990639	-4.82727
AT5F1_BOVIN	0.1275	1.0924	14.6954	0.79178	0.437428	0.990639	-4.82843
H9GW43_BOVIN	-0.1425	0.905948	9.66458	-0.791282	0.437712	0.990639	-4.82865
E1BPX9_BOVIN	0.2025	1.15069	10.9754	0.790355	0.438241	0.990639	-4.82906
HDHD2_BOVIN	-0.08	0.946058	13.2067	-0.787796	0.439703	0.990639	-4.83021
ECHM_BOVIN	0.11	1.07923	13.075	0.78548	0.44103	0.990639	-4.83124
PGFS1_BOVIN (+1)	0.29	1.22264	13.4187	0.621758	0.545019	0.990639	-4.83348
CO3_BOVIN (+1)	-0.1825	0.881175	12.5312	-0.778823	0.444856	0.990639	-4.83419
RS7_BOVIN	0.1125	1.0811	9.55208	0.777669	0.445521	0.990639	-4.8347
F1MX69_BOVIN (+1)	0.1225	1.08862	10.8262	0.774756	0.447204	0.990639	-4.83598
LDHB_BOVIN	0.1675	1.12311	14.3287	0.76987	0.450034	0.990639	-4.83812
PSA5_BOVIN	0.1525	1.11149	11.1544	0.516874	0.614061	0.990639	-4.84004
PRDX3_BOVIN	0.125	1.09051	12.5096	0.759959	0.455809	0.990639	-4.84242
G3MZU6_BOVIN	0.0925	1.06622	12.5921	0.759383	0.456146	0.990639	-4.84267
TPPP3_BOVIN	0.195	1.14472	12.6062	0.752532	0.460165	0.990639	-4.84561
F1N7B5_BOVIN	-0.24	0.846745	9.74625	-0.751506	0.460769	0.990639	-4.84605
RL7A_BOVIN	-0.1	0.933033	12.1417	-0.750112	0.46159	0.990639	-4.84664
HCD2_BOVIN	0.08	1.05702	10.3938	0.743582	0.465448	0.990639	-4.84942
SYRC_BOVIN	0.136667	1.09936	9.87	0.566196	0.581055	0.990639	-4.85028
ADIPO_BOVIN	0.125	1.09051	12.9229	0.736017	0.469941	0.990639	-4.8526
PSA1_BOVIN	-0.0825	0.94442	14.5142	-0.732844	0.471834	0.990639	-4.85393
A6QLD3_BOVIN	-0.075	0.949342	13.4113	-0.726895	0.475393	0.990639	-4.8564
SDHB_BOVIN	0.22	1.16473	13.0583	0.723986	0.47714	0.990639	-4.8576
A2MG_BOVIN	-0.165	0.891929	9.68625	-0.721595	0.478579	0.990639	-4.85859
ODO2_BOVIN	0.16	1.11729	13.7263	0.721417	0.478685	0.990639	-4.85866
PRDX2_BOVIN	0.105	1.07549	13.4796	0.718232	0.480606	0.990639	-4.85997
AOC3_BOVIN (+3)	0.105	1.07549	11.2125	0.717718	0.480916	0.990639	-4.86018
E1BMC6_BOVIN	0.09	1.06437	13.6888	0.715257	0.482403	0.990639	-4.86118
F1MTP5_BOVIN (+1)	0.0625	1.04427	13.8433	0.714149	0.483074	0.990639	-4.86164
MYG_BOVIN	0.2075	1.15469	12.3625	0.713482	0.483478	0.990639	-4.86191
FETUA_BOVIN	-0.0975	0.934651	13.9894	-0.420642	0.680995	0.990639	-4.86195
PSA2_BOVIN	0.0966667	1.0693	9.85562	0.521591	0.610864	0.990639	-4.86271
E1BKM4_BOVIN	0.145	1.10573	9.56391	0.707504	0.4875	0.990639	-4.86412
F1MD74_BOVIN (+2)	-0.12	0.920188	9.17542	-0.707816	0.486917	0.990639	-4.8642
Q3SYT9_BOVIN	-0.0775	0.947698	10.365	-0.706238	0.487877	0.990639	-4.86484
Q3ZBY4_BOVIN	-0.1425	0.905948	10.4704	-0.705621	0.488253	0.990639	-4.86509
EFTU_BOVIN	0.085	1.06069	11.8358	0.703955	0.489269	0.990639	-4.86576
A2VE06_BOVIN	-0.0725	0.950989	12.6854	-0.703023	0.489837	0.990639	-4.86613
RAN_BOVIN	0.05	1.03526	13.8938	0.697643	0.493127	0.990639	-4.86829
E1BE28_BOVIN	0.08	1.05702	10.2371	0.697097	0.493462	0.990639	-4.8685
SAHH_BOVIN	0.07	1.04972	14.0392	0.69481	0.494864	0.990639	-4.86941
GYS1_BOVIN	0.08	1.05702	12.935	0.694016	0.495352	0.990639	-4.86973
PRS8_BOVIN	-0.1025	0.931418	10.0275	-0.693099	0.495916	0.990639	-4.87009
Q148H2_BOVIN	0.4975	1.41177	11.93	0.692488	0.496291	0.990639	-4.87033
GRP75_BOVIN	0.1275	1.0924	12.5671	0.691304	0.49702	0.990639	-4.8708
TBB4B_BOVIN	-0.055	0.962594	11.6367	-0.691244	0.497057	0.990639	-4.87083
TBA4A_BOVIN	-0.0675	0.95429	13.1263	-0.690261	0.497662	0.990639	-4.87121
AATM_BOVIN	0.09	1.06437	14.2754	0.689097	0.498379	0.990639	-4.87167
KCRM_BOVIN	-0.1	0.933033	11.7933	-0.685352	0.50069	0.990639	-4.87314
PRDX5_BOVIN	0.065	1.04608	12.7392	0.682539	0.502431	0.990639	-4.87425
E1BDJ9_BOVIN (+2)	-0.06	0.959264	13.3092	-0.682377	0.502531	0.990639	-4.87431
F1MFZ5_BOVIN	-0.095	0.936272	10.5608	-0.678848	0.50472	0.990639	-4.87568
DHPR_BOVIN	0.0925	1.06622	12.1825	0.676635	0.506094	0.990639	-4.87654
RS2_BOVIN	-0.08	0.946058	11.8458	-0.675971	0.506507	0.990639	-4.8768
COX6C_BOVIN	0.2475	1.18715	16.6054	0.673406	0.508104	0.990639	-4.87779
E1BF23_BOVIN	0.055	1.03886	13.4708	0.672359	0.508757	0.990639	-4.87819
PGK1_BOVIN	-0.06	0.959264	13.7688	-0.672338	0.50877	0.990639	-4.8782
F1MG92_BOVIN (+1)	0.08	1.05702	10.8944	0.458925	0.653985	0.990639	-4.87855
A5PK37_BOVIN	-0.055	0.962594	11.74	-0.324206	0.75102	0.990639	-4.87957
MYH1_BOVIN	-0.0825	0.94442	12.1188	-0.666913	0.51216	0.990639	-4.88028
COQ8A_BOVIN	0.1525	1.11149	14.01	0.664872	0.513438	0.990639	-4.88106
ATP5J_BOVIN	0.1825	1.13485	14.2467	0.6562	0.51889	0.990639	-4.88434
F1MWN3_BOVIN	-0.0675	0.95429	12.4408	-0.653708	0.520463	0.990639	-4.88528
E1BFV0_BOVIN	0.0575	1.04066	9.40458	0.653513	0.520586	0.990639	-4.88535
COX5A_BOVIN	0.185	1.13682	14.2654	0.651636	0.521773	0.990639	-4.88606
CAV1_BOVIN	-0.0975	0.934651	13.0221	-0.651467	0.52188	0.990639	-4.88612
F1MBP8_BOVIN	0.075	1.05336	12.4925	0.649086	0.523387	0.990639	-4.88701
NDUS2_BOVIN	0.125	1.09051	13.4746	0.648281	0.523897	0.990639	-4.88731
DHDH_BOVIN	-0.14	0.907519	13.685	-0.646638	0.524939	0.990639	-4.88792
F1N3V0_BOVIN	0.075	1.05336	8.64417	0.645665	0.525557	0.990639	-4.88828
E1BP87_BOVIN	-0.1175	0.921784	10.2467	-0.643118	0.527175	0.990639	-4.88922
E1BLY1_BOVIN (+2)	0.0633333	1.04488	14.5512	0.409165	0.689184	0.990639	-4.88975
AT2A1_BOVIN (+1)	-0.055	0.962594	13.7667	-0.64058	0.528791	0.990639	-4.89016
GLRX1_BOVIN	0.085	1.06069	12.5846	0.63949	0.529486	0.990639	-4.89056
RS5_BOVIN	-0.0575	0.960928	11.1088	-0.62777	0.536987	0.990639	-4.89482
RS27A_BOVIN	0.0975	1.06992	15.0329	0.627602	0.537095	0.990639	-4.89488
TCPB_BOVIN	0.1	1.07177	9.4875	0.627413	0.537217	0.990639	-4.89495
F1MUC5_BOVIN	-0.0675	0.95429	10.8775	-0.626633	0.537718	0.990639	-4.89523
F1MKG2_BOVIN	0.105	1.07549	14.1517	0.624925	0.538817	0.990639	-4.89585
PHB2_BOVIN	0.0525	1.03706	11.8812	0.624719	0.53895	0.990639	-4.89592
CISD1_BOVIN	0.135	1.09809	13.5671	0.622997	0.540059	0.990639	-4.89654
KAD3_BOVIN	0.1025	1.07363	12.0658	0.622234	0.540551	0.990639	-4.89681
PGTA_BOVIN	-0.085	0.942785	9.32375	-0.621244	0.541189	0.990639	-4.89717
MYL1_BOVIN	0.0875	1.06253	11.6204	0.61966	0.542212	0.990639	-4.89773
A4FUZ1_BOVIN	0.1575	1.11535	14.22	0.614386	0.545624	0.990639	-4.89961
A5PJE3_BOVIN (+1)	-0.2275	0.854114	11.4979	-0.612649	0.54675	0.990639	-4.90022
VAPB_BOVIN	-0.0725	0.950989	13.9733	-0.609055	0.549084	0.990639	-4.90148
CAH2_BOVIN	-0.215	0.861546	12.9433	-0.608027	0.549753	0.990639	-4.90184
F1MNQ4_BOVIN (+1)	0.105	1.07549	14.7542	0.605996	0.551075	0.990639	-4.90255
BLVRB_BOVIN	0.095	1.06807	13.23	0.602157	0.553579	0.990639	-4.90389
HS90A_BOVIN	0.0625	1.04427	13.0954	0.600281	0.554805	0.990639	-4.90454
COF2_BOVIN	0.0675	1.0479	14.7158	0.596272	0.557429	0.990639	-4.90592
ANXA5_BOVIN	0.0625	1.04427	11.5404	0.59325	0.559411	0.990639	-4.90696
UBC12_BOVIN	-0.0525	0.964264	11.5113	-0.592061	0.560192	0.990639	-4.90736
QCR7_BOVIN	0.1775	1.13092	14.53	0.590663	0.561111	0.990639	-4.90784
DNPEP_BOVIN	0.05	1.03526	11.7392	0.586085	0.564126	0.990639	-4.90939
ACTC_BOVIN	-0.08	0.946058	12.6475	-0.585255	0.564674	0.990639	-4.90967
CISY_BOVIN	0.12	1.08673	13.9958	0.582607	0.566422	0.990639	-4.91057
TMOD4_BOVIN	-0.0425	0.970971	13.1008	-0.579685	0.568355	0.990639	-4.91155
CACB1_BOVIN (+2)	0.05	1.03526	12.6229	0.579681	0.568357	0.990639	-4.91155
E1BCH2_BOVIN	-0.06	0.959264	10.0179	-0.574615	0.571716	0.990639	-4.91324
A1AG_BOVIN (+1)	0.4	1.31951	12.1717	0.571228	0.573967	0.990639	-4.91436
ISOC1_BOVIN	-0.0466667	0.968171	9.7825	-0.262661	0.796993	0.990639	-4.9155
RT36_BOVIN	-0.1375	0.909093	13.8975	-0.566952	0.576815	0.990639	-4.91576
G5E580_BOVIN-DECOY	0.13	1.09429	11.3771	0.564827	0.578234	0.990639	-4.91646
A6QPG6_BOVIN	0.0266667	1.01866	11.2012	0.252385	0.804752	0.990639	-4.91689
RS18_BOVIN	-0.0625	0.957603	13.3413	-0.562146	0.580025	0.990639	-4.91733
G5E5B8_BOVIN	-0.0575	0.960928	15.0121	-0.560204	0.581325	0.990639	-4.91796
F1MV74_BOVIN (+1)	-0.0775	0.947698	12.8704	-0.556304	0.58394	0.990639	-4.91922
F1N0W6_BOVIN	-0.0775	0.947698	12.1742	-0.554086	0.585429	0.990639	-4.91993
ATPK_BOVIN	0.12	1.08673	12.4087	0.55386	0.585581	0.990639	-4.92
Q2KJ23_BOVIN	-0.05	0.965936	12.4933	-0.548507	0.589185	0.990639	-4.92171
A7MB72_BOVIN	-0.0775	0.947698	11.6283	-0.546564	0.590495	0.990639	-4.92232
MDHC_BOVIN	0.065	1.04608	14.085	0.54161	0.593842	0.990639	-4.92388
MPI_BOVIN	-0.095	0.936272	8.71042	-0.539659	0.595164	0.990639	-4.9245
TRFE_BOVIN	-0.085	0.942785	13.7383	-0.539215	0.595465	0.990639	-4.92463
Q3T0U3_BOVIN	-0.08	0.946058	13.205	-0.538607	0.595877	0.990639	-4.92482
ENOA_BOVIN (+1)	-0.055	0.962594	13.6438	-0.53689	0.597042	0.990639	-4.92536
ACPH_BOVIN	-0.0333333	0.97716	9.02812	-0.170105	0.867587	0.990639	-4.92606
Q3ZBU0_BOVIN	-0.05	0.965936	14.4504	-0.533604	0.599273	0.990639	-4.92638
ATPB_BOVIN	0.0725	1.05154	12.7517	0.53162	0.600623	0.990639	-4.92699
NDUAB_BOVIN	-0.1025	0.931418	13.2083	-0.530302	0.60152	0.990639	-4.92739
F1N0F7_BOVIN	0.0775	1.05519	8.61125	0.527299	0.603566	0.990639	-4.92831
F1N206_BOVIN	0.075	1.05336	13.2363	0.526305	0.604245	0.990639	-4.92862
MIC19_BOVIN	0.0266667	1.01866	14.2169	0.137833	0.892518	0.990639	-4.92869
F1MJJ8_BOVIN (+1)	-0.055	0.962594	10.5567	-0.525818	0.604577	0.990639	-4.92877
CAVN4_BOVIN	0.065	1.04608	12.9917	0.52523	0.604978	0.990639	-4.92895
C1JZ67_BOVIN	-0.0233333	0.983957	8.647	-0.0718424	0.943576	0.990639	-4.93237
E1B9N8_BOVIN (+1)	0.0166667	1.01162	18.835	0.0692877	0.945832	0.990639	-4.93245
MACD1_BOVIN	-0.05	0.965936	12.7192	-0.511932	0.614092	0.990639	-4.93294
A4FUD0_BOVIN	0.00666667	1.00463	8.52437	0.0310829	0.975683	0.990639	-4.93346
F1MQ37_BOVIN	-0.1	0.933033	9.14292	-0.501798	0.621081	0.990639	-4.93592
COX5B_BOVIN	0.15	1.10957	13.5846	0.496949	0.624438	0.990639	-4.93733
F1MXI4_BOVIN	-0.065	0.955945	9.28792	-0.496947	0.624439	0.990639	-4.93733
G8JKW7_BOVIN	-0.33	0.795536	12.0958	-0.493647	0.626729	0.990639	-4.93828
F1MN74_BOVIN	0.0525	1.03706	13.1587	0.492915	0.627237	0.990639	-4.93849
PP1R7_BOVIN	0.0775	1.05519	10.5675	0.49209	0.62781	0.990639	-4.93873
F1N5M2_BOVIN	-0.0825	0.94442	12.2996	-0.489695	0.629475	0.990639	-4.93941
H12_BOVIN	-0.0775	0.947698	16.1782	-0.317038	0.754709	0.990639	-4.93998
ACTB_BOVIN (+1)	-0.0575	0.960928	12.1579	-0.487289	0.63115	0.990639	-4.94009
E1BLA6_BOVIN (+1)	0.0525	1.03706	10.4588	0.485861	0.632146	0.990639	-4.9405
F1MWR3_BOVIN	0.0875	1.06253	12.1062	0.485389	0.632474	0.990639	-4.94063
G3MY67_BOVIN (+2)	0.1325	1.09619	13.4046	0.483031	0.63412	0.990639	-4.94129
F1N2G0_BOVIN	-0.08	0.946058	11.1621	-0.482889	0.634219	0.990639	-4.94133
FABPH_BOVIN	0.135	1.09809	16.1846	0.481446	0.635227	0.990639	-4.94174
LDHA_BOVIN	-0.0475	0.967612	12.8413	-0.478311	0.637419	0.990639	-4.94261
Q3SZ00_BOVIN	0.09	1.06437	11.245	0.475152	0.639631	0.990639	-4.94349
ACADS_BOVIN	0.1225	1.08862	12.345	0.4745	0.640088	0.990639	-4.94367
PURA1_BOVIN	-0.055	0.962594	12.3483	-0.471621	0.642107	0.990639	-4.94446
IF5A1_BOVIN	0.055	1.03886	14.9388	0.468128	0.644562	0.990639	-4.94541
ODPX_BOVIN	0.0525	1.03706	13.1658	0.462101	0.648807	0.990639	-4.94705
F1MCK2_BOVIN	-0.0475	0.967612	12.5383	-0.457573	0.652004	0.990639	-4.94826
Q32L46_BOVIN	0.0725	1.05154	14.4563	0.455387	0.65355	0.990639	-4.94884
F1MD77_BOVIN	-0.055	0.962594	11.8667	-0.455144	0.653722	0.990639	-4.9489
G3N0F6_BOVIN	0.0375	1.02633	11.535	0.453404	0.654953	0.990639	-4.94936
SODM_BOVIN	0.07	1.04972	12.0521	0.452007	0.655943	0.990639	-4.94973
ATPO_BOVIN	0.08	1.05702	12.2717	0.450427	0.657063	0.990639	-4.95015
RTCA_BOVIN	0.1025	1.07363	9.99958	0.448011	0.658777	0.990639	-4.95078
DESM_BOVIN	0.045	1.03168	13.6688	0.445544	0.66053	0.990639	-4.95142
F1MXX0_BOVIN	0.0675	1.0479	12.9767	0.440486	0.66413	0.990639	-4.95273
CAPZB_BOVIN	-0.035	0.976032	13.3883	-0.438469	0.665567	0.990639	-4.95324
Q08DN5_BOVIN	0.0675	1.0479	13.4954	0.43534	0.6678	0.990639	-4.95404
F6S165_BOVIN	0.04	1.02811	14.1846	0.430404	0.671329	0.990639	-4.95529
EDF1_BOVIN	-0.0525	0.964264	13.6683	-0.428586	0.672631	0.990639	-4.95574
LHPP_BOVIN	0.28	1.21419	12.6383	0.428343	0.672805	0.990639	-4.9558
E1BI98_BOVIN	0.0675	1.0479	13.4987	0.426271	0.67429	0.990639	-4.95632
ANXA2_BOVIN	0.0775	1.05519	11.5483	0.426122	0.674397	0.990639	-4.95636
FKBP3_BOVIN	0.045	1.03168	14.0283	0.42438	0.675647	0.990639	-4.95679
A6QLS9_BOVIN	0.0425	1.0299	11.625	0.419569	0.679103	0.990639	-4.95797
NDUA4_BOVIN	0.1075	1.07736	14.5283	0.41814	0.680131	0.990639	-4.95832
F1MLX6_BOVIN	0.0925	1.06622	13.0129	0.413806	0.683253	0.990639	-4.95937
PDLI7_BOVIN	-0.04	0.972655	14.5517	-0.413525	0.683455	0.990639	-4.95944
PGM1_BOVIN	-0.055	0.962594	13.7438	-0.41345	0.683509	0.990639	-4.95946
PGP_BOVIN	-0.035	0.976032	13.1846	-0.412221	0.684395	0.990639	-4.95976
E1BE25_BOVIN	-0.035	0.976032	13.8754	-0.411297	0.685063	0.990639	-4.95998
ESTD_BOVIN	-0.045	0.96929	12.4742	-0.410957	0.685308	0.990639	-4.96006
PSMD2_BOVIN	0.045	1.03168	9.48542	0.410535	0.685612	0.990639	-4.96016
S10A2_BOVIN	0.115	1.08298	12.6888	0.407984	0.687455	0.990639	-4.96077
Q3SWX4_BOVIN	0.075	1.05336	13.8837	0.40675	0.688347	0.990639	-4.96106
F1MWR8_BOVIN (+1)	-0.0475	0.967612	13.2108	-0.401479	0.692163	0.990639	-4.96231
F1MM07_BOVIN	-0.0916667	0.938438	8.418	-0.135108	0.894133	0.990639	-4.9626
SYDC_BOVIN	0.085	1.06069	12.0887	0.397053	0.695373	0.990639	-4.96334
G5E5N5_BOVIN (+1)	0.095	1.06807	13.0175	0.395885	0.696222	0.990639	-4.96361
ECHB_BOVIN	0.065	1.04608	13.0996	0.395284	0.696659	0.990639	-4.96375
THIL_BOVIN	0.0975	1.06992	12.4362	0.389791	0.700654	0.990639	-4.96501
F1N0L9_BOVIN	-0.035	0.976032	11.4938	-0.387118	0.702602	0.990639	-4.96562
G3X6L9_BOVIN	0.045	1.03168	10.2629	0.382847	0.705718	0.990639	-4.96658
A0A0N4STN0_BOVIN (+1)	-0.07	0.952638	12.1467	-0.372888	0.713005	0.990639	-4.96878
F6RDV6_BOVIN	0.0525	1.03706	11.6525	0.370076	0.715068	0.990639	-4.96939
IDH3G_BOVIN (+1)	0.0525	1.03706	13.0838	0.368631	0.716128	0.990639	-4.9697
F1MQI1_BOVIN	0.11	1.07923	12.3887	0.364374	0.719258	0.990639	-4.97062
TELT_BOVIN	0.0375	1.02633	13.6175	0.364054	0.719492	0.990639	-4.97068
TECR_BOVIN	0.0525	1.03706	9.30875	0.358894	0.723292	0.990639	-4.97178
Q24JZ7_BOVIN	0.06	1.04247	13.205	0.356191	0.725285	0.990639	-4.97234
Q29RH9_BOVIN	0.035	1.02456	13.0642	0.355277	0.72596	0.990639	-4.97253
A5PJM2_BOVIN (+1)	0.0375	1.02633	13.8613	0.355048	0.726129	0.990639	-4.97258
PSB3_BOVIN	0.0325	1.02278	10.2775	0.352573	0.727957	0.990639	-4.97309
CX7A1_BOVIN	0.08	1.05702	15.2304	0.351142	0.729014	0.990639	-4.97339
F1MSV1_BOVIN-DECOY	0.0525	1.03706	16.1429	0.350301	0.729635	0.990639	-4.97356
EF1A2_BOVIN	0.03	1.02101	14.0867	0.34955	0.730191	0.990639	-4.97371
NDUAA_BOVIN	0.0975	1.06992	12.6463	0.34857	0.730916	0.990639	-4.97391
Q3MHM1_BOVIN	0.06	1.04247	9.96	0.346207	0.732665	0.990639	-4.97439
PSB5_BOVIN	0.0275	1.01924	15.3863	0.343267	0.734843	0.990639	-4.97499
ATPA_BOVIN	0.055	1.03886	13.7946	0.343154	0.734927	0.990639	-4.97501
SBDS_BOVIN	-0.025	0.982821	12.9592	-0.338278	0.738545	0.990639	-4.97598
A0A0A0MPA4_BOVIN	0.0325	1.02278	13.0938	0.335183	0.740845	0.990639	-4.9766
E1BKQ6_BOVIN	0.0575	1.04066	9.83583	0.334532	0.741329	0.990639	-4.97672
MYL3_BOVIN	-0.0975	0.934651	13.6446	-0.329447	0.745112	0.990639	-4.97771
AL1A1_BOVIN	-0.115	0.923382	12.5787	-0.327224	0.74677	0.990639	-4.97814
F1MW57_BOVIN (+4)	-0.0325	0.977725	11.3187	-0.327205	0.746783	0.990639	-4.97814
1433Z_BOVIN	0.04	1.02811	9.46208	0.32094	0.751458	0.990639	-4.97933
A6QP82_BOVIN	-0.0325	0.977725	12.6379	-0.320706	0.751633	0.990639	-4.97938
Q2KJ47_BOVIN	0.0425	1.0299	11.0342	0.319718	0.752372	0.990639	-4.97956
MP2K6_BOVIN	-0.0275	0.981119	12.1496	-0.317494	0.754035	0.990639	-4.97998
SNTA1_BOVIN	-0.0675	0.95429	13.4783	-0.312938	0.757445	0.990639	-4.98082
ACADV_BOVIN	0.0575	1.04066	13.3808	0.310552	0.759233	0.990639	-4.98126
MYLK2_BOVIN	0.055	1.03886	14.4275	0.310142	0.75954	0.990639	-4.98133
ETFB_BOVIN	0.0525	1.03706	13.5633	0.308194	0.761	0.990639	-4.98169
G3X778_BOVIN	0.035	1.02456	13.5175	0.305126	0.763303	0.990639	-4.98224
G3X6W9_BOVIN	-0.085	0.942785	13.7517	-0.30444	0.763818	0.990639	-4.98236
Q29RI2_BOVIN	0.0275	1.01924	13.2562	0.295492	0.770548	0.990639	-4.98394
Q08E45_BOVIN	0.0275	1.01924	10.1233	0.293091	0.772357	0.990639	-4.98435
F1MAV0_BOVIN (+1)	-0.0925	0.937896	12.9983	-0.292444	0.772845	0.990639	-4.98446
F1ME15_BOVIN	0.0775	1.05519	12.6071	0.29153	0.773534	0.990639	-4.98462
EIF3J_BOVIN	-0.0425	0.970971	11.8467	-0.291415	0.773621	0.990639	-4.98464
F1N775_BOVIN	0.0325	1.02278	12.4029	0.291354	0.773666	0.990639	-4.98465
A7E3S8_BOVIN	-0.0325	0.977725	12.7808	-0.287756	0.776382	0.990639	-4.98526
F1MME6_BOVIN	0.02	1.01396	14.0308	0.284036	0.779191	0.990639	-4.98589
E1BIS6_BOVIN	0.025	1.01748	13.3346	0.28202	0.780715	0.990639	-4.98622
S10A1_BOVIN	0.13	1.09429	12.4075	0.276881	0.784605	0.990639	-4.98706
E1BF59_BOVIN	0.0175	1.0122	13.1425	0.276285	0.785056	0.990639	-4.98716
F1MJ90_BOVIN	0.03	1.02101	12.9879	0.275935	0.785321	0.990639	-4.98722
PGAM1_BOVIN	0.025	1.01748	11.4317	0.274333	0.786535	0.990639	-4.98748
IDHP_BOVIN	0.065	1.04608	14.2725	0.273633	0.787066	0.990639	-4.98759
RAB1B_BOVIN	-0.0325	0.977725	10.3408	-0.273629	0.787069	0.990639	-4.98759
TPM1_BOVIN	0.045	1.03168	13.0825	0.272183	0.788165	0.990639	-4.98782
HBB_BOVIN	0.0775	1.05519	13.3517	0.267738	0.791539	0.990639	-4.98853
COX41_BOVIN	0.0625	1.04427	14.6279	0.265066	0.793568	0.990639	-4.98895
ALDH2_BOVIN	0.04	1.02811	12.5733	0.257321	0.79946	0.990639	-4.99014
E1BBY7_BOVIN	-0.0575	0.960928	11.5275	-0.253933	0.802041	0.990639	-4.99064
HSP7C_BOVIN	-0.02	0.986233	13.3792	-0.253049	0.802715	0.990639	-4.99078
E1BNV1_BOVIN	0.025	1.01748	13.6813	0.252498	0.803135	0.990639	-4.99086
CDC42_BOVIN	0.025	1.01748	13.2642	0.251169	0.804148	0.990639	-4.99106
A6H7I0_BOVIN	-0.02	0.986233	12.8158	-0.248892	0.805885	0.990639	-4.99139
QCR2_BOVIN	0.0475	1.03347	13.3938	0.248326	0.806318	0.990639	-4.99147
PCBP1_BOVIN	0.0225	1.01572	11.6867	0.243264	0.810184	0.990639	-4.9922
ETFD_BOVIN	0.055	1.03886	6.94292	0.242689	0.810623	0.990639	-4.99229
F1MX04_BOVIN	-0.035	0.976032	10.5038	-0.241907	0.811222	0.990639	-4.9924
EF1B_BOVIN	-0.0375	0.974342	13.1258	-0.232825	0.818173	0.990639	-4.99367
PP2BA_BOVIN	-0.0225	0.984525	14.0337	-0.232795	0.818196	0.990639	-4.99367
CSRP3_BOVIN	-0.115	0.923382	13.2829	-0.231402	0.819264	0.990639	-4.99386
G1K1X0_BOVIN (+1)	0.035	1.02456	12.9287	0.231104	0.819492	0.990639	-4.9939
E1BJA2_BOVIN	-0.0275	0.981119	11.9863	-0.230713	0.819792	0.990639	-4.99395
HS71B_BOVIN	-0.0325	0.977725	13.3783	-0.226784	0.822806	0.990639	-4.99448
MLRS_BOVIN	0.0275	1.01924	12.5325	0.226391	0.823107	0.990639	-4.99454
F1MJW7_BOVIN	-0.0225	0.984525	12.755	-0.224357	0.824669	0.990639	-4.99481
F1MCT8_BOVIN	-0.03	0.97942	9.24292	-0.222324	0.82623	0.990639	-4.99507
F1MG70_BOVIN (+1)	-0.0225	0.984525	10.4525	-0.218917	0.828849	0.990639	-4.99552
F1ME62_BOVIN	0.0325	1.02278	8.12167	0.217785	0.829719	0.990639	-4.99566
F1MS25_BOVIN (+1)	-0.045	0.96929	11.6017	-0.217717	0.829772	0.990639	-4.99567
E1BJ08_BOVIN	0.045	1.03168	14.12	0.215215	0.831696	0.990639	-4.99599
F1MVX2_BOVIN	0.0375	1.02633	11.74	0.213556	0.832973	0.990639	-4.9962
GSTP1_BOVIN	0.035	1.02456	11.8408	0.211945	0.834213	0.990639	-4.9964
VAPA_BOVIN	0.0475	1.03347	14.8592	0.210597	0.835251	0.990639	-4.99657
F1MQI3_BOVIN	-0.0175	0.987943	13.8621	-0.210564	0.835277	0.990639	-4.99657
G3MZK7_BOVIN	0.0275	1.01924	13.7117	0.209413	0.836163	0.990639	-4.99671
HS90B_BOVIN	-0.025	0.982821	12.95	-0.209081	0.836419	0.990639	-4.99675
F1MKP6_BOVIN	0.0225	1.01572	10.8008	0.205139	0.839458	0.990639	-4.99724
COQ9_BOVIN	0.04	1.02811	12.5367	0.20469	0.839804	0.990639	-4.99729
E1BPV6_BOVIN	-0.0625	0.957603	10.3721	-0.204152	0.840219	0.990639	-4.99735
MYH7_BOVIN	-0.0325	0.977725	11.2279	-0.202565	0.841444	0.990639	-4.99754
F1MDN4_BOVIN (+1)	-0.02	0.986233	11.8029	-0.201837	0.842005	0.990639	-4.99763
CO1A2_BOVIN	0.125	1.09051	11.1542	0.200503	0.843035	0.990639	-4.99779
GLO2_BOVIN	0.0275	1.01924	14.4308	0.194977	0.847303	0.990639	-4.99843
A0A0A0MP92_BOVIN	-0.095	0.936272	12.4938	-0.193853	0.848172	0.990639	-4.99856
F1MJH1_BOVIN (+1)	-0.035	0.976032	13.5758	-0.193372	0.848544	0.990639	-4.99862
F1MBR1_BOVIN	-0.03	0.97942	13.3746	-0.192353	0.849332	0.990639	-4.99873
UCRI_BOVIN	0.0375	1.02633	13.6267	0.187442	0.853131	0.990639	-4.99928
MYOZ2_BOVIN	-0.0575	0.960928	11.6679	-0.184239	0.85561	0.990639	-4.99963
Q8MKH7_BOVIN (+2)	-0.035	0.976032	12.5083	-0.181286	0.857898	0.990639	-4.99995
HEMO_BOVIN	0.07	1.04972	13.4133	0.178518	0.860044	0.990639	-5.00024
E1BB91_BOVIN	0.025	1.01748	12.6446	0.178199	0.860291	0.990639	-5.00028
A6QP89_BOVIN	0.015	1.01045	13.8504	0.173137	0.864218	0.990639	-5.0008
LMCD1_BOVIN	-0.02	0.986233	12.3588	-0.171929	0.865156	0.990639	-5.00092
G8JKZ8_BOVIN (+1)	0.025	1.01748	12.9821	0.171802	0.865254	0.990639	-5.00094
DRS7C_BOVIN	0.0175	1.0122	9.82958	0.171786	0.865267	0.990639	-5.00094
A6QLZ8_BOVIN	0.0175	1.0122	13.1246	0.170429	0.86632	0.990639	-5.00108
A6H7J6_BOVIN (+1)	0.0125	1.0087	13.2417	0.164618	0.870834	0.990639	-5.00165
CRYAB_BOVIN	-0.0275	0.981119	13.6379	-0.164113	0.871226	0.990639	-5.0017
TPM3_BOVIN	0.035	1.02456	14.0858	0.163653	0.871585	0.990639	-5.00174
ACTN1_BOVIN	0.0275	1.01924	13.4633	0.163518	0.871689	0.990639	-5.00176
F1MZS3_BOVIN	-0.01	0.993092	13.0725	-0.163327	0.871838	0.990639	-5.00177
ANX11_BOVIN (+2)	0.0175	1.0122	13.2404	0.163082	0.872028	0.990639	-5.0018
CPNS1_BOVIN	-0.02	0.986233	8.06917	-0.162795	0.872251	0.990639	-5.00183
PSA7_BOVIN	-0.015	0.989657	12.9133	-0.162496	0.872484	0.990639	-5.00185
G3MYN5_BOVIN	-0.025	0.982821	14.0396	-0.162156	0.872748	0.990639	-5.00189
E1BDX8_BOVIN	-0.02	0.986233	8.51583	-0.1618	0.873025	0.990639	-5.00192
KAP0_BOVIN	-0.02	0.986233	12.8454	-0.158946	0.875245	0.990639	-5.00219
F1MZX6_BOVIN	0.0375	1.02633	9.05292	0.15779	0.876144	0.990639	-5.0023
PDIA3_BOVIN	0.015	1.01045	11.9217	0.151671	0.880908	0.990639	-5.00286
ACPM_BOVIN (+1)	0.0425	1.0299	10.8046	0.149528	0.882577	0.990639	-5.00305
F1MKT3_BOVIN (+1)	0.02	1.01396	11.4592	0.143422	0.887337	0.990639	-5.00357
G3N3S8_BOVIN	-0.025	0.982821	9.5225	-0.142994	0.887671	0.990639	-5.00361
F1MDH3_BOVIN	-0.03	0.97942	8.24083	-0.142339	0.888183	0.990639	-5.00367
NDUBA_BOVIN	0.0425	1.0299	13.3063	0.141733	0.888655	0.990639	-5.00372
F1MR86_BOVIN	0.0375	1.02633	14.66	0.1409	0.889304	0.990639	-5.00379
NDUS1_BOVIN	0.03	1.02101	11.4563	0.139129	0.890687	0.990639	-5.00393
COX2_BOVIN	0.0325	1.02278	12.9383	0.138272	0.891356	0.990639	-5.004
NDUV2_BOVIN	0.035	1.02456	11.7104	0.137595	0.891884	0.990639	-5.00406
G3N0I4_BOVIN	0.0175	1.0122	11.7725	0.137401	0.892036	0.990639	-5.00407
E1BAJ4_BOVIN	0.0175	1.0122	14.3146	0.136282	0.892909	0.990639	-5.00416
A6QNL5_BOVIN	-0.015	0.989657	10.3554	-0.136145	0.893016	0.990639	-5.00417
AATC_BOVIN	-0.0175	0.987943	13.8021	-0.13568	0.893379	0.990639	-5.00421
RS16_BOVIN	0.01	1.00696	11.9537	0.132491	0.89587	0.990639	-5.00446
KAP2_BOVIN	-0.0175	0.987943	10.7833	-0.126452	0.900589	0.990639	-5.00493
QCR8_BOVIN	0.0375	1.02633	14.8087	0.125418	0.901397	0.990639	-5.005
NDUB5_BOVIN	0.035	1.02456	14.2808	0.124444	0.902159	0.990639	-5.00507
G3N3C9_BOVIN	0.01	1.00696	13.2238	0.123197	0.903134	0.990639	-5.00517
F1MNM7_BOVIN	0.015	1.01045	11.5779	0.121285	0.904629	0.990639	-5.0053
PHB_BOVIN	0.0125	1.0087	11.8167	0.121166	0.904722	0.990639	-5.00531
F1N338_BOVIN	-0.03	0.97942	12.9062	-0.120462	0.905273	0.990639	-5.00536
TBA1B_BOVIN	0.0175	1.0122	13.0042	0.119365	0.906132	0.990639	-5.00544
PDCD5_BOVIN	-0.0275	0.981119	9.20833	-0.118653	0.906689	0.990639	-5.00549
NDUC2_BOVIN	0.03	1.02101	12.6571	0.118608	0.906724	0.990639	-5.00549
G3MZZ6_BOVIN (+1)	-0.01	0.993092	13.1342	-0.114426	0.909998	0.990639	-5.00578
PSB4_BOVIN	-0.0125	0.991373	11.1121	-0.110709	0.912908	0.990639	-5.00603
STIP1_BOVIN	-0.0125	0.991373	13.3704	-0.110475	0.913092	0.990639	-5.00604
NDUA6_BOVIN	0.0325	1.02278	14.07	0.108173	0.914895	0.990639	-5.00619
RL6_BOVIN	0.0175	1.0122	8.31125	0.10736	0.915533	0.990639	-5.00624
SUCB2_BOVIN	0.0175	1.0122	14.2137	0.106825	0.915952	0.990639	-5.00628
ACTN2_BOVIN	0.0125	1.0087	13.535	0.106474	0.916227	0.990639	-5.0063
THIM_BOVIN	-0.0175	0.987943	13.2217	-0.103753	0.918359	0.990639	-5.00647
F1N2A2_BOVIN (+1)	0.015	1.01045	12.47	0.102928	0.919006	0.990639	-5.00652
E1BNE2_BOVIN (+1)	-0.0075	0.994815	10.1542	-0.100765	0.920702	0.990639	-5.00665
A4FV78_BOVIN	-0.0075	0.994815	13.705	-0.0996261	0.921595	0.990639	-5.00671
KAD1_BOVIN	0.0075	1.00521	12.5696	0.0993997	0.921773	0.990639	-5.00673
F1MCF8_BOVIN (+1)	-0.035	0.976032	11.2975	-0.0941407	0.925898	0.990639	-5.00703
E1BGW2_BOVIN (+1)	0.0125	1.0087	14.2329	0.0930105	0.926785	0.990639	-5.00709
F1MTZ2_BOVIN	-0.015	0.989657	8.13833	-0.0923965	0.927267	0.990639	-5.00712
G3N0V0_BOVIN	-0.0425	0.970971	13.9113	-0.0909848	0.928375	0.990639	-5.0072
G6PI_BOVIN	-0.01	0.993092	11.67	-0.089667	0.92941	0.990639	-5.00727
APOA1_BOVIN	-0.02	0.986233	11.8179	-0.0893009	0.929697	0.990639	-5.00729
E1BDQ4_BOVIN	-0.0075	0.994815	12.1554	-0.0885253	0.930306	0.990639	-5.00733
DNJA2_BOVIN	-0.01	0.993092	12.875	-0.0881507	0.9306	0.990639	-5.00735
NNTM_BOVIN	0.0125	1.0087	13.4146	0.0844187	0.933531	0.990639	-5.00754
F1N789_BOVIN	0.0075	1.00521	12.8433	0.0840708	0.933804	0.990639	-5.00756
F1MGK9_BOVIN	-0.015	0.989657	9.25917	-0.0822172	0.93526	0.990639	-5.00765
F1MX12_BOVIN	-0.015	0.989657	10.7821	-0.0816945	0.935671	0.990639	-5.00767
FHL3_BOVIN	0.0125	1.0087	13.3438	0.0769892	0.939368	0.990639	-5.00789
MDHM_BOVIN	0.015	1.01045	13.3392	0.0766781	0.939613	0.990639	-5.00791
VIME_BOVIN	-0.015	0.989657	12.8804	-0.0765994	0.939674	0.990639	-5.00791
PDLI3_BOVIN	0.0075	1.00521	13.8479	0.075189	0.940783	0.990639	-5.00798
NDUA9_BOVIN	0.0175	1.0122	12.7442	0.0732149	0.942335	0.990639	-5.00806
F1MPE5_BOVIN	0.0075	1.00521	8.44417	0.0731139	0.942414	0.990639	-5.00807
NDUAD_BOVIN	0.02	1.01396	13.9413	0.0714198	0.943746	0.990639	-5.00814
NDUA8_BOVIN	-0.02	0.986233	13.5971	-0.0704876	0.944479	0.990639	-5.00818
F1N6K0_BOVIN	-0.015	0.989657	12.1512	-0.0703307	0.944602	0.990639	-5.00818
NDUA5_BOVIN	0.015	1.01045	12.8933	0.0697212	0.945082	0.990639	-5.00821
TPM2_BOVIN	-0.0125	0.991373	13.7054	-0.0686303	0.945939	0.990639	-5.00825
F1MNT4_BOVIN	0.0075	1.00521	10.5279	0.0675496	0.946789	0.990639	-5.0083
ANXA7_BOVIN	0.005	1.00347	11.9821	0.0668118	0.94737	0.990639	-5.00833
F1MHT1_BOVIN	-0.005	0.99654	13.5558	-0.0662699	0.947796	0.990639	-5.00835
UBE2N_BOVIN	0.0075	1.00521	15.3083	0.0653752	0.9485	0.990639	-5.00838
CO1A1_BOVIN	-0.04	0.972655	12.785	-0.0641339	0.949476	0.990639	-5.00843
F1MPU4_BOVIN	0.01	1.00696	13.6162	0.0638735	0.949681	0.990639	-5.00844
A6QNM9_BOVIN	-0.0075	0.994815	12.9337	-0.0632003	0.95021	0.990639	-5.00847
F1N048_BOVIN	-0.025	0.982821	11.6096	-0.0614187	0.951612	0.990639	-5.00853
A0A140T897_BOVIN	-0.01	0.993092	14.0008	-0.0595141	0.953111	0.990639	-5.0086
ATP8_BOVIN	0.015	1.01045	10.9217	0.0559085	0.955948	0.990639	-5.00872
ABEC2_BOVIN	-0.01	0.993092	11.2883	-0.0544596	0.957089	0.990639	-5.00877
F1MIU2_BOVIN	-0.0075	0.994815	12.2796	-0.0544084	0.957129	0.990639	-5.00877
DNJB4_BOVIN	-0.005	0.99654	12.4471	-0.05079	0.959978	0.990639	-5.00888
H33_BOVIN	-0.005	0.99654	16.3633	-0.0499318	0.960653	0.990639	-5.00891
TNNT1_BOVIN	-0.0075	0.994815	14.1992	-0.0487721	0.961566	0.990639	-5.00894
HBA_BOVIN	0.0175	1.0122	14.0729	0.0487642	0.961572	0.990639	-5.00894
F1N2K1_BOVIN	-0.005	0.99654	13.1433	-0.0482544	0.961974	0.990639	-5.00896
E1BCU2_BOVIN	0.0075	1.00521	12.235	0.0474643	0.962596	0.990639	-5.00898
F1MGU7_BOVIN (+2)	-0.0175	0.987943	14.6671	-0.0413062	0.967446	0.990639	-5.00914
A6H7E3_BOVIN (+1)	-0.0075	0.994815	10.1179	-0.0393264	0.969005	0.990639	-5.00919
NDUS8_BOVIN	-0.01	0.993092	11.8133	-0.0385695	0.969601	0.990639	-5.00921
PGES2_BOVIN	0.0075	1.00521	8.55261	0.037073	0.970798	0.990639	-5.00924
TBA8_BOVIN	0.005	1.00347	12.4271	0.0332891	0.973761	0.990639	-5.00932
EF2_BOVIN	0.0025	1.00173	13.3487	0.0315568	0.975126	0.990639	-5.00935
A6H7D7_BOVIN	0.005	1.00347	11.4467	0.03033	0.976093	0.990639	-5.00937
ACADM_BOVIN	-0.005	0.99654	13.6312	-0.0303284	0.976094	0.990639	-5.00937
NDUV1_BOVIN	-0.005	0.99654	13.2554	-0.0256739	0.979762	0.992718	-5.00945
DRS7B_BOVIN (+1)	0.0025	1.00173	9.68583	0.0193545	0.984743	0.995455	-5.00953
F1MZ38_BOVIN (+1)	-0.0025	0.998269	13.9462	-0.0181252	0.985712	0.995455	-5.00955
SMTL2_BOVIN	-0.0025	0.998269	11.3721	-0.0125304	0.990122	0.996415	-5.0096
TNNC1_BOVIN	-0.0025	0.998269	13.4725	-0.0108784	0.991424	0.996415	-5.00961
NDUA2_BOVIN	-0.0025	0.998269	14.0667	-0.00992514	0.992176	0.996415	-5.00962
CX6A2_BOVIN	0.0025	1.00173	14.0675	0.00867086	0.993164	0.996415	-5.00962
1433E_BOVIN	0	1	13.8783	0	1	1	-5.00964
F1N7F9_BOVIN	-1.77636e-15	1	12.9217	-1.25026e-14	1	1	-5.00964

## Sheet: PM36h - PM45min
Accession.Number	logFC	Fold Change	AveExpr	t	P.Value	adj.P.Val	B
A7MBD4_BOVIN	-0.475	0.719467	7.91417	-3.20129	0.00432786	1	-3.34683
3HIDH_BOVIN	0.6175	1.53421	10.8163	2.88588	0.0089001	1	-3.55893
E1BLN7_BOVIN	0.2325	1.17487	14.0754	2.47635	0.0219565	1	-3.83244
F1MHA5_BOVIN	0.68	1.60214	18.0669	3.6218	0.00317461	1	-3.83649
E1BPR7_BOVIN	-0.295	0.815072	10.1421	-2.29959	0.0319362	1	-3.94776
RL4_BOVIN	0.2225	1.16675	10.5762	2.29251	0.0324114	1	-3.95232
G3X861_BOVIN (+1)	-0.485	0.714497	13.6487	-2.43509	0.030307	1	-3.99665
Q3ZBX0_BOVIN	0.265	1.20164	13.4696	2.18851	0.0401911	1	-4.01883
F1N0E5_BOVIN (+1)	0.215	1.1607	11.7567	2.17515	0.0413053	1	-4.02729
A7MB72_BOVIN	-0.2875	0.819321	11.6283	-2.02758	0.0556101	1	-4.11933
SUCB2_BOVIN	0.3225	1.2505	14.2137	1.96863	0.0624681	1	-4.15529
Q3ZCI4_BOVIN	0.375	1.29684	8.19063	2.0847	0.0577143	1	-4.16711
MOES_BOVIN	0.2525	1.19127	8.16375	1.89336	0.072308	1	-4.20045
MPCP_BOVIN	0.3275	1.25484	14.3846	1.86964	0.07568	1	-4.2145
F1MNT4_BOVIN	0.2075	1.15469	10.5279	1.86887	0.0757911	1	-4.21495
PSA4_BOVIN	-0.1975	0.87206	11.9246	-1.82214	0.0828469	1	-4.24234
Q08DA2_BOVIN	0.299167	1.23043	7.6775	1.91268	0.0784317	1	-4.24981
GRP78_BOVIN	0.1475	1.10765	11.2487	1.78394	0.0890333	1	-4.26445
G5E5C3_BOVIN (+1)	-0.1475	0.902814	12.5087	-1.7339	0.0977375	1	-4.29301
F1N2A2_BOVIN (+1)	-0.2525	0.839441	12.47	-1.73262	0.097969	1	-4.29373
RS3_BOVIN	0.17	1.12506	13.19	1.80247	0.0950607	1	-4.30191
A6QLL8_BOVIN	-0.195	0.873573	12.0521	-1.71674	0.100886	1	-4.30269
2AAA_BOVIN (+1)	0.12	1.08673	11.3096	1.70618	0.102865	1	-4.30862
PRDX5_BOVIN	0.16	1.11729	12.7392	1.6801	0.107899	1	-4.32318
G3P_BOVIN	-0.22	0.858565	12.3683	-1.67688	0.108533	1	-4.32496
CAB39_BOVIN	-0.12	0.920188	11.6671	-1.67434	0.109037	1	-4.32637
RS16_BOVIN	0.125	1.09051	11.9537	1.65614	0.112706	1	-4.33643
FUND2_BOVIN	0.295	1.22688	12.9075	1.62982	0.118193	1	-4.35085
UBC12_BOVIN	-0.1425	0.905948	11.5113	-1.60702	0.123127	1	-4.36322
ROA2_BOVIN	0.245	1.18509	13.6654	1.5956	0.125664	1	-4.36938
G5E531_BOVIN (+1)	0.306667	1.23685	8.72875	1.64113	0.125104	1	-4.37632
F1MWD3_BOVIN	0.155	1.11342	13.1129	1.55287	0.135539	1	-4.39216
PSA5_BOVIN	0.605	1.52098	11.1544	1.77583	0.0995298	1	-4.39644
1433Z_BOVIN	0.1925	1.14274	9.46208	1.54453	0.137543	1	-4.39656
MIC19_BOVIN	0.363333	1.28639	14.2169	1.67971	0.117246	1	-4.40404
F1MG92_BOVIN (+1)	0.323333	1.25122	10.8944	1.659	0.121409	1	-4.41132
F1MLV1_BOVIN (+1)	-0.2225	0.857079	11.4892	-1.51519	0.144777	1	-4.41191
Q3ZBY4_BOVIN	-0.305	0.809442	10.4704	-1.51028	0.146018	1	-4.41446
RS9_BOVIN	0.1825	1.13485	14.0575	1.50592	0.147127	1	-4.41672
F1MJJ8_BOVIN (+1)	-0.1575	0.896577	10.5567	-1.50575	0.147169	1	-4.4168
F1N0L9_BOVIN	-0.135	0.91067	11.4938	-1.49317	0.15041	1	-4.4233
GDIB_BOVIN	0.125	1.09051	12.2304	1.49111	0.150945	1	-4.42436
Q08E45_BOVIN	-0.1375	0.909093	10.1233	-1.46546	0.157753	1	-4.43747
F1N7T1_BOVIN (+1)	0.345	1.27015	13.7387	1.45047	0.161844	1	-4.44506
E1BNE7_BOVIN	0.145	1.10573	13.0708	1.44846	0.1624	1	-4.44607
F1N775_BOVIN	0.16	1.11729	12.4029	1.43436	0.166336	1	-4.45315
PSD11_BOVIN	0.153333	1.11214	11.2975	1.46164	0.167959	1	-4.45558
A3KN04_BOVIN	0.155	1.11342	10.4433	1.42563	0.168813	1	-4.45751
ENOB_BOVIN	-0.2225	0.857079	12.9879	-1.4165	0.171433	1	-4.46205
F1MWR8_BOVIN (+1)	-0.1675	0.890384	13.2108	-1.41574	0.171654	1	-4.46243
AL4A1_BOVIN	-0.236667	0.848704	9.2975	-1.44489	0.172526	1	-4.46274
E1BPX8_BOVIN	0.1975	1.14671	11.6696	1.39925	0.176476	1	-4.47057
PSA1_BOVIN	-0.155	0.898132	14.5142	-1.37686	0.183198	1	-4.48152
DRS7C_BOVIN	-0.14	0.907519	9.82958	-1.37428	0.183984	1	-4.48277
GAMT_BOVIN	0.1675	1.12311	13.2221	1.37376	0.184143	1	-4.48302
MPI_BOVIN	-0.2375	0.848214	8.71042	-1.34915	0.191796	1	-4.49489
PPIA_BOVIN	0.195	1.14472	13.3163	1.33143	0.197459	1	-4.50333
Q7YRW9_BOVIN	0.2425	1.18304	14.9321	1.33059	0.197732	1	-4.50373
HEMO_BOVIN	-0.5175	0.698581	13.4133	-1.31975	0.201261	1	-4.50885
RS27A_BOVIN	0.205	1.15269	15.0329	1.31957	0.201321	1	-4.50894
A1AT_BOVIN	-0.245	0.843816	13.6971	-1.30118	0.20743	1	-4.51756
F1N2F2_BOVIN	-0.125	0.917004	12.8221	-1.29032	0.211102	1	-4.5226
RL8_BOVIN	0.1	1.07177	13.0846	1.28948	0.211389	1	-4.52299
E1BP91_BOVIN	0.09	1.06437	13.0733	1.28409	0.213231	1	-4.52548
EF1A2_BOVIN	0.11	1.07923	14.0867	1.28168	0.21406	1	-4.52659
UB2V1_BOVIN	0.12	1.08673	12.2487	1.27309	0.217034	1	-4.53054
G3PT_BOVIN	-0.1325	0.912249	12.0354	-1.26283	0.220626	1	-4.53523
H33_BOVIN	0.125	1.09051	16.3633	1.2483	0.225794	1	-4.54182
PSA2_BOVIN	0.258333	1.1961	9.85562	1.24675	0.234828	1	-4.54727
CX6B1_BOVIN	0.2275	1.1708	14.7067	1.2207	0.235858	1	-4.55417
ALDR_BOVIN	0.0925	1.06622	14.0279	1.21811	0.236822	1	-4.55533
G3MYQ1_BOVIN	-0.153333	0.899171	10.5931	-1.21853	0.245012	1	-4.55578
HDHD2_BOVIN	-0.1225	0.918594	13.2067	-1.20631	0.241241	1	-4.56053
F1N5M2_BOVIN	-0.2025	0.869043	12.2996	-1.20198	0.24288	1	-4.56243
TRFE_BOVIN	-0.1875	0.878126	13.7383	-1.18945	0.247668	1	-4.56791
F1MZS3_BOVIN	0.0725	1.05154	13.0725	1.18412	0.249724	1	-4.57022
BLVRB_BOVIN	-0.185	0.879649	13.23	-1.17262	0.254205	1	-4.57518
F1MTZ2_BOVIN	-0.19	0.876606	8.13833	-1.17036	0.255095	1	-4.57615
E1BFV0_BOVIN	0.1025	1.07363	9.40458	1.16496	0.257225	1	-4.57847
DHR11_BOVIN	-0.19	0.876606	11.4975	-1.10408	0.289887	1	-4.58685
IF4A2_BOVIN	0.08	1.05702	14.2471	1.14401	0.265618	1	-4.58736
F1MX63_BOVIN	0.2775	1.21209	12.675	1.14328	0.265913	1	-4.58767
CH60_BOVIN (+1)	0.115	1.08298	11.9838	1.14273	0.266138	1	-4.5879
C1JZ67_BOVIN	0.363333	1.28639	8.647	1.11869	0.279017	1	-4.58852
A5D984_BOVIN	-0.125	0.917004	13.0875	-1.13836	0.267916	1	-4.58974
MP2K6_BOVIN	-0.0975	0.934651	12.1496	-1.12566	0.273133	1	-4.59505
ALAT1_BOVIN	-0.255	0.837987	9.80687	-1.0803	0.299949	1	-4.59557
AAMDC_BOVIN	-0.2075	0.866037	14.4938	-1.12062	0.275225	1	-4.59714
F1MYX9_BOVIN	-0.33	0.795536	8.65458	-1.10453	0.281979	1	-4.60377
A0A140T897_BOVIN	-0.185	0.879649	14.0008	-1.10101	0.283472	1	-4.60521
F1MME6_BOVIN	0.0775	1.05519	14.0308	1.10064	0.28363	1	-4.60536
F1MTI7_BOVIN (+1)	-0.145	0.904379	11.17	-1.10008	0.283867	1	-4.60559
F1MJW7_BOVIN	0.11	1.07923	12.755	1.09686	0.285242	1	-4.6069
MSRA_BOVIN	0.16	1.11729	13.8171	1.07676	0.293921	1	-4.61502
F1N3V0_BOVIN	0.125	1.09051	8.64417	1.07611	0.294205	1	-4.61529
H9GW43_BOVIN	-0.1925	0.875088	9.66458	-1.06892	0.297354	1	-4.61816
F1MDM4_BOVIN (+1)	0.2075	1.15469	13.0729	1.05732	0.302492	1	-4.62276
PGAM1_BOVIN	0.095	1.06807	11.4317	1.04246	0.309164	1	-4.6286
A5PJM2_BOVIN (+1)	0.11	1.07923	13.8613	1.04147	0.309613	1	-4.62898
GYS1_BOVIN	0.12	1.08673	12.935	1.04102	0.309816	1	-4.62916
F1MWN1_BOVIN (+1)	0.1225	1.08862	9.22958	1.03993	0.31031	1	-4.62958
F1MN74_BOVIN	0.11	1.07923	13.1587	1.03277	0.313571	1	-4.63237
F1MXI4_BOVIN	-0.135	0.91067	9.28792	-1.03212	0.31387	1	-4.63262
F1MYM9_BOVIN	0.5	1.41421	8.24812	0.894654	0.38749	1	-4.63436
ESTD_BOVIN	-0.1125	0.924984	12.4742	-1.02739	0.316038	1	-4.63445
ODO1_BOVIN	0.1725	1.12701	12.8513	1.02521	0.317041	1	-4.63529
IDH3G_BOVIN (+1)	0.145	1.10573	13.0838	1.01812	0.320317	1	-4.63801
PTPA_BOVIN	0.0925	1.06622	11.5975	1.01305	0.322677	1	-4.63994
KCC2B_BOVIN	-0.105	0.929805	10.8681	-0.981513	0.344533	1	-4.63995
ADHX_BOVIN	0.195	1.14472	13.73	1.01067	0.323788	1	-4.64085
F1MYV9_BOVIN	0.248333	1.18783	13.0581	0.898979	0.385267	1	-4.64245
E1BKM4_BOVIN	0.205	1.15269	9.56391	1.00026	0.329253	1	-4.64471
ISOC1_BOVIN	0.176667	1.13027	9.7825	0.889381	0.390211	1	-4.64475
COX7C_BOVIN	0.2375	1.17895	15.5592	0.989971	0.333567	1	-4.64865
A0A140T8A1_BOVIN (+1)	0.335	1.26138	16.3304	0.984122	0.336367	1	-4.65083
CALM_BOVIN (+1)	0.14	1.10191	14.1196	0.983396	0.336716	1	-4.6511
G3X6L9_BOVIN	0.115	1.08298	10.2629	0.978386	0.339128	1	-4.65296
HSPB1_BOVIN	-0.12	0.920188	14.3546	-0.973811	0.341342	1	-4.65465
CH10_BOVIN	0.1475	1.10765	13.0996	0.973404	0.341539	1	-4.6548
E1BQ40_BOVIN	-0.121667	0.919125	10.3425	-0.842161	0.41516	1	-4.65575
NDUAB_BOVIN	0.1875	1.13879	13.2083	0.970064	0.343162	1	-4.65603
DHPR_BOVIN	-0.1325	0.912249	12.1825	-0.969234	0.343566	1	-4.65633
A6H783_BOVIN (+1)	0.085	1.06069	13.5046	0.958209	0.348965	1	-4.66036
TCPG_BOVIN	0.0825	1.05885	12.5162	0.955317	0.350391	1	-4.66141
F1MRQ7_BOVIN	0.0825	1.05885	13.2433	0.950541	0.352754	1	-4.66314
F1N6K0_BOVIN	-0.2025	0.869043	12.1512	-0.949464	0.353289	1	-4.66353
A5PK37_BOVIN	0.145	1.10573	11.74	0.740214	0.472533	1	-4.66429
A0A0N4STN0_BOVIN (+1)	-0.1775	0.884234	12.1467	-0.945538	0.355241	1	-4.66494
F1MX04_BOVIN	0.135	1.09809	10.5038	0.933069	0.361492	1	-4.66939
ACTC_BOVIN	-0.1275	0.915416	12.6475	-0.93275	0.361653	1	-4.66951
Q0VBZ2_BOVIN	-0.165	0.891929	11.1008	-0.93212	0.36197	1	-4.66973
G5E631_BOVIN	0.1	1.07177	9.00563	0.705816	0.492952	1	-4.6703
F1MMT2_BOVIN	0.0825	1.05885	12.2179	0.925443	0.36535	1	-4.67209
A7YY43_BOVIN (+1)	0.065	1.04608	12.4571	0.921945	0.36713	1	-4.67332
RD23B_BOVIN	0.08	1.05702	13.4046	0.908742	0.373898	1	-4.67793
ACTN1_BOVIN	0.1525	1.11149	13.4633	0.90678	0.37491	1	-4.67861
HCD2_BOVIN	0.0975	1.06992	10.3938	0.90624	0.375189	1	-4.6788
G3N0I4_BOVIN	-0.115	0.923382	11.7725	-0.902919	0.376909	1	-4.67995
TPIS_BOVIN	-0.095	0.936272	13.6421	-0.899406	0.378733	1	-4.68116
F1MJH1_BOVIN (+1)	-0.1625	0.893475	13.5758	-0.8978	0.379569	1	-4.68171
PRAF3_BOVIN	-0.1075	0.928195	9.92625	-0.89127	0.38298	1	-4.68394
DRS7B_BOVIN (+1)	-0.115	0.923382	9.68583	-0.890308	0.383485	1	-4.68427
F1MBI1_BOVIN	-0.0825	0.94442	14.805	-0.838767	0.416993	1	-4.68438
F1MX12_BOVIN	-0.1625	0.893475	10.7821	-0.885024	0.386262	1	-4.68607
PGFS1_BOVIN (+1)	0.36	1.28343	13.4187	0.690352	0.502302	1	-4.68772
RHOA_BOVIN	-0.0891667	0.940066	12.1944	-0.821316	0.426503	1	-4.68942
F1MPL4_BOVIN (+1)	0.1075	1.07736	14.5058	0.871768	0.393288	1	-4.69053
E1BLY1_BOVIN (+2)	0.116667	1.08423	14.5512	0.674152	0.512209	1	-4.6908
PLAK_BOVIN	0.42	1.33793	9.55937	0.565411	0.581572	1	-4.69221
CRYAB_BOVIN	-0.145	0.904379	13.6379	-0.865325	0.396733	1	-4.69268
DYSF_BOVIN (+1)	0.085	1.06069	10.3396	0.863376	0.397779	1	-4.69333
MYOZ2_BOVIN	-0.2675	0.830758	11.6679	-0.857113	0.401152	1	-4.6954
RT36_BOVIN	-0.2075	0.866037	13.8975	-0.855582	0.401979	1	-4.6959
FETUA_BOVIN	-0.14	0.907519	13.9894	-0.523078	0.609858	1	-4.69796
F1N757_BOVIN	0.065	1.04608	13.8352	0.838376	0.411828	1	-4.70138
F1MK91_BOVIN	0.135	1.09809	13.5171	0.836476	0.412396	1	-4.70213
G3X757_BOVIN (+1)	0.065	1.04608	11.8917	0.827278	0.417471	1	-4.70508
RL7A_BOVIN	-0.11	0.926588	12.1417	-0.825123	0.418666	1	-4.70577
ACPH_BOVIN	0.128333	1.09303	9.02812	0.585766	0.56822	1	-4.70649
E1BGW2_BOVIN (+1)	0.11	1.07923	14.2329	0.818493	0.422356	1	-4.70787
F1MSV1_BOVIN-DECOY	0.1225	1.08862	16.1429	0.81737	0.422983	1	-4.70822
PSB5_BOVIN	-0.065	0.955945	15.3863	-0.811359	0.426349	1	-4.71012
PP2BA_BOVIN	-0.0775	0.947698	14.0337	-0.801849	0.431708	1	-4.71309
CO3_BOVIN (+1)	-0.1875	0.878126	12.5312	-0.80016	0.432664	1	-4.71361
PSB4_BOVIN	-0.09	0.939523	11.1121	-0.797107	0.434396	1	-4.71455
G3N088_BOVIN	0.295	1.22688	12.7417	0.794928	0.435634	1	-4.71523
E1BF23_BOVIN	0.065	1.04608	13.4708	0.794606	0.435817	1	-4.71532
A4FUD0_BOVIN	0.125	1.09051	8.52437	0.521277	0.611077	1	-4.71667
F1N2G0_BOVIN	0.13	1.09429	11.1621	0.784694	0.44148	1	-4.71836
MYH7_BOVIN	-0.125	0.917004	11.2279	-0.779095	0.444699	1	-4.72006
E1B9N8_BOVIN (+1)	0.133333	1.09682	18.835	0.495783	0.628453	1	-4.72039
QOR_BOVIN	-0.0575	0.960928	12.9796	-0.773668	0.447833	1	-4.72169
ATP8_BOVIN	-0.2075	0.866037	10.9217	-0.773401	0.447988	1	-4.72177
S10A2_BOVIN	0.2175	1.16272	12.6888	0.771621	0.449018	1	-4.72231
Q148D3_BOVIN	0.12	1.08673	12.2608	0.768056	0.451087	1	-4.72338
ACPM_BOVIN (+1)	0.2175	1.16272	10.8046	0.765234	0.45273	1	-4.72422
ADT1_BOVIN	0.0975	1.06992	14.4558	0.763006	0.454028	1	-4.72488
F1MM07_BOVIN	-0.468333	0.722799	8.418	-0.690277	0.499448	1	-4.72528
PSB3_BOVIN	-0.07	0.952638	10.2775	-0.759388	0.456142	1	-4.72595
ANXA5_BOVIN	0.08	1.05702	11.5404	0.75936	0.456159	1	-4.72596
F1MDN4_BOVIN (+1)	-0.075	0.949342	11.8029	-0.75689	0.457606	1	-4.72669
EDF1_BOVIN	-0.0925	0.937896	13.6683	-0.755127	0.45864	1	-4.72721
F1MWE0_BOVIN	-0.0725	0.950989	12.6612	-0.753323	0.4597	1	-4.72774
CAZA2_BOVIN	0.08	1.05702	12.7112	0.74763	0.463054	1	-4.7294
A6H7I0_BOVIN	-0.06	0.959264	12.8158	-0.746677	0.463617	1	-4.72968
F1MX69_BOVIN (+1)	0.1175	1.08485	10.8262	0.743133	0.465714	1	-4.73071
KCRM_BOVIN	-0.1075	0.928195	11.7933	-0.736754	0.469503	1	-4.73255
HBB_BOVIN	-0.2125	0.86304	13.3517	-0.73412	0.471072	1	-4.7333
ANXA2_BOVIN	0.1325	1.09619	11.5483	0.728532	0.474413	1	-4.7349
CACB1_BOVIN (+2)	-0.0625	0.957603	12.6229	-0.724601	0.47677	1	-4.73601
TPM2_BOVIN	-0.13	0.913831	13.7054	-0.713756	0.483312	1	-4.73906
SYRC_BOVIN	0.0883333	1.06314	9.87	0.327321	0.748718	1	-4.74051
S10A1_BOVIN	-0.3325	0.794159	12.4075	-0.708175	0.486699	1	-4.74061
F1N2K1_BOVIN	-0.0725	0.950989	13.1433	-0.699689	0.491874	1	-4.74295
Q0VD16_BOVIN	0.0333333	1.02337	12.0169	0.300815	0.768387	1	-4.74295
ACYP2_BOVIN	0.0725	1.05154	14.7492	0.699376	0.492066	1	-4.74304
HS90A_BOVIN	0.0725	1.05154	13.0954	0.696325	0.493935	1	-4.74387
HINT2_BOVIN	-0.105	0.929805	11.4271	-0.689475	0.498146	1	-4.74573
PRDX1_BOVIN	-0.095	0.936272	15.1183	-0.689206	0.498312	1	-4.74581
A6QPG6_BOVIN	-0.03	0.97942	11.2012	-0.253958	0.803563	1	-4.74677
GPDA_BOVIN	-0.085	0.942785	13.7496	-0.681313	0.50319	1	-4.74793
F1N7X3_BOVIN (+1)	0.0975	1.06992	8.67917	0.681168	0.50328	1	-4.74797
EIF3J_BOVIN	-0.0975	0.934651	11.8467	-0.668539	0.511142	1	-4.75131
TBA4A_BOVIN	-0.065	0.955945	13.1263	-0.664695	0.513549	1	-4.75232
TNNC1_BOVIN	-0.1525	0.89969	13.4725	-0.663584	0.514246	1	-4.75261
SODM_BOVIN	-0.1025	0.931418	12.0521	-0.661867	0.515324	1	-4.75306
A2VE06_BOVIN	0.0675	1.0479	12.6854	0.654538	0.519939	1	-4.75495
LDHA_BOVIN	-0.065	0.955945	12.8413	-0.654531	0.519944	1	-4.75496
F1MC72_BOVIN (+1)	-0.08	0.946058	9.60875	-0.652	0.521542	1	-4.75561
G5E580_BOVIN-DECOY	0.15	1.10957	11.3771	0.651724	0.521717	1	-4.75568
CLH1_BOVIN (+1)	-0.005	0.99654	8.77562	-0.0384495	0.969923	1	-4.7561
F1MKE9_BOVIN	-0.0875	0.941152	11.2325	-0.649874	0.522888	1	-4.75615
G5E5N5_BOVIN (+1)	-0.155	0.898132	13.0175	-0.645918	0.525396	1	-4.75716
PGK1_BOVIN	-0.0575	0.960928	13.7688	-0.644324	0.526409	1	-4.75757
UGPA_BOVIN	-0.0925	0.937896	13.9721	-0.643683	0.526816	1	-4.75773
MYL6_BOVIN	0.1325	1.09619	10.3846	0.641828	0.527997	1	-4.7582
F1MKP6_BOVIN	-0.07	0.952638	10.8008	-0.638211	0.530302	1	-4.75911
ANXA4_BOVIN	-0.095	0.936272	8.84	-0.637756	0.530592	1	-4.75923
G3MYN5_BOVIN	-0.0975	0.934651	14.0396	-0.632408	0.534012	1	-4.76056
TBA1B_BOVIN	0.0925	1.06622	13.0042	0.63093	0.534959	1	-4.76093
G3MZZ6_BOVIN (+1)	-0.055	0.962594	13.1342	-0.62934	0.535979	1	-4.76133
E1BBY7_BOVIN	-0.1425	0.905948	11.5275	-0.629313	0.535997	1	-4.76133
F1N0W6_BOVIN	-0.0875	0.941152	12.1742	-0.625581	0.538395	1	-4.76226
F1MZL0_BOVIN (+1)	-0.0775	0.947698	13.3358	-0.625084	0.538715	1	-4.76238
CISD1_BOVIN	-0.135	0.91067	13.5671	-0.622997	0.540059	1	-4.7629
A5D9F0_BOVIN (+1)	-0.08	0.946058	10.8488	-0.619534	0.542293	1	-4.76374
EF1G_BOVIN (+1)	-0.1075	0.928195	14.3058	-0.61857	0.542916	1	-4.76398
SMTL2_BOVIN	-0.1225	0.918594	11.3721	-0.613987	0.545882	1	-4.7651
1433G_BOVIN (+1)	0.045	1.03168	13.5371	0.610752	0.547981	1	-4.76588
F1MG70_BOVIN (+1)	-0.0625	0.957603	10.4525	-0.608102	0.549704	1	-4.76652
A1A4L7_BOVIN	0.1275	1.0924	12.53	0.607584	0.550041	1	-4.76664
F1MDH3_BOVIN	-0.1275	0.915416	8.24083	-0.604939	0.551764	1	-4.76728
F1MJ28_BOVIN	-0.0575	0.960928	13.0754	-0.604647	0.551954	1	-4.76735
E1BA93_BOVIN	-0.0725	0.950989	11.2883	-0.595711	0.557796	1	-4.76947
A6QP82_BOVIN	-0.06	0.959264	12.6379	-0.592073	0.560184	1	-4.77032
G5E5B8_BOVIN	-0.06	0.959264	15.0121	-0.58456	0.565132	1	-4.77207
F1MWN3_BOVIN	-0.06	0.959264	12.4408	-0.581073	0.567436	1	-4.77288
APOA1_BOVIN	-0.13	0.913831	11.8179	-0.580456	0.567844	1	-4.77302
GPX1_BOVIN	-0.1	0.933033	10.3367	-0.58032	0.567934	1	-4.77305
PRDX3_BOVIN	0.095	1.06807	12.5096	0.577569	0.569756	1	-4.77368
F1MLX6_BOVIN	0.1275	1.0924	13.0129	0.570381	0.574531	1	-4.77532
E1BDJ9_BOVIN (+2)	-0.05	0.965936	13.3092	-0.568648	0.575685	1	-4.77571
TBB4B_BOVIN	-0.045	0.96929	11.6367	-0.565563	0.577742	1	-4.7764
A1L5B7_BOVIN	-0.0825	0.94442	9.92292	-0.565057	0.57808	1	-4.77652
F1MQI1_BOVIN	0.17	1.12506	12.3887	0.563123	0.579372	1	-4.77695
KAP2_BOVIN	0.0775	1.05519	10.7833	0.560001	0.581461	1	-4.77765
E1BI98_BOVIN	0.0875	1.06253	13.4987	0.552574	0.586446	1	-4.77929
ACTB_BOVIN (+1)	0.065	1.04608	12.1579	0.550848	0.587607	1	-4.77966
RB11B_BOVIN	-0.0483333	0.967053	14.5844	-0.415181	0.684886	1	-4.77977
H12_BOVIN	-0.1025	0.931418	16.1782	-0.419309	0.679744	1	-4.77978
ECHB_BOVIN	-0.09	0.939523	13.0996	-0.547316	0.589987	1	-4.78043
F1N7D7_BOVIN	-0.0675	0.95429	16.0475	-0.40587	0.691543	1	-4.78119
F1MPR3_BOVIN	-0.07	0.952638	13.8362	-0.54073	0.594439	1	-4.78186
C1QBP_BOVIN	0.0925	1.06622	11.1662	0.537848	0.596392	1	-4.78248
G5E6M8_BOVIN (+1)	0.0475	1.03347	12.9244	0.396168	0.698507	1	-4.78264
Q3ZBU0_BOVIN	-0.05	0.965936	14.4504	-0.533604	0.599273	1	-4.78338
F1N338_BOVIN	-0.1325	0.912249	12.9062	-0.532041	0.600336	1	-4.78371
A4FV78_BOVIN	0.04	1.02811	13.705	0.531339	0.600814	1	-4.78386
F1MCK2_BOVIN	-0.055	0.962594	12.5383	-0.529821	0.601847	1	-4.78418
DNPEP_BOVIN	-0.045	0.96929	11.7392	-0.527476	0.603445	1	-4.78468
F1MBP8_BOVIN	0.06	1.04247	12.4925	0.519268	0.609056	1	-4.78639
NDUS2_BOVIN	0.1	1.07177	13.4746	0.518625	0.609497	1	-4.78652
A1AG_BOVIN (+1)	-0.3625	0.777816	12.1717	-0.517675	0.610148	1	-4.78671
PSA7_BOVIN	-0.0475	0.967612	12.9133	-0.514572	0.612278	1	-4.78735
A4IFK4_BOVIN	-0.05	0.965936	13.1842	-0.51427	0.612485	1	-4.78741
ATPD_BOVIN	0.135	1.09809	14.135	0.512874	0.613445	1	-4.7877
NDUS6_BOVIN	-0.085	0.942785	9.854	-0.353866	0.729683	1	-4.78843
ACTS_BOVIN	-0.0475	0.967612	12.3392	-0.509212	0.615964	1	-4.78845
NNRE_BOVIN	0.0525	1.03706	14.4521	0.508827	0.61623	1	-4.78852
CAH3_BOVIN	-0.1525	0.89969	13.465	-0.50785	0.616903	1	-4.78872
SBDS_BOVIN	-0.0375	0.974342	12.9592	-0.507418	0.617201	1	-4.78881
PARK7_BOVIN	-0.0675	0.95429	14.4821	-0.505225	0.618713	1	-4.78925
F1MZX6_BOVIN	-0.12	0.920188	9.05292	-0.50493	0.618917	1	-4.78931
PSA3_BOVIN	0.07	1.04972	13.2271	0.504629	0.619125	1	-4.78937
ANXA7_BOVIN	-0.0375	0.974342	11.9821	-0.501089	0.621571	1	-4.79008
Q08DN5_BOVIN	0.0775	1.05519	13.4954	0.499835	0.622439	1	-4.79033
A4IFG0_BOVIN	-0.14	0.907519	11.5312	-0.494893	0.625864	1	-4.79131
F1MIU2_BOVIN	-0.0675	0.95429	12.2796	-0.489675	0.629489	1	-4.79234
CO1A2_BOVIN	0.305	1.23542	11.1542	0.489228	0.629801	1	-4.79243
F1MKT3_BOVIN (+1)	0.0675	1.0479	11.4592	0.484051	0.633408	1	-4.79343
SYSC_BOVIN	-0.0625	0.957603	12.5467	-0.483828	0.633563	1	-4.79348
E1BJA2_BOVIN	-0.0575	0.960928	11.9863	-0.482399	0.634561	1	-4.79375
GSTM1_BOVIN	-0.0625	0.957603	12.9492	-0.480585	0.635829	1	-4.7941
PDIA3_BOVIN	0.0475	1.03347	11.9217	0.480291	0.636034	1	-4.79416
Q05JF3_BOVIN	0.0425	1.0299	13.2529	0.478995	0.63694	1	-4.7944
CDC42_BOVIN	0.0475	1.03347	13.2642	0.477221	0.638181	1	-4.79474
H4_BOVIN	-0.045	0.96929	14.8925	-0.475658	0.639276	1	-4.79504
F1N3P2_BOVIN	0.045	1.03168	10.7708	0.475339	0.6395	1	-4.7951
CSRP3_BOVIN	0.235	1.17691	13.2829	0.472865	0.641234	1	-4.79557
Q32L46_BOVIN	-0.075	0.949342	14.4563	-0.47109	0.642481	1	-4.79591
A2MG_BOVIN	0.1075	1.07736	9.68625	0.47013	0.643155	1	-4.79609
1433E_BOVIN	0.05	1.03526	13.8783	0.467748	0.644829	1	-4.79653
PFKAM_BOVIN	-0.04	0.972655	13.685	-0.465081	0.646707	1	-4.79703
NXN_BOVIN	0.0975	1.06992	9.23875	0.463281	0.647975	1	-4.79736
Q3MHM1_BOVIN	-0.08	0.946058	9.96	-0.46161	0.649153	1	-4.79767
HINT1_BOVIN	-0.0466667	0.968171	13.4531	-0.272561	0.789539	1	-4.7981
F6S165_BOVIN	0.0425	1.0299	14.1846	0.457304	0.652194	1	-4.79847
H13_BOVIN	1.01333	2.01857	17.1116	0.269059	0.791367	1	-4.79863
RAN_BOVIN	-0.0325	0.977725	13.8938	-0.453468	0.654908	1	-4.79916
SYDC_BOVIN	-0.095	0.936272	12.0887	-0.443766	0.661795	1	-4.80091
Q2KJ23_BOVIN	0.04	1.02811	12.4933	0.438805	0.665328	1	-4.80178
F1MPE5_BOVIN	0.045	1.03168	8.44417	0.438683	0.665415	1	-4.80181
F1MD77_BOVIN	-0.0525	0.964264	11.8667	-0.434455	0.668432	1	-4.80255
F1MFZ5_BOVIN	0.06	1.04247	10.5608	0.428746	0.672516	1	-4.80353
F1MTZ1_BOVIN (+1)	-0.065	0.955945	13.4292	-0.425458	0.674873	1	-4.8041
F1N0F7_BOVIN	-0.0625	0.957603	8.61125	-0.425241	0.675029	1	-4.80413
MYH1_BOVIN	-0.0525	0.964264	12.1188	-0.424399	0.675633	1	-4.80428
ANXA6_BOVIN	-0.035	0.976032	13.1708	-0.424372	0.675652	1	-4.80428
Q0VCZ8_BOVIN	0.0775	1.05519	13.3496	0.42242	0.677054	1	-4.80461
PGS2_BOVIN	0.115	1.08298	15.0021	0.420709	0.678283	1	-4.8049
MDHC_BOVIN	-0.05	0.965936	14.085	-0.416623	0.681222	1	-4.80559
Q24JZ7_BOVIN	0.07	1.04972	13.205	0.415556	0.681991	1	-4.80577
A6QLZ8_BOVIN	-0.0425	0.970971	13.1246	-0.413898	0.683186	1	-4.80604
F1MD74_BOVIN (+2)	-0.07	0.952638	9.17542	-0.412893	0.683911	1	-4.80621
RLA2_BOVIN	0.055	1.03886	10.9771	0.410436	0.685684	1	-4.80662
CAH2_BOVIN	0.145	1.10573	12.9433	0.410065	0.685952	1	-4.80668
PGES2_BOVIN	0.0825	1.05885	8.55261	0.407803	0.687795	1	-4.80698
NU5M_BOVIN (+1)	0.0375	1.02633	9.0825	0.163912	0.872361	1	-4.80704
F1MUX6_BOVIN	-0.145	0.904379	13.3367	-0.407456	0.687837	1	-4.8071
E1BPX9_BOVIN	0.1025	1.07363	10.9754	0.400056	0.693195	1	-4.8083
CK054_BOVIN	-0.085	0.942785	8.8975	-0.395926	0.696193	1	-4.80896
Q2KJ47_BOVIN	0.0525	1.03706	11.0342	0.394946	0.696905	1	-4.80912
PGM1_BOVIN	-0.0525	0.964264	13.7438	-0.394657	0.697114	1	-4.80917
CPNS1_BOVIN	-0.0475	0.967612	8.06917	-0.386639	0.702951	1	-4.81042
AL1A1_BOVIN	0.135	1.09809	12.5787	0.384132	0.70478	1	-4.81081
HS71B_BOVIN	-0.055	0.962594	13.3783	-0.383787	0.705032	1	-4.81087
A5PJE3_BOVIN (+1)	-0.1425	0.905948	11.4979	-0.383747	0.705061	1	-4.81087
AATM_BOVIN	0.05	1.03526	14.2754	0.382832	0.705729	1	-4.81101
RS5_BOVIN	0.035	1.02456	11.1088	0.382121	0.706249	1	-4.81112
F1MZ38_BOVIN (+1)	0.0525	1.03706	13.9462	0.38063	0.707338	1	-4.81135
E1BDZ2_BOVIN	0.06	1.04247	12.5733	0.380503	0.707431	1	-4.81137
ATPO_BOVIN	-0.0675	0.95429	12.2717	-0.380048	0.707763	1	-4.81144
VDAC2_BOVIN	0.05	1.03526	14.0954	0.379859	0.707902	1	-4.81147
MYO1C_BOVIN	0.00916667	1.00637	10.7894	0.0545231	0.95736	1	-4.81157
KAP0_BOVIN	-0.0475	0.967612	12.8454	-0.377497	0.709629	1	-4.81183
E1B8G4_BOVIN (+2)	0.00166667	1.00116	13.9581	0.0213483	0.983297	1	-4.81205
AOC3_BOVIN (+3)	0.055	1.03886	11.2125	0.375947	0.710764	1	-4.81206
E1BJ20_BOVIN (+1)	0.000833333	1.00058	13.4262	0.00945259	0.992604	1	-4.81212
TMOD4_BOVIN	0.0275	1.01924	13.1008	0.37509	0.711391	1	-4.81219
PEBP1_BOVIN	-0.0425	0.970971	14.35	-0.374204	0.712041	1	-4.81233
AT5F1_BOVIN	0.06	1.04247	14.6954	0.372602	0.713215	1	-4.81257
MYL1_BOVIN	0.0525	1.03706	11.6204	0.371796	0.713806	1	-4.81269
NDUA9_BOVIN	0.0875	1.06253	12.7442	0.366074	0.718007	1	-4.81354
CAVN4_BOVIN	0.045	1.03168	12.9917	0.363621	0.719812	1	-4.8139
G3N0F6_BOVIN	-0.03	0.97942	11.535	-0.362723	0.720472	1	-4.81403
KAPCA_BOVIN	0.035	1.02456	12.8367	0.361463	0.7214	1	-4.81421
NDUV1_BOVIN	-0.07	0.952638	13.2554	-0.359435	0.722893	1	-4.81451
F1MV74_BOVIN (+1)	0.05	1.03526	12.8704	0.358906	0.723284	1	-4.81458
E1BJ08_BOVIN	-0.075	0.949342	14.12	-0.358692	0.723441	1	-4.81462
G5E5T5_BOVIN	0.14	1.10191	9.74167	0.357306	0.724463	1	-4.81481
COF2_BOVIN	-0.04	0.972655	14.7158	-0.353346	0.727385	1	-4.81538
ADIPO_BOVIN	0.06	1.04247	12.9229	0.353288	0.727428	1	-4.81539
Q8MKH7_BOVIN (+2)	0.0675	1.0479	12.5083	0.349623	0.730137	1	-4.81591
ANX11_BOVIN (+2)	-0.0375	0.974342	13.2404	-0.349462	0.730256	1	-4.81593
ENPL_BOVIN	0.04	1.02811	12.4121	0.339821	0.7374	1	-4.81727
TELT_BOVIN	-0.035	0.976032	13.6175	-0.339784	0.737427	1	-4.81728
PHB_BOVIN	-0.035	0.976032	11.8167	-0.339266	0.737812	1	-4.81735
ECHM_BOVIN	-0.0475	0.967612	13.075	-0.339184	0.737872	1	-4.81736
PTGR2_BOVIN	-0.0325	0.977725	12.6988	-0.337521	0.739107	1	-4.81758
ARHL1_BOVIN	0.0425	1.0299	13.2475	0.336758	0.739674	1	-4.81769
E1BNE2_BOVIN (+1)	-0.025	0.982821	10.1542	-0.335884	0.740323	1	-4.81781
ACADM_BOVIN	0.055	1.03886	13.6312	0.333612	0.742013	1	-4.81811
CO1A1_BOVIN	0.2075	1.15469	12.785	0.332695	0.742695	1	-4.81824
F1MHT1_BOVIN	-0.025	0.982821	13.5558	-0.33135	0.743696	1	-4.81842
DNJA2_BOVIN	-0.0375	0.974342	12.875	-0.330565	0.74428	1	-4.81852
FKBP3_BOVIN	-0.035	0.976032	14.0283	-0.330073	0.744646	1	-4.81859
ATIF1_BOVIN	0.0875	1.06253	15.7863	0.328127	0.746097	1	-4.81884
F1MUC5_BOVIN	-0.035	0.976032	10.8775	-0.324921	0.748487	1	-4.81927
PGP_BOVIN	-0.0275	0.981119	13.1846	-0.323888	0.749257	1	-4.8194
F1MNM7_BOVIN	-0.04	0.972655	11.5779	-0.323428	0.749601	1	-4.81946
KAD3_BOVIN	-0.0525	0.964264	12.0658	-0.318705	0.753129	1	-4.82007
ATP5H_BOVIN	0.0625	1.04427	13.8104	0.317832	0.753782	1	-4.82019
TAGL_BOVIN	-0.11	0.926588	10.1762	-0.316852	0.754515	1	-4.82031
LEG1_BOVIN	0.0525	1.03706	14.3733	0.307216	0.761734	1	-4.82153
PNPH_BOVIN	-0.025	0.982821	11.7567	-0.305893	0.762728	1	-4.82169
G3X6W9_BOVIN	0.085	1.06069	13.7517	0.30444	0.763818	1	-4.82187
F2Z4E8_BOVIN	0.0425	1.0299	14.1079	0.302846	0.765016	1	-4.82206
GSTP1_BOVIN	-0.05	0.965936	11.8408	-0.302779	0.765066	1	-4.82207
F6RDV6_BOVIN	0.0425	1.0299	11.6525	0.299586	0.767467	1	-4.82246
E1BMC6_BOVIN	0.0375	1.02633	13.6888	0.298024	0.768642	1	-4.82265
E1BDQ4_BOVIN	0.025	1.01748	12.1554	0.295084	0.770855	1	-4.823
VAPB_BOVIN	-0.035	0.976032	13.9733	-0.294027	0.771652	1	-4.82313
LUM_BOVIN	0.0675	1.0479	12.4488	0.292171	0.773051	1	-4.82335
G6PI_BOVIN	0.0325	1.02278	11.67	0.291418	0.773619	1	-4.82344
F1MNQ4_BOVIN (+1)	-0.05	0.965936	14.7542	-0.28857	0.775767	1	-4.82377
STIP1_BOVIN	0.0325	1.02278	13.3704	0.287235	0.776775	1	-4.82392
PP1R7_BOVIN	0.045	1.03168	10.5675	0.28573	0.777912	1	-4.8241
OLA1_BOVIN	-0.0275	0.981119	12.3825	-0.27977	0.782417	1	-4.82478
Q148H2_BOVIN	-0.2	0.870551	11.93	-0.278387	0.783464	1	-4.82494
F1MCT8_BOVIN	-0.0375	0.974342	9.24292	-0.277906	0.783829	1	-4.82499
FABPH_BOVIN	-0.0775	0.947698	16.1846	-0.276386	0.78498	1	-4.82516
NDUB5_BOVIN	0.0775	1.05519	14.2808	0.275554	0.78561	1	-4.82525
RS2_BOVIN	-0.0325	0.977725	11.8458	-0.274613	0.786323	1	-4.82536
A6QLS9_BOVIN	0.0275	1.01924	11.625	0.271486	0.788694	1	-4.8257
CY1_BOVIN	-0.075	0.949342	15.1642	-0.270831	0.789191	1	-4.82577
SPA31_BOVIN (+1)	-0.0625	0.957603	11.4133	-0.270329	0.789572	1	-4.82583
NDUS8_BOVIN	0.07	1.04972	11.8133	0.269986	0.789832	1	-4.82587
PHB2_BOVIN	-0.0225	0.984525	11.8812	-0.267737	0.791539	1	-4.82611
CISY_BOVIN	0.055	1.03886	13.9958	0.267028	0.792078	1	-4.82619
TBA8_BOVIN	-0.04	0.972655	12.4271	-0.266313	0.792621	1	-4.82627
F1MJT6_BOVIN	0.0325	1.02278	12.5071	0.265907	0.792929	1	-4.82631
AL7A1_BOVIN (+1)	0.025	1.01748	11.6962	0.265623	0.793145	1	-4.82634
A7E3S8_BOVIN	0.03	1.02101	12.7808	0.265621	0.793147	1	-4.82634
DHDH_BOVIN	-0.0575	0.960928	13.685	-0.265583	0.793175	1	-4.82634
ACON_BOVIN	0.065	1.04608	13.1017	0.265502	0.793236	1	-4.82635
KAD1_BOVIN	-0.02	0.986233	12.5696	-0.265066	0.793568	1	-4.8264
PRDX6_BOVIN	-0.0275	0.981119	13.8946	-0.263992	0.794385	1	-4.82651
ODO2_BOVIN	-0.0575	0.960928	13.7263	-0.259259	0.797984	1	-4.82701
PDCD5_BOVIN	0.06	1.04247	9.20833	0.258879	0.798274	1	-4.82705
PROF1_BOVIN	0.02	1.01396	12.8079	0.257382	0.799413	1	-4.82721
F1MTP5_BOVIN (+1)	-0.0225	0.984525	13.8433	-0.257094	0.799633	1	-4.82724
COX5B_BOVIN	0.0775	1.05519	13.5846	0.256757	0.799889	1	-4.82728
ACTN2_BOVIN	-0.03	0.97942	13.535	-0.255537	0.800819	1	-4.8274
DNJB4_BOVIN	0.025	1.01748	12.4471	0.25395	0.802028	1	-4.82757
E1BAJ4_BOVIN	-0.0325	0.977725	14.3146	-0.253095	0.80268	1	-4.82765
PUR8_BOVIN	-0.035	0.976032	14.0162	-0.252797	0.802907	1	-4.82768
LDHB_BOVIN	-0.055	0.962594	14.3287	-0.252793	0.80291	1	-4.82768
RAB1B_BOVIN	-0.03	0.97942	10.3408	-0.25258	0.803072	1	-4.82771
LHPP_BOVIN	-0.165	0.891929	12.6383	-0.252417	0.803197	1	-4.82772
ODPB_BOVIN	0.0375	1.02633	12.4842	0.252156	0.803396	1	-4.82775
F1N048_BOVIN	0.1025	1.07363	11.6096	0.251817	0.803655	1	-4.82778
ACTN3_BOVIN	-0.025	0.982821	13.0646	-0.250615	0.804571	1	-4.82791
QCR7_BOVIN	-0.075	0.949342	14.53	-0.249576	0.805364	1	-4.82801
EFTU_BOVIN	0.03	1.02101	11.8358	0.248455	0.80622	1	-4.82812
ABEC2_BOVIN	-0.045	0.96929	11.2883	-0.245068	0.808806	1	-4.82846
SNTA1_BOVIN	-0.0525	0.964264	13.4783	-0.243396	0.810083	1	-4.82863
ALDH2_BOVIN	0.0375	1.02633	12.5733	0.241238	0.811733	1	-4.82884
F6QHN4_BOVIN	0.0225	1.01572	11.5942	0.240857	0.812025	1	-4.82888
F1N690_BOVIN	-0.03	0.97942	13.0762	-0.239256	0.813249	1	-4.82903
E1BE25_BOVIN	0.02	1.01396	13.8754	0.235027	0.816487	1	-4.82944
NDUAA_BOVIN	-0.065	0.955945	12.6463	-0.23238	0.818514	1	-4.82969
A0A0A0MPA4_BOVIN	0.0225	1.01572	13.0938	0.23205	0.818768	1	-4.82972
G1K1X0_BOVIN (+1)	-0.035	0.976032	12.9287	-0.231104	0.819492	1	-4.82981
MYL3_BOVIN	-0.0675	0.95429	13.6446	-0.228079	0.821812	1	-4.83009
E1BNV1_BOVIN	0.0225	1.01572	13.6813	0.227248	0.82245	1	-4.83017
GLRX1_BOVIN	-0.03	0.97942	12.5846	-0.225702	0.823636	1	-4.83031
UCRI_BOVIN	0.045	1.03168	13.6267	0.224931	0.824229	1	-4.83038
A4FUZ1_BOVIN	-0.0575	0.960928	14.22	-0.2243	0.824713	1	-4.83044
CAPZB_BOVIN	-0.0175	0.987943	13.3883	-0.219235	0.828605	1	-4.83089
ATPA_BOVIN	-0.035	0.976032	13.7946	-0.218371	0.829269	1	-4.83097
EF1B_BOVIN	0.035	1.02456	13.1258	0.217303	0.83009	1	-4.83106
F1ME15_BOVIN	-0.0575	0.960928	12.6071	-0.216296	0.830864	1	-4.83115
MYG_BOVIN	-0.0625	0.957603	12.3625	-0.214904	0.831935	1	-4.83127
H2AJ_BOVIN	-0.0225	0.984525	13.2467	-0.209639	0.835989	1	-4.83173
NDUA5_BOVIN	-0.045	0.96929	12.8933	-0.209164	0.836356	1	-4.83177
Q3SYT9_BOVIN	-0.0225	0.984525	10.365	-0.205037	0.839537	1	-4.83211
VIME_BOVIN	0.04	1.02811	12.8804	0.204265	0.840132	1	-4.83218
HBA_BOVIN	-0.0725	0.950989	14.0729	-0.202023	0.841862	1	-4.83236
Q3T0U3_BOVIN	0.03	1.02101	13.205	0.201977	0.841897	1	-4.83236
COX41_BOVIN	-0.0475	0.967612	14.6279	-0.20145	0.842304	1	-4.83241
G3N0V0_BOVIN	-0.0925	0.937896	13.9113	-0.198026	0.844948	1	-4.83269
MYLK2_BOVIN	0.035	1.02456	14.4275	0.197363	0.84546	1	-4.83274
F1N2I5_BOVIN	-0.035	0.976032	14.0971	-0.196843	0.845862	1	-4.83278
F1MYG5_BOVIN	0.025	1.01748	12.5217	0.196425	0.846184	1	-4.83281
F1MUY2_BOVIN	-0.1525	0.89969	10.9933	-0.194252	0.847864	1	-4.83299
F1N7F9_BOVIN	-0.0275	0.981119	12.9217	-0.193555	0.848402	1	-4.83304
F1MKG2_BOVIN	0.0325	1.02278	14.1517	0.193429	0.8485	1	-4.83305
G3MY44_BOVIN	0.03	1.02101	13.3892	0.192727	0.849042	1	-4.8331
E1BP87_BOVIN	0.035	1.02456	10.2467	0.191567	0.849939	1	-4.8332
E1BCU2_BOVIN	0.03	1.02101	12.235	0.189857	0.851262	1	-4.83333
PCBP1_BOVIN	-0.0175	0.987943	11.6867	-0.189206	0.851766	1	-4.83338
G8JKZ8_BOVIN (+1)	-0.0275	0.981119	12.9821	-0.188982	0.851939	1	-4.83339
E1BPV6_BOVIN	-0.0575	0.960928	10.3721	-0.18782	0.852838	1	-4.83348
F1MIN1_BOVIN (+1)	0.02	1.01396	13.8204	0.18741	0.853156	1	-4.83351
F1N715_BOVIN	0.02	1.01396	13.0525	0.187267	0.853266	1	-4.83353
G3MZU6_BOVIN	-0.0225	0.984525	12.5921	-0.184715	0.855242	1	-4.83372
ATPB_BOVIN	0.025	1.01748	12.7517	0.183317	0.856325	1	-4.83382
ODPA_BOVIN	0.025	1.01748	13.8754	0.17927	0.859461	1	-4.83412
MACD1_BOVIN	0.0175	1.0122	12.7192	0.179176	0.859534	1	-4.83413
PDLI3_BOVIN	0.0175	1.0122	13.8479	0.175441	0.86243	1	-4.8344
TPM3_BOVIN	-0.0375	0.974342	14.0858	-0.175342	0.862507	1	-4.8344
HNRPK_BOVIN	0.02	1.01396	11.2954	0.174689	0.863013	1	-4.83445
SAHH_BOVIN	-0.0175	0.987943	14.0392	-0.173703	0.863779	1	-4.83452
TPPP3_BOVIN	0.045	1.03168	12.6062	0.173661	0.863811	1	-4.83452
TBB5_BOVIN	-0.0275	0.981119	11.4117	-0.173241	0.864137	1	-4.83455
A6QP89_BOVIN	-0.015	0.989657	13.8504	-0.173137	0.864218	1	-4.83456
TECR_BOVIN	0.025	1.01748	9.30875	0.170902	0.865953	1	-4.83471
A6H7E3_BOVIN (+1)	-0.0325	0.977725	10.1179	-0.170415	0.866331	1	-4.83475
A5D7M6_BOVIN (+2)	0.1275	1.0924	12.0175	0.169328	0.867175	1	-4.83482
COQ9_BOVIN	-0.0325	0.977725	12.5367	-0.166311	0.869518	1	-4.83503
A6H7J6_BOVIN (+1)	-0.0125	0.991373	13.2417	-0.164618	0.870834	1	-4.83514
TNNT1_BOVIN	0.025	1.01748	14.1992	0.162574	0.872423	1	-4.83528
F1MJ90_BOVIN	0.0175	1.0122	12.9879	0.160962	0.873676	1	-4.83538
F1MR86_BOVIN	-0.0425	0.970971	14.66	-0.159687	0.874668	1	-4.83547
SAR1B_BOVIN	-0.0225	0.984525	11.2717	-0.15859	0.875522	1	-4.83554
HSP7C_BOVIN	0.0125	1.0087	13.3792	0.158155	0.87586	1	-4.83557
NDUC2_BOVIN	0.04	1.02811	12.6571	0.158144	0.875869	1	-4.83557
F1MAV0_BOVIN (+1)	-0.05	0.965936	12.9983	-0.158078	0.87592	1	-4.83557
F1MVX2_BOVIN	0.0275	1.01924	11.74	0.156608	0.877064	1	-4.83566
G8JKV6_BOVIN (+1)	0.015	1.01045	12.5488	0.15588	0.877631	1	-4.83571
E1BE28_BOVIN	-0.0175	0.987943	10.2371	-0.15249	0.88027	1	-4.83592
F1MGK9_BOVIN	0.0275	1.01924	9.25917	0.150732	0.88164	1	-4.83603
Q3SWX4_BOVIN	0.0275	1.01924	13.8837	0.149142	0.882879	1	-4.83613
HS90B_BOVIN	-0.0175	0.987943	12.95	-0.146357	0.885049	1	-4.83629
TMOD1_BOVIN	0.02	1.01396	12.3229	0.143669	0.887145	1	-4.83645
E1BB91_BOVIN	-0.02	0.986233	12.6446	-0.142559	0.88801	1	-4.83652
AK1A1_BOVIN	-0.02	0.986233	13.6237	-0.142117	0.888355	1	-4.83654
PUR9_BOVIN	0.015	1.01045	9.82375	0.14055	0.889578	1	-4.83663
F1MIZ9_BOVIN	-0.0175	0.987943	12.6721	-0.140384	0.889707	1	-4.83664
NDUS1_BOVIN	-0.03	0.97942	11.4563	-0.139129	0.890687	1	-4.83671
A0A0A0MP92_BOVIN	0.0675	1.0479	12.4938	0.137738	0.891772	1	-4.83679
PSMD2_BOVIN	0.015	1.01045	9.48542	0.136845	0.892469	1	-4.83684
IDHP_BOVIN	-0.0325	0.977725	14.2725	-0.136817	0.892492	1	-4.83684
A6QNL5_BOVIN	-0.015	0.989657	10.3554	-0.136145	0.893016	1	-4.83688
AATC_BOVIN	-0.0175	0.987943	13.8021	-0.13568	0.893379	1	-4.83691
CAN1_BOVIN	0.0125	1.0087	13.0433	0.134806	0.894061	1	-4.83695
Q29RI2_BOVIN	-0.0125	0.991373	13.2562	-0.134314	0.894445	1	-4.83698
NDUAD_BOVIN	0.0375	1.02633	13.9413	0.133912	0.894759	1	-4.837
NDUA6_BOVIN	-0.04	0.972655	14.07	-0.133136	0.895365	1	-4.83705
ODPX_BOVIN	0.015	1.01045	13.1658	0.132029	0.89623	1	-4.8371
F6QLM5_BOVIN	0.01	1.00696	13.2846	0.129232	0.898415	1	-4.83725
CYC_BOVIN	0.0325	1.02278	13.665	0.128891	0.898682	1	-4.83727
PGTA_BOVIN	0.0175	1.0122	9.32375	0.127903	0.899454	1	-4.83732
Q3T0S7_BOVIN	-0.0275	0.981119	9.79583	-0.126986	0.900172	1	-4.83737
E1B8N9_BOVIN	0.0125	1.0087	11.7662	0.123551	0.902857	1	-4.83754
G8JKW7_BOVIN	-0.0825	0.94442	12.0958	-0.123412	0.902966	1	-4.83755
ATPG_BOVIN	0.02	1.01396	14.1217	0.122128	0.90397	1	-4.83762
A6H7D7_BOVIN	0.02	1.01396	11.4467	0.12132	0.904602	1	-4.83766
COQ8A_BOVIN	0.0275	1.01924	14.01	0.119895	0.905717	1	-4.83773
E1BCH2_BOVIN	0.0125	1.0087	10.0179	0.119711	0.905861	1	-4.83773
THIM_BOVIN	0.02	1.01396	13.2217	0.118575	0.90675	1	-4.83779
QCR8_BOVIN	-0.035	0.976032	14.8087	-0.117056	0.907938	1	-4.83786
ATP5J_BOVIN	-0.0325	0.977725	14.2467	-0.116858	0.908094	1	-4.83787
AT2A1_BOVIN (+1)	-0.01	0.993092	13.7667	-0.116469	0.908398	1	-4.83789
F2Z4F5_BOVIN	0.03	1.02101	9.19583	0.115793	0.908927	1	-4.83792
E1BLA6_BOVIN (+1)	0.0125	1.0087	10.4588	0.115681	0.909015	1	-4.83793
E1BDK6_BOVIN	0.0125	1.0087	10.2137	0.110242	0.913274	1	-4.83818
TCPZ_BOVIN	0.0125	1.0087	9.94583	0.108558	0.914594	1	-4.83825
GLO2_BOVIN	-0.015	0.989657	14.4308	-0.106351	0.916323	1	-4.83835
H10_BOVIN	-0.0175	0.987943	13.6542	-0.103406	0.918631	1	-4.83847
PDLI7_BOVIN	0.01	1.00696	14.5517	0.103381	0.918651	1	-4.83847
ETFB_BOVIN	-0.0175	0.987943	13.5633	-0.102731	0.91916	1	-4.8385
MDHM_BOVIN	-0.02	0.986233	13.3392	-0.102237	0.919548	1	-4.83852
COX6C_BOVIN	0.0375	1.02633	16.6054	0.102031	0.919709	1	-4.83853
F1N7B5_BOVIN	-0.0325	0.977725	9.74625	-0.101766	0.919917	1	-4.83854
FKB1A_BOVIN	-0.0125	0.991373	13.1958	-0.101642	0.920014	1	-4.83855
E1BDX8_BOVIN	-0.0125	0.991373	8.51583	-0.101125	0.92042	1	-4.83857
ACBP_BOVIN	-0.02	0.986233	15.1787	-0.0995612	0.921646	1	-4.83863
TCTP_BOVIN	-0.0125	0.991373	12.71	-0.0962127	0.924273	1	-4.83877
F1MBR1_BOVIN	-0.015	0.989657	13.3746	-0.0961765	0.924301	1	-4.83877
ACADV_BOVIN	-0.0175	0.987943	13.3808	-0.0945157	0.925604	1	-4.83883
G3N3C9_BOVIN	-0.0075	0.994815	13.2238	-0.0923976	0.927266	1	-4.83891
ATPK_BOVIN	0.02	1.01396	12.4087	0.09231	0.927335	1	-4.83891
F1MQI3_BOVIN	0.0075	1.00521	13.8621	0.0902418	0.928959	1	-4.83899
THIL_BOVIN	0.0225	1.01572	12.4362	0.0899518	0.929186	1	-4.839
E1BKQ6_BOVIN	-0.015	0.989657	9.83583	-0.0872691	0.931292	1	-4.8391
F16P2_BOVIN	-0.015	0.989657	12.4958	-0.0866456	0.931782	1	-4.83912
COX2_BOVIN	0.02	1.01396	12.9383	0.0850905	0.933003	1	-4.83918
G3MX45_BOVIN (+1)	-0.01	0.993092	8.59125	-0.0848008	0.933231	1	-4.83919
F1MS25_BOVIN (+1)	-0.0175	0.987943	11.6017	-0.0846677	0.933335	1	-4.83919
F1MXX0_BOVIN	-0.0125	0.991373	12.9767	-0.0815714	0.935767	1	-4.83929
COX5A_BOVIN	0.0225	1.01572	14.2654	0.079253	0.937589	1	-4.83937
TCPB_BOVIN	0.0125	1.0087	9.4875	0.0784267	0.938238	1	-4.8394
A6QNZ7_BOVIN (+1)	0.065	1.04608	12.7737	0.0759591	0.940178	1	-4.83947
F1MGC0_BOVIN	0.01	1.00696	14.0762	0.0721666	0.943159	1	-4.83959
ACADS_BOVIN	0.0175	1.0122	12.345	0.0677857	0.946604	1	-4.83971
GRP75_BOVIN	-0.0125	0.991373	12.5671	-0.0677749	0.946612	1	-4.83971
NNTM_BOVIN	0.01	1.00696	13.4146	0.067535	0.946801	1	-4.83972
RS18_BOVIN	-0.0075	0.994815	13.3413	-0.0674576	0.946862	1	-4.83972
E1BF39_BOVIN	-0.02	0.986233	8.54125	-0.0674278	0.946885	1	-4.83972
F1ME62_BOVIN	-0.01	0.993092	8.12167	-0.0670107	0.947213	1	-4.83973
UBE2N_BOVIN	-0.0075	0.994815	15.3083	-0.0653752	0.9485	1	-4.83978
LMCD1_BOVIN	-0.0075	0.994815	12.3588	-0.0644732	0.949209	1	-4.8398
PURA1_BOVIN	0.0075	1.00521	12.3483	0.064312	0.949336	1	-4.83981
EF2_BOVIN	-0.005	0.99654	13.3487	-0.0631136	0.950279	1	-4.83984
TPM1_BOVIN	-0.01	0.993092	13.0825	-0.0604851	0.952347	1	-4.8399
M2OM_BOVIN	0.0075	1.00521	13.9025	0.0599138	0.952796	1	-4.83992
E1BE77_BOVIN	-0.005	0.99654	12.6837	-0.0575787	0.954634	1	-4.83997
G3N3S8_BOVIN	0.01	1.00696	9.5225	0.0571975	0.954934	1	-4.83998
F1N789_BOVIN	0.005	1.00347	12.8433	0.0560472	0.955839	1	-4.84001
F1MER7_BOVIN	-0.005	0.99654	12.4375	-0.0532457	0.958044	1	-4.84007
F1MW57_BOVIN (+4)	0.005	1.00347	11.3187	0.0503393	0.960332	1	-4.84013
NDUBA_BOVIN	0.015	1.01045	13.3063	0.0500233	0.960581	1	-4.84014
DESM_BOVIN	-0.005	0.99654	13.6688	-0.0495049	0.960989	1	-4.84015
NDUA4_BOVIN	-0.0125	0.991373	14.5283	-0.0486209	0.961685	1	-4.84017
A6QLD3_BOVIN	0.005	1.00347	13.4113	0.0484597	0.961812	1	-4.84017
CX6A2_BOVIN	0.0125	1.0087	14.0675	0.0433543	0.965833	1	-4.84026
IF5A1_BOVIN	-0.005	0.99654	14.9388	-0.0425571	0.966461	1	-4.84028
E1BF59_BOVIN	0.0025	1.00173	13.1425	0.0394693	0.968893	1	-4.84033
UBA1_BOVIN	0.0025	1.00173	11.1821	0.0383508	0.969774	1	-4.84035
NDUA8_BOVIN	-0.01	0.993092	13.5971	-0.0352438	0.972221	1	-4.84039
PRS8_BOVIN	0.005	1.00347	10.0275	0.0338097	0.973351	1	-4.84041
VAPA_BOVIN	-0.0075	0.994815	14.8592	-0.0332522	0.973791	1	-4.84042
SDHB_BOVIN	0.01	1.00696	13.0583	0.0329085	0.974061	1	-4.84043
FHL3_BOVIN	-0.005	0.99654	13.3438	-0.0307957	0.975726	1	-4.84045
RL6_BOVIN	-0.005	0.99654	8.31125	-0.0306742	0.975822	1	-4.84046
E1BIS6_BOVIN	0.0025	1.00173	13.3346	0.028202	0.97777	1	-4.84049
G3MY67_BOVIN (+2)	0.0075	1.00521	13.4046	0.0273414	0.978448	1	-4.84049
Q29RH9_BOVIN	0.0025	1.00173	13.0642	0.0253769	0.979996	1	-4.84052
G3X778_BOVIN	0.0025	1.00173	13.5175	0.0217947	0.982819	1	-4.84055
A6QNM9_BOVIN	-0.0025	0.998269	12.9337	-0.0210668	0.983393	1	-4.84056
MLRS_BOVIN	-0.0025	0.998269	12.5325	-0.020581	0.983776	1	-4.84056
F1MCF8_BOVIN (+1)	-0.0075	0.994815	11.2975	-0.020173	0.984098	1	-4.84056
G3N0V2_BOVIN	-0.015	0.989657	13.05	-0.0195994	0.98455	1	-4.84057
F1N206_BOVIN	-0.0025	0.998269	13.2363	-0.0175435	0.98617	1	-4.84058
RS7_BOVIN	0.0025	1.00173	9.55208	0.0172815	0.986377	1	-4.84059
PRDX2_BOVIN	-0.0025	0.998269	13.4796	-0.0171008	0.986519	1	-4.84059
CAV1_BOVIN	-0.0025	0.998269	13.0221	-0.0167043	0.986832	1	-4.84059
F1MWR3_BOVIN	0.0025	1.00173	12.1062	0.0138683	0.989067	1	-4.84061
QCR2_BOVIN	-0.0025	0.998269	13.3938	-0.0130698	0.989697	1	-4.84061
F1MQ37_BOVIN	0.0025	1.00173	9.14292	0.0125449	0.99011	1	-4.84061
F1MGU7_BOVIN (+2)	-0.005	0.99654	14.6671	-0.0118018	0.990696	1	-4.84062
ETFD_BOVIN	0.0025	1.00173	6.94292	0.0110313	0.991304	1	-4.84062
CX7A1_BOVIN	-0.0025	0.998269	15.2304	-0.0109732	0.991349	1	-4.84062
F1MNK0_BOVIN	-0.0025	0.998269	11.6908	-0.0106822	0.991579	1	-4.84062
NDUV2_BOVIN	0.0025	1.00173	11.7104	0.00982818	0.992252	1	-4.84063
G3MZK7_BOVIN	0	1	13.7117	0	1	1	-4.84065
F1MPU4_BOVIN	0	1	13.6162	0	1	1	-4.84065
ENOA_BOVIN (+1)	0	1	13.6438	0	1	1	-4.84065
Q3SZ00_BOVIN	0	1	11.245	0	1	1	-4.84065
NDUA2_BOVIN	1.77636e-15	1	14.0667	7.05223e-15	1	1	-4.84065
RTCA_BOVIN	-1.77636e-15	1	9.99958	-7.76417e-15	1	1	-4.84065
Q3SZA4_BOVIN	0	1	10.9883	0	1	1	-4.84065

## Sheet: PM36h - PM12h
Accession.Number	logFC	Fold Change	AveExpr	t	P.Value	adj.P.Val	B
F2Z4E8_BOVIN	0.375	1.29684	14.1079	2.67217	0.0143359	0.993807	-3.70239
F1MUX6_BOVIN	-0.9175	0.529426	13.3367	-2.57821	0.0176135	0.993807	-3.76502
GSTM1_BOVIN	-0.295	0.815072	12.9492	-2.26836	0.0340839	0.993807	-3.96786
ANXA4_BOVIN	-0.32	0.80107	8.84	-2.14823	0.0436359	0.993807	-4.04428
G3MYQ1_BOVIN	-0.3	0.812252	10.5931	-2.38407	0.0333303	0.993807	-4.14535
PUR9_BOVIN	0.2075	1.15469	9.82375	1.94428	0.0655133	0.993807	-4.17
AAMDC_BOVIN	-0.3575	0.780516	14.4938	-1.9307	0.0672673	0.993807	-4.17815
F1MDM4_BOVIN (+1)	0.3675	1.29012	13.0729	1.87261	0.0752503	0.993807	-4.21274
SUCB2_BOVIN	0.305	1.23542	14.2137	1.8618	0.0768239	0.993807	-4.21912
E1BQ40_BOVIN	-0.311667	0.80571	10.3425	-2.15732	0.0505992	0.993807	-4.22971
F1N2A2_BOVIN (+1)	-0.2675	0.830758	12.47	-1.83555	0.0807667	0.993807	-4.23452
DHR11_BOVIN	-0.3025	0.810846	11.4975	-2.02975	0.0637069	0.993807	-4.25327
F1MNT4_BOVIN	0.2	1.1487	10.5279	1.80132	0.0861704	0.993807	-4.25442
F2Z4F5_BOVIN	-0.465	0.724471	9.19583	-1.7948	0.0872357	0.993807	-4.25819
HINT2_BOVIN	-0.2725	0.827884	11.4271	-1.78935	0.0881331	0.993807	-4.26133
BLVRB_BOVIN	-0.28	0.823591	13.23	-1.77478	0.0905745	0.993807	-4.26971
PEBP1_BOVIN	-0.2	0.870551	14.35	-1.76096	0.0929436	0.993807	-4.27762
AL4A1_BOVIN	-0.56	0.678302	9.2975	-2.33556	0.0364716	0.993807	-4.27789
Q08E45_BOVIN	-0.165	0.891929	10.1233	-1.75855	0.0933625	0.993807	-4.279
QOR_BOVIN	-0.13	0.913831	12.9796	-1.74916	0.0950078	0.993807	-4.28435
F1MYG5_BOVIN	-0.2175	0.860055	12.5217	-1.7089	0.102353	0.993807	-4.3071
A4IFG0_BOVIN	-0.475	0.719467	11.5312	-1.6791	0.108095	0.993807	-4.32373
DHPR_BOVIN	-0.225	0.855595	12.1825	-1.64587	0.114821	0.993807	-4.34207
G3N0V2_BOVIN	-1.2375	0.424107	13.05	-1.61695	0.120958	0.993807	-4.35785
ANXA6_BOVIN	-0.1325	0.912249	13.1708	-1.60655	0.123231	0.993807	-4.36348
PRDX1_BOVIN	-0.22	0.858565	15.1183	-1.59605	0.125561	0.993807	-4.36913
CK054_BOVIN	-0.3425	0.788673	8.8975	-1.59535	0.12572	0.993807	-4.36951
F1MC72_BOVIN (+1)	-0.1925	0.875088	9.60875	-1.56888	0.131768	0.993807	-4.38367
TAGL_BOVIN	-0.5425	0.68658	10.1762	-1.56265	0.133224	0.993807	-4.38698
F1MUY2_BOVIN	-1.2225	0.428539	10.9933	-1.5572	0.134512	0.993807	-4.38987
DRS7C_BOVIN	-0.1575	0.896577	9.82958	-1.54607	0.13717	0.993807	-4.39575
PRDX6_BOVIN	-0.16	0.895025	13.8946	-1.53595	0.139625	0.993807	-4.40107
RS16_BOVIN	0.115	1.08298	11.9537	1.52365	0.14266	0.993807	-4.40751
A5D7M6_BOVIN (+2)	-1.145	0.45219	12.0175	-1.52063	0.143412	0.993807	-4.40908
NDUAB_BOVIN	0.29	1.22264	13.2083	1.50037	0.148549	0.993807	-4.41959
HEMO_BOVIN	-0.5875	0.665495	13.4133	-1.49827	0.149089	0.993807	-4.42067
F1N7X3_BOVIN (+1)	0.2125	1.15869	8.67917	1.4846	0.15265	0.993807	-4.4277
A7MB72_BOVIN	-0.21	0.864537	11.6283	-1.48101	0.153596	0.993807	-4.42954
F1MTZ1_BOVIN (+1)	-0.225	0.855595	13.4292	-1.47274	0.155795	0.993807	-4.43376
F1MKE9_BOVIN	-0.1975	0.87206	11.2325	-1.46686	0.157374	0.993807	-4.43676
GPX1_BOVIN	-0.2525	0.839441	10.3367	-1.46531	0.157793	0.993807	-4.43755
F1N3P2_BOVIN	0.1375	1.1	10.7708	1.45242	0.161305	0.993807	-4.44407
F1MZL0_BOVIN (+1)	-0.18	0.882703	13.3358	-1.45181	0.161475	0.993807	-4.44438
PSA5_BOVIN	0.4525	1.36841	11.1544	1.53367	0.149454	0.993807	-4.44559
CAH3_BOVIN	-0.435	0.739694	13.465	-1.44862	0.162354	0.993807	-4.44599
MIC19_BOVIN	0.336667	1.26284	14.2169	1.55643	0.143983	0.993807	-4.44688
A7MBD4_BOVIN	-0.2125	0.86304	7.91417	-1.43216	0.166959	0.993807	-4.45426
A6QNZ7_BOVIN (+1)	-1.2125	0.43152	12.7737	-1.41693	0.17131	0.993807	-4.46184
PSD11_BOVIN	0.25	1.18921	11.2975	1.62797	0.127889	0.993807	-4.46444
G5E631_BOVIN	-0.18	0.882703	9.00563	-1.46701	0.166515	0.993807	-4.46983
TCTP_BOVIN	0.18	1.13288	12.71	1.38546	0.180591	0.993807	-4.47733
MOES_BOVIN	-0.1825	0.881175	8.16375	-1.36847	0.185769	0.993807	-4.48559
A1A4L7_BOVIN	-0.285	0.820742	12.53	-1.35813	0.188976	0.993807	-4.49058
A2VE06_BOVIN	0.14	1.10191	12.6854	1.35756	0.189153	0.993807	-4.49085
F1MZS3_BOVIN	0.0825	1.05885	13.0725	1.34744	0.192335	0.993807	-4.49571
E1B8N9_BOVIN	0.135	1.09809	11.7662	1.33435	0.196516	0.993807	-4.50195
F1MJW7_BOVIN	0.1325	1.09619	12.755	1.32121	0.200783	0.993807	-4.50816
CACB1_BOVIN (+2)	-0.1125	0.924984	12.6229	-1.30428	0.206388	0.993807	-4.51611
F1MWE0_BOVIN	0.125	1.09051	12.6612	1.29883	0.208219	0.993807	-4.51865
H33_BOVIN	0.13	1.09429	16.3633	1.29823	0.208423	0.993807	-4.51893
PNPH_BOVIN	0.105	1.07549	11.7567	1.28475	0.213006	0.993807	-4.52518
F1N2G0_BOVIN	0.21	1.15669	11.1621	1.26758	0.218956	0.993807	-4.53306
AK1A1_BOVIN	-0.1775	0.884234	13.6237	-1.26129	0.22117	0.993807	-4.53593
Q3T0S7_BOVIN	-0.2725	0.827884	9.79583	-1.25831	0.222223	0.993807	-4.53729
CISD1_BOVIN	-0.27	0.82932	13.5671	-1.24599	0.226621	0.993807	-4.54286
F1MK91_BOVIN	-0.2	0.870551	13.5171	-1.23922	0.229066	0.993807	-4.54591
F1MYV9_BOVIN	-0.345	0.787308	13.0581	-1.24892	0.234059	0.993807	-4.54661
F1MG92_BOVIN (+1)	0.243333	1.18372	10.8944	1.24853	0.234197	0.993807	-4.54673
TBB5_BOVIN	-0.195	0.873573	11.4117	-1.22844	0.233004	0.993807	-4.55074
E1BJ20_BOVIN (+1)	-0.1625	0.893475	13.4262	-1.25918	0.230448	0.993807	-4.55254
1433Z_BOVIN	0.1525	1.11149	9.46208	1.22359	0.234792	0.993807	-4.5529
SYSC_BOVIN	0.1575	1.11535	12.5467	1.21925	0.236399	0.993807	-4.55482
F1MIN1_BOVIN (+1)	-0.13	0.913831	13.8204	-1.21816	0.236801	0.993807	-4.5553
F1N2I5_BOVIN	-0.215	0.861546	14.0971	-1.20918	0.240163	0.993807	-4.55927
C1JZ67_BOVIN	0.386667	1.30737	8.647	1.19053	0.250392	0.993807	-4.56362
PTGR2_BOVIN	-0.115	0.923382	12.6988	-1.19431	0.245803	0.993807	-4.56579
F1N715_BOVIN	-0.1275	0.915416	13.0525	-1.19383	0.245987	0.993807	-4.566
A2MG_BOVIN	0.2725	1.2079	9.68625	1.19172	0.246792	0.993807	-4.56692
A5PK37_BOVIN	0.2	1.1487	11.74	1.17893	0.259881	0.993807	-4.56762
ENPL_BOVIN	0.14	1.10191	12.4121	1.18937	0.247696	0.993807	-4.56794
F1MX04_BOVIN	0.17	1.12506	10.5038	1.17498	0.253282	0.993807	-4.57417
OLA1_BOVIN	-0.115	0.923382	12.3825	-1.16995	0.255255	0.993807	-4.57633
CLH1_BOVIN (+1)	-0.148333	0.902292	8.77562	-1.14067	0.274906	0.993807	-4.57859
CY1_BOVIN	-0.32	0.80107	15.1642	-1.15555	0.26097	0.993807	-4.58248
PSB5_BOVIN	-0.0925	0.937896	15.3863	-1.15463	0.261339	0.993807	-4.58287
ISOC1_BOVIN	0.223333	1.16743	9.7825	1.12431	0.281528	0.993807	-4.58325
RAN_BOVIN	-0.0825	0.94442	13.8938	-1.15111	0.26275	0.993807	-4.58436
PTPA_BOVIN	-0.105	0.929805	11.5975	-1.14995	0.263216	0.993807	-4.58485
F1N775_BOVIN	0.1275	1.0924	12.4029	1.14301	0.266024	0.993807	-4.58778
SPA31_BOVIN (+1)	-0.2625	0.833642	11.4133	-1.13538	0.269131	0.993807	-4.59099
ECHM_BOVIN	-0.1575	0.896577	13.075	-1.12466	0.273545	0.993807	-4.59546
F1MNK0_BOVIN	-0.2625	0.833642	11.6908	-1.12163	0.274804	0.993807	-4.59672
H13_BOVIN	4.40333	21.161	17.1116	1.09365	0.290504	0.993807	-4.59692
F1N7D7_BOVIN	0.2525	1.19127	16.0475	1.03716	0.318861	0.993807	-4.59906
NNRE_BOVIN	-0.115	0.923382	14.4521	-1.11457	0.277749	0.993807	-4.59964
SODM_BOVIN	-0.1725	0.887304	12.0521	-1.11387	0.278042	0.993807	-4.59993
DNPEP_BOVIN	-0.095	0.936272	11.7392	-1.11356	0.278173	0.993807	-4.60006
PSB3_BOVIN	-0.1025	0.931418	10.2775	-1.11196	0.278844	0.993807	-4.60071
LEG1_BOVIN	-0.19	0.876606	14.3733	-1.11183	0.2789	0.993807	-4.60077
F1MFZ5_BOVIN	0.155	1.11342	10.5608	1.10759	0.280684	0.993807	-4.60251
F1N0L9_BOVIN	-0.1	0.933033	11.4938	-1.10605	0.281336	0.993807	-4.60314
F1MIZ9_BOVIN	0.1375	1.1	12.6721	1.10302	0.282619	0.993807	-4.60439
FKB1A_BOVIN	-0.135	0.91067	13.1958	-1.09773	0.284869	0.993807	-4.60654
F1N690_BOVIN	-0.1375	0.909093	13.0762	-1.09659	0.285356	0.993807	-4.60701
G3MY44_BOVIN	0.17	1.12506	13.3892	1.09212	0.287271	0.993807	-4.60883
A1AG_BOVIN (+1)	-0.7625	0.589474	12.1717	-1.0889	0.288655	0.993807	-4.61013
E1BDK6_BOVIN	-0.1225	0.918594	10.2137	-1.08038	0.292345	0.993807	-4.61357
CAN1_BOVIN	-0.1	0.933033	13.0433	-1.07845	0.293183	0.993807	-4.61434
F1MTZ2_BOVIN	-0.175	0.885768	8.13833	-1.07796	0.293397	0.993807	-4.61454
Q08DA2_BOVIN	-0.2175	0.860055	7.6775	-0.949928	0.359745	0.993807	-4.61559
E1BA93_BOVIN	0.13	1.09429	11.2883	1.06817	0.297686	0.993807	-4.61846
HINT1_BOVIN	0.22	1.16473	13.4531	0.877776	0.396247	0.993807	-4.62842
G5E5N5_BOVIN (+1)	-0.25	0.840896	13.0175	-1.0418	0.309463	0.993807	-4.62885
A0A140T897_BOVIN	-0.175	0.885768	14.0008	-1.0415	0.309602	0.993807	-4.62897
G3N0I4_BOVIN	-0.1325	0.912249	11.7725	-1.04032	0.310136	0.993807	-4.62943
ACTB_BOVIN (+1)	0.1225	1.08862	12.1579	1.03814	0.311126	0.993807	-4.63028
F1MJT6_BOVIN	-0.125	0.917004	12.5071	-1.02272	0.318191	0.993807	-4.63624
LDHB_BOVIN	-0.2225	0.857079	14.3287	-1.02266	0.318217	0.993807	-4.63627
CAH2_BOVIN	0.36	1.28343	12.9433	1.01809	0.320333	0.993807	-4.63802
UBC12_BOVIN	-0.09	0.939523	11.5113	-1.01496	0.321787	0.993807	-4.63921
F1MWR8_BOVIN (+1)	-0.12	0.920188	13.2108	-1.01426	0.322113	0.993807	-4.63948
F1MER7_BOVIN	-0.095	0.936272	12.4375	-1.01167	0.323323	0.993807	-4.64047
RS5_BOVIN	0.0925	1.06622	11.1088	1.00989	0.324154	0.993807	-4.64115
HBB_BOVIN	-0.29	0.817902	13.3517	-1.00186	0.327927	0.993807	-4.64419
PRDX5_BOVIN	0.095	1.06807	12.7392	0.997557	0.32996	0.993807	-4.64581
E1BPR7_BOVIN	-0.1275	0.915416	10.1421	-0.993889	0.331701	0.993807	-4.64719
Q3ZBX0_BOVIN	0.12	1.08673	13.4696	0.991024	0.333065	0.993807	-4.64826
Q2KJ23_BOVIN	0.09	1.06437	12.4933	0.987312	0.334838	0.993807	-4.64965
Q05JF3_BOVIN	-0.0875	0.941152	13.2529	-0.986166	0.335387	0.993807	-4.65007
S10A1_BOVIN	-0.4625	0.725728	12.4075	-0.985056	0.335919	0.993807	-4.65049
ACBP_BOVIN	-0.1975	0.87206	15.1787	-0.983167	0.336826	0.993807	-4.65119
ODO2_BOVIN	-0.2175	0.860055	13.7263	-0.980677	0.338024	0.993807	-4.65211
FUND2_BOVIN	-0.1775	0.884234	12.9075	-0.980655	0.338034	0.993807	-4.65212
F1MJJ8_BOVIN (+1)	-0.1025	0.931418	10.5567	-0.979934	0.338382	0.993807	-4.65239
G3MX45_BOVIN (+1)	0.115	1.08298	8.59125	0.97521	0.340664	0.993807	-4.65413
F1MTP5_BOVIN (+1)	-0.085	0.942785	13.8433	-0.971242	0.342589	0.993807	-4.6556
Q148H2_BOVIN	-0.6975	0.61664	11.93	-0.970875	0.342768	0.993807	-4.65573
LUM_BOVIN	-0.2225	0.857079	12.4488	-0.963081	0.346572	0.993807	-4.65859
HNRPK_BOVIN	-0.11	0.926588	11.2954	-0.960791	0.347696	0.993807	-4.65942
MDHC_BOVIN	-0.115	0.923382	14.085	-0.958234	0.348953	0.993807	-4.66035
TMOD4_BOVIN	0.07	1.04972	13.1008	0.954775	0.350659	0.993807	-4.66161
F1N0F7_BOVIN	-0.14	0.907519	8.61125	-0.95254	0.351764	0.993807	-4.66241
TMOD1_BOVIN	-0.1325	0.912249	12.3229	-0.951808	0.352127	0.993807	-4.66268
COF2_BOVIN	-0.1075	0.928195	14.7158	-0.949618	0.353212	0.993807	-4.66347
G3MZU6_BOVIN	-0.115	0.923382	12.5921	-0.944097	0.35596	0.993807	-4.66546
ECHB_BOVIN	-0.155	0.898132	13.0996	-0.9426	0.356707	0.993807	-4.66599
KAD3_BOVIN	-0.155	0.898132	12.0658	-0.940939	0.357538	0.993807	-4.66659
PSA2_BOVIN	0.161667	1.11858	9.85562	0.780224	0.449451	0.993807	-4.66944
EF1A2_BOVIN	0.08	1.05702	14.0867	0.932133	0.361964	0.993807	-4.66972
H10_BOVIN	-0.1575	0.896577	13.6542	-0.930655	0.36271	0.993807	-4.67025
MYG_BOVIN	-0.27	0.82932	12.3625	-0.928386	0.363858	0.993807	-4.67105
Q32L46_BOVIN	-0.1475	0.902814	14.4563	-0.926477	0.364826	0.993807	-4.67173
G5E6M8_BOVIN (+1)	-0.1025	0.931418	12.9244	-0.584001	0.569372	0.993807	-4.67181
F1MV74_BOVIN (+1)	0.1275	1.0924	12.8704	0.915209	0.370572	0.993807	-4.67568
DRS7B_BOVIN (+1)	-0.1175	0.921784	9.68583	-0.909662	0.373423	0.993807	-4.67761
H2AJ_BOVIN	0.0975	1.06992	13.2467	0.908436	0.374055	0.993807	-4.67804
ACPH_BOVIN	0.161667	1.11858	9.02812	0.737913	0.473883	0.993807	-4.67828
GRP78_BOVIN	-0.075	0.949342	11.2487	-0.907087	0.374752	0.993807	-4.67851
M2OM_BOVIN	-0.1125	0.924984	13.9025	-0.898707	0.379097	0.993807	-4.6814
F1MNQ4_BOVIN (+1)	-0.155	0.898132	14.7542	-0.894566	0.381256	0.993807	-4.68282
E1BE77_BOVIN	0.0775	1.05519	12.6837	0.89247	0.382352	0.993807	-4.68353
PHB2_BOVIN	-0.075	0.949342	11.8812	-0.892456	0.382359	0.993807	-4.68354
UBA1_BOVIN	-0.0575	0.960928	11.1821	-0.88207	0.387821	0.993807	-4.68707
PLAK_BOVIN	-0.4725	0.720715	9.55937	-0.734491	0.475894	0.993807	-4.68798
F1N6K0_BOVIN	-0.1875	0.878126	12.1512	-0.879134	0.389374	0.993807	-4.68806
G3X861_BOVIN (+1)	0.125	1.09051	13.6487	0.428733	0.675246	0.993807	-4.68834
NDUS6_BOVIN	-0.145	0.904379	9.854	-0.412374	0.687461	0.993807	-4.68971
RHOA_BOVIN	-0.0625	0.957603	12.1944	-0.39327	0.700593	0.993807	-4.69145
SAHH_BOVIN	-0.0875	0.941152	14.0392	-0.868513	0.395026	0.993807	-4.69162
ADHX_BOVIN	-0.1675	0.890384	13.73	-0.868142	0.395224	0.993807	-4.69174
E1BF39_BOVIN	0.2575	1.19541	8.54125	0.868133	0.395229	0.993807	-4.69175
GLRX1_BOVIN	-0.115	0.923382	12.5846	-0.865193	0.396804	0.993807	-4.69273
PSA3_BOVIN	-0.12	0.920188	13.2271	-0.865079	0.396865	0.993807	-4.69276
3HIDH_BOVIN	0.185	1.13682	10.8163	0.864595	0.397125	0.993807	-4.69292
RLA2_BOVIN	-0.115	0.923382	10.9771	-0.858185	0.400573	0.993807	-4.69505
RB11B_BOVIN	-0.055	0.962594	14.5844	-0.322743	0.752103	0.993807	-4.69686
CYC_BOVIN	-0.215	0.861546	13.665	-0.852666	0.403558	0.993807	-4.69686
E1BE28_BOVIN	-0.0975	0.934651	10.2371	-0.849587	0.405229	0.993807	-4.69787
RS3_BOVIN	-0.04	0.972655	13.19	-0.289723	0.776669	0.993807	-4.69903
Q3SZA4_BOVIN	-0.1025	0.931418	10.9883	-0.844373	0.408069	0.993807	-4.69957
F1MKP6_BOVIN	-0.0925	0.937896	10.8008	-0.843351	0.408628	0.993807	-4.6999
SYDC_BOVIN	-0.18	0.882703	12.0887	-0.840819	0.410013	0.993807	-4.70072
QCR7_BOVIN	-0.2525	0.839441	14.53	-0.840239	0.410331	0.993807	-4.70091
A4FUZ1_BOVIN	-0.215	0.861546	14.22	-0.838685	0.411183	0.993807	-4.70141
CAB39_BOVIN	-0.06	0.959264	11.6671	-0.837171	0.412014	0.993807	-4.7019
MYO1C_BOVIN	-0.0575	0.960928	10.7894	-0.233636	0.818963	0.993807	-4.70221
E1BP87_BOVIN	0.1525	1.11149	10.2467	0.834685	0.413381	0.993807	-4.7027
KCC2B_BOVIN	0.035	1.02456	10.8681	0.2235	0.826674	0.993807	-4.70271
PUR8_BOVIN	0.115	1.08298	14.0162	0.830618	0.415624	0.993807	-4.70401
ATPO_BOVIN	-0.1475	0.902814	12.2717	-0.830476	0.415702	0.993807	-4.70406
ATP8_BOVIN	-0.2225	0.857079	10.9217	-0.829309	0.416347	0.993807	-4.70443
F1MBI1_BOVIN	-0.0225	0.984525	14.805	-0.156269	0.878259	0.993807	-4.70548
G5E531_BOVIN (+1)	0.04	1.02811	8.72875	0.146231	0.886017	0.993807	-4.70581
E1B8G4_BOVIN (+2)	0.015	1.01045	13.9581	0.131253	0.897616	0.993807	-4.70626
NU5M_BOVIN (+1)	0.0075	1.00521	9.0825	0.0223946	0.982479	0.993807	-4.70808
Q3ZCI4_BOVIN	0.005	1.00347	8.19063	0.0189883	0.985143	0.993807	-4.7081
F1MME6_BOVIN	0.0575	1.04066	14.0308	0.816605	0.42341	0.993807	-4.70847
G3N0F6_BOVIN	-0.0675	0.95429	11.535	-0.816128	0.423677	0.993807	-4.70862
C1QBP_BOVIN	-0.14	0.907519	11.1662	-0.81404	0.424845	0.993807	-4.70927
F1MPL4_BOVIN (+1)	-0.1	0.933033	14.5058	-0.810947	0.42658	0.993807	-4.71025
MPI_BOVIN	-0.1425	0.905948	8.71042	-0.809489	0.427399	0.993807	-4.7107
MP2K6_BOVIN	-0.07	0.952638	12.1496	-0.808166	0.428143	0.993807	-4.71112
Q3MHM1_BOVIN	-0.14	0.907519	9.96	-0.807817	0.428339	0.993807	-4.71123
Q3ZBY4_BOVIN	-0.1625	0.893475	10.4704	-0.804655	0.430122	0.993807	-4.71221
F1MX12_BOVIN	-0.1475	0.902814	10.7821	-0.803329	0.430871	0.993807	-4.71263
TCPZ_BOVIN	-0.0925	0.937896	9.94583	-0.803328	0.430871	0.993807	-4.71263
F6QHN4_BOVIN	-0.075	0.949342	11.5942	-0.802855	0.431139	0.993807	-4.71277
KAPCA_BOVIN	-0.0775	0.947698	12.8367	-0.800383	0.432538	0.993807	-4.71354
ODPA_BOVIN	-0.11	0.926588	13.8754	-0.788787	0.439137	0.993807	-4.71711
PSA4_BOVIN	-0.085	0.942785	11.9246	-0.784213	0.441756	0.993807	-4.71851
A4FUD0_BOVIN	0.118333	1.08548	8.52437	0.493475	0.630037	0.993807	-4.72072
EF1G_BOVIN (+1)	0.135	1.09809	14.3058	0.776809	0.446018	0.993807	-4.72075
GDIB_BOVIN	-0.065	0.955945	12.2304	-0.775378	0.446844	0.993807	-4.72118
A6QLD3_BOVIN	0.08	1.05702	13.4113	0.775355	0.446857	0.993807	-4.72119
SAR1B_BOVIN	0.11	1.07923	11.2717	0.775329	0.446873	0.993807	-4.72119
ATP5J_BOVIN	-0.215	0.861546	14.2467	-0.773058	0.448186	0.993807	-4.72188
A6QPG6_BOVIN	-0.0566667	0.961483	11.2012	-0.479698	0.639537	0.993807	-4.72265
PGAM1_BOVIN	0.07	1.04972	11.4317	0.768131	0.451044	0.993807	-4.72335
F16P2_BOVIN	0.1325	1.09619	12.4958	0.765369	0.452651	0.993807	-4.72418
RS7_BOVIN	-0.11	0.926588	9.55208	-0.760388	0.455558	0.993807	-4.72565
GRP75_BOVIN	-0.14	0.907519	12.5671	-0.759079	0.456323	0.993807	-4.72604
FABPH_BOVIN	-0.2125	0.86304	16.1846	-0.757832	0.457054	0.993807	-4.72641
Q0VD16_BOVIN	-0.05	0.965936	12.0169	-0.451222	0.659381	0.993807	-4.72648
PFKAM_BOVIN	0.065	1.04608	13.685	0.755756	0.458271	0.993807	-4.72702
FKBP3_BOVIN	-0.08	0.946058	14.0283	-0.754453	0.459036	0.993807	-4.7274
G8JKV6_BOVIN (+1)	-0.0725	0.950989	12.5488	-0.753421	0.459642	0.993807	-4.72771
F1MWD3_BOVIN	0.075	1.05336	13.1129	0.751391	0.460837	0.993807	-4.7283
E1B9N8_BOVIN (+1)	0.116667	1.08423	18.835	0.43381	0.67165	0.993807	-4.72871
PGTA_BOVIN	0.1025	1.07363	9.32375	0.749147	0.462159	0.993807	-4.72896
RL4_BOVIN	0.0725	1.05154	10.5762	0.746999	0.463426	0.993807	-4.72958
ACTN1_BOVIN	0.125	1.09051	13.4633	0.743262	0.465637	0.993807	-4.73067
Q3T0U3_BOVIN	0.11	1.07923	13.205	0.740584	0.467225	0.993807	-4.73144
PROF1_BOVIN	-0.0575	0.960928	12.8079	-0.739973	0.467588	0.993807	-4.73162
F1MGC0_BOVIN	-0.1025	0.931418	14.0762	-0.739707	0.467746	0.993807	-4.7317
NXN_BOVIN	-0.155	0.898132	9.23875	-0.736498	0.469655	0.993807	-4.73262
PRDX2_BOVIN	-0.1075	0.928195	13.4796	-0.735333	0.470349	0.993807	-4.73295
PRS8_BOVIN	0.1075	1.07736	10.0275	0.726908	0.475386	0.993807	-4.73536
E1BGW2_BOVIN (+1)	0.0975	1.06992	14.2329	0.725482	0.476242	0.993807	-4.73576
ALAT1_BOVIN	-0.085	0.942785	9.80687	-0.360099	0.724646	0.993807	-4.73722
ATPG_BOVIN	-0.1175	0.921784	14.1217	-0.7175	0.481048	0.993807	-4.73801
F1N5M2_BOVIN	-0.12	0.920188	12.2996	-0.712284	0.484204	0.993807	-4.73947
AL1A1_BOVIN	0.25	1.18921	12.5787	0.711356	0.484767	0.993807	-4.73973
F1MJ28_BOVIN	0.0675	1.0479	13.0754	0.709803	0.48571	0.993807	-4.74016
F1MJH1_BOVIN (+1)	-0.1275	0.915416	13.5758	-0.704427	0.488981	0.993807	-4.74165
CSRP3_BOVIN	0.35	1.27456	13.2829	0.704268	0.489078	0.993807	-4.74169
TELT_BOVIN	-0.0725	0.950989	13.6175	-0.703839	0.48934	0.993807	-4.74181
F1MHA5_BOVIN	-0.07	0.952638	18.0669	-0.43051	0.673987	0.993807	-4.74207
E1BLY1_BOVIN (+2)	0.0533333	1.03766	14.5512	0.308184	0.762901	0.993807	-4.74229
CRYAB_BOVIN	-0.1175	0.921784	13.6379	-0.701212	0.490943	0.993807	-4.74253
F1MMT2_BOVIN	-0.0625	0.957603	12.2179	-0.701093	0.491016	0.993807	-4.74257
F1MM07_BOVIN	-0.376667	0.770215	8.418	-0.519313	0.610318	0.993807	-4.7442
E1BCH2_BOVIN	0.0725	1.05154	10.0179	0.694326	0.495161	0.993807	-4.74442
E1BLN7_BOVIN	0.065	1.04608	14.0754	0.692312	0.496399	0.993807	-4.74496
RS27A_BOVIN	0.1075	1.07736	15.0329	0.691972	0.496609	0.993807	-4.74506
MACD1_BOVIN	0.0675	1.0479	12.7192	0.691108	0.49714	0.993807	-4.74529
SDHB_BOVIN	-0.21	0.864537	13.0583	-0.691078	0.497159	0.993807	-4.7453
KAP2_BOVIN	0.095	1.06807	10.7833	0.686453	0.50001	0.993807	-4.74655
A5PJM2_BOVIN (+1)	0.0725	1.05154	13.8613	0.686425	0.500027	0.993807	-4.74656
PSB4_BOVIN	-0.0775	0.947698	11.1121	-0.686397	0.500045	0.993807	-4.74656
LHPP_BOVIN	-0.445	0.734584	12.6383	-0.68076	0.503533	0.993807	-4.74808
F6QLM5_BOVIN	-0.0525	0.964264	13.2846	-0.67847	0.504954	0.993807	-4.74869
G5E5T5_BOVIN	-0.265	0.832199	9.74167	-0.676329	0.506284	0.993807	-4.74926
MYOZ2_BOVIN	-0.21	0.864537	11.6679	-0.672874	0.508436	0.993807	-4.75017
SYRC_BOVIN	-0.0483333	0.967053	9.87	-0.1791	0.860664	0.993807	-4.75156
F1MZX6_BOVIN	-0.1575	0.896577	9.05292	-0.66272	0.514788	0.993807	-4.75284
PGFS1_BOVIN (+1)	0.07	1.04972	13.4187	0.134235	0.895305	0.993807	-4.75364
TNNC1_BOVIN	-0.15	0.90125	13.4725	-0.652706	0.521096	0.993807	-4.75543
F1N2K1_BOVIN	-0.0675	0.95429	13.1433	-0.651435	0.5219	0.993807	-4.75575
TRFE_BOVIN	-0.1025	0.931418	13.7383	-0.65023	0.522662	0.993807	-4.75606
F1N7B5_BOVIN	0.2075	1.15469	9.74625	0.649739	0.522973	0.993807	-4.75619
IDH3G_BOVIN (+1)	0.0925	1.06622	13.0838	0.649494	0.523129	0.993807	-4.75625
E1BE25_BOVIN	0.055	1.03886	13.8754	0.646323	0.525139	0.993807	-4.75706
TPM2_BOVIN	-0.1175	0.921784	13.7054	-0.645125	0.5259	0.993807	-4.75736
PSA1_BOVIN	-0.0725	0.950989	14.5142	-0.644014	0.526606	0.993807	-4.75765
A4IFK4_BOVIN	0.0625	1.04427	13.1842	0.642838	0.527354	0.993807	-4.75794
RS9_BOVIN	0.0775	1.05519	14.0575	0.639499	0.52948	0.993807	-4.75879
CAV1_BOVIN	0.095	1.06807	13.0221	0.634763	0.532505	0.993807	-4.75998
E1BDZ2_BOVIN	-0.1	0.933033	12.5733	-0.634171	0.532883	0.993807	-4.76012
A4FV78_BOVIN	0.0475	1.03347	13.705	0.630965	0.534937	0.993807	-4.76092
ESTD_BOVIN	-0.0675	0.95429	12.4742	-0.616435	0.544297	0.993807	-4.7645
ACPM_BOVIN (+1)	0.175	1.12896	10.8046	0.615705	0.544769	0.993807	-4.76468
1433G_BOVIN (+1)	-0.045	0.96929	13.5371	-0.610752	0.547981	0.993807	-4.76588
FETUA_BOVIN	-0.0425	0.970971	13.9894	-0.183357	0.857391	0.993807	-4.76602
G3X6W9_BOVIN	0.17	1.12506	13.7517	0.60888	0.549198	0.993807	-4.76633
SMTL2_BOVIN	-0.12	0.920188	11.3721	-0.601457	0.554036	0.993807	-4.76811
G3X6L9_BOVIN	0.07	1.04972	10.2629	0.59554	0.557909	0.993807	-4.76951
TPIS_BOVIN	0.0625	1.04427	13.6421	0.591714	0.56042	0.993807	-4.77041
VDAC2_BOVIN	-0.0775	0.947698	14.0954	-0.588781	0.562349	0.993807	-4.77109
F1MYM9_BOVIN	-0.01	0.993092	8.24812	-0.0206611	0.983835	0.993807	-4.77133
A6QLZ8_BOVIN	-0.06	0.959264	13.1246	-0.584327	0.565286	0.993807	-4.77213
A1L5B7_BOVIN	0.085	1.06069	9.92292	0.58218	0.566704	0.993807	-4.77262
NDUAA_BOVIN	-0.1625	0.893475	12.6463	-0.58095	0.567517	0.993807	-4.77291
PARK7_BOVIN	0.0775	1.05519	14.4821	0.580073	0.568098	0.993807	-4.77311
TPPP3_BOVIN	-0.15	0.90125	12.6062	-0.578871	0.568894	0.993807	-4.77338
MYH7_BOVIN	-0.0925	0.937896	11.2279	-0.57653	0.570445	0.993807	-4.77392
E1BJ08_BOVIN	-0.12	0.920188	14.12	-0.573907	0.572186	0.993807	-4.77452
A0A0N4STN0_BOVIN (+1)	-0.1075	0.928195	12.1467	-0.57265	0.573022	0.993807	-4.7748
COX5A_BOVIN	-0.1625	0.893475	14.2654	-0.572383	0.573199	0.993807	-4.77486
ACON_BOVIN	-0.14	0.907519	13.1017	-0.571851	0.573552	0.993807	-4.77498
G3P_BOVIN	-0.075	0.949342	12.3683	-0.571665	0.573676	0.993807	-4.77503
COX6C_BOVIN	-0.21	0.864537	16.6054	-0.571375	0.573869	0.993807	-4.77509
PP2BA_BOVIN	-0.055	0.962594	14.0337	-0.569054	0.575414	0.993807	-4.77562
2AAA_BOVIN (+1)	0.04	1.02811	11.3096	0.568728	0.575632	0.993807	-4.77569
ANXA7_BOVIN	-0.0425	0.970971	11.9821	-0.5679	0.576183	0.993807	-4.77588
ATPA_BOVIN	-0.09	0.939523	13.7946	-0.561525	0.580441	0.993807	-4.77731
AL7A1_BOVIN (+1)	-0.0525	0.964264	11.6962	-0.557808	0.582931	0.993807	-4.77813
F1MDN4_BOVIN (+1)	-0.055	0.962594	11.8029	-0.555053	0.58478	0.993807	-4.77874
ODPB_BOVIN	-0.0825	0.94442	12.4842	-0.554743	0.584988	0.993807	-4.77881
A7E3S8_BOVIN	0.0625	1.04427	12.7808	0.553377	0.585906	0.993807	-4.77911
ACTN3_BOVIN	0.055	1.03886	13.0646	0.551352	0.587268	0.993807	-4.77955
TCPB_BOVIN	-0.0875	0.941152	9.4875	-0.548987	0.588861	0.993807	-4.78007
COQ8A_BOVIN	-0.125	0.917004	14.01	-0.544977	0.591566	0.993807	-4.78094
F1N206_BOVIN	-0.0775	0.947698	13.2363	-0.543848	0.592329	0.993807	-4.78119
F1MN74_BOVIN	0.0575	1.04066	13.1587	0.539859	0.595028	0.993807	-4.78205
ENOA_BOVIN (+1)	0.055	1.03886	13.6438	0.53689	0.597042	0.993807	-4.78268
PURA1_BOVIN	0.0625	1.04427	12.3483	0.535933	0.597691	0.993807	-4.78289
F1MXI4_BOVIN	-0.07	0.952638	9.28792	-0.535173	0.598207	0.993807	-4.78305
Q8MKH7_BOVIN (+2)	0.1025	1.07363	12.5083	0.530909	0.601107	0.993807	-4.78395
AT2A1_BOVIN (+1)	0.045	1.03168	13.7667	0.524111	0.605743	0.993807	-4.78538
F1MXX0_BOVIN	-0.08	0.946058	12.9767	-0.522057	0.607147	0.993807	-4.78581
PDLI7_BOVIN	0.05	1.03526	14.5517	0.516906	0.610675	0.993807	-4.78687
ARHL1_BOVIN	-0.065	0.955945	13.2475	-0.515042	0.611955	0.993807	-4.78726
G3MZZ6_BOVIN (+1)	-0.045	0.96929	13.1342	-0.514915	0.612042	0.993807	-4.78728
GSTP1_BOVIN	-0.085	0.942785	11.8408	-0.514723	0.612174	0.993807	-4.78732
F1MQ37_BOVIN	0.1025	1.07363	9.14292	0.514343	0.612435	0.993807	-4.7874
ANX11_BOVIN (+2)	-0.055	0.962594	13.2404	-0.512545	0.613671	0.993807	-4.78777
TBA1B_BOVIN	0.075	1.05336	13.0042	0.511565	0.614345	0.993807	-4.78797
E1BFV0_BOVIN	0.045	1.03168	9.40458	0.511445	0.614427	0.993807	-4.78799
IF5A1_BOVIN	-0.06	0.959264	14.9388	-0.510685	0.61495	0.993807	-4.78815
MYL6_BOVIN	-0.105	0.929805	10.3846	-0.508618	0.616373	0.993807	-4.78857
F1ME15_BOVIN	-0.135	0.91067	12.6071	-0.507826	0.616919	0.993807	-4.78873
Q3SYT9_BOVIN	0.055	1.03886	10.365	0.501201	0.621493	0.993807	-4.79006
A6H7I0_BOVIN	-0.04	0.972655	12.8158	-0.497785	0.623858	0.993807	-4.79074
ATIF1_BOVIN	-0.1325	0.912249	15.7863	-0.496877	0.624487	0.993807	-4.79092
ATP5H_BOVIN	-0.0975	0.934651	13.8104	-0.495817	0.625222	0.993807	-4.79113
DESM_BOVIN	-0.05	0.965936	13.6688	-0.495049	0.625756	0.993807	-4.79128
RS18_BOVIN	0.055	1.03886	13.3413	0.494689	0.626005	0.993807	-4.79135
APOA1_BOVIN	-0.11	0.926588	11.8179	-0.491155	0.62846	0.993807	-4.79205
Q0VCZ8_BOVIN	-0.09	0.939523	13.3496	-0.490552	0.628879	0.993807	-4.79217
A6QLL8_BOVIN	-0.055	0.962594	12.0521	-0.484207	0.633299	0.993807	-4.7934
GPDA_BOVIN	0.06	1.04247	13.7496	0.480927	0.635589	0.993807	-4.79403
Q3SZ00_BOVIN	-0.09	0.939523	11.245	-0.475152	0.639631	0.993807	-4.79514
E1BNE7_BOVIN	0.0475	1.03347	13.0708	0.474494	0.640092	0.993807	-4.79526
F1MWR3_BOVIN	-0.085	0.942785	12.1062	-0.471521	0.642178	0.993807	-4.79582
G3MYN5_BOVIN	-0.0725	0.950989	14.0396	-0.470252	0.643069	0.993807	-4.79606
1433E_BOVIN	0.05	1.03526	13.8783	0.467748	0.644829	0.993807	-4.79653
F1MSV1_BOVIN-DECOY	0.07	1.04972	16.1429	0.467069	0.645307	0.993807	-4.79666
NDUA4_BOVIN	-0.12	0.920188	14.5283	-0.466761	0.645524	0.993807	-4.79672
COX41_BOVIN	-0.11	0.926588	14.6279	-0.466515	0.645696	0.993807	-4.79676
F1MDH3_BOVIN	-0.0975	0.934651	8.24083	-0.4626	0.648454	0.993807	-4.79749
G1K1X0_BOVIN (+1)	-0.07	0.952638	12.9287	-0.462209	0.648731	0.993807	-4.79756
ATPK_BOVIN	-0.1	0.933033	12.4087	-0.46155	0.649195	0.993807	-4.79768
PHB_BOVIN	-0.0475	0.967612	11.8167	-0.460432	0.649984	0.993807	-4.79789
PGS2_BOVIN	-0.125	0.917004	15.0021	-0.457293	0.652202	0.993807	-4.79847
G3MY67_BOVIN (+2)	-0.125	0.917004	13.4046	-0.45569	0.653335	0.993807	-4.79876
EFTU_BOVIN	-0.055	0.962594	11.8358	-0.4555	0.65347	0.993807	-4.79879
EF1B_BOVIN	0.0725	1.05154	13.1258	0.450128	0.657275	0.993807	-4.79977
RTCA_BOVIN	-0.1025	0.931418	9.99958	-0.448011	0.658777	0.993807	-4.80015
F1MNM7_BOVIN	-0.055	0.962594	11.5779	-0.444713	0.661121	0.993807	-4.80074
F1MIU2_BOVIN	-0.06	0.959264	12.2796	-0.435267	0.667852	0.993807	-4.8024
PCBP1_BOVIN	-0.04	0.972655	11.6867	-0.43247	0.669851	0.993807	-4.80289
F1MKG2_BOVIN	-0.0725	0.950989	14.1517	-0.431496	0.670548	0.993807	-4.80306
F1N3V0_BOVIN	0.05	1.03526	8.64417	0.430443	0.671301	0.993807	-4.80324
Q29RI2_BOVIN	-0.04	0.972655	13.2562	-0.429806	0.671757	0.993807	-4.80335
E1BKQ6_BOVIN	-0.0725	0.950989	9.83583	-0.421801	0.677499	0.993807	-4.80472
AT5F1_BOVIN	-0.0675	0.95429	14.6954	-0.419177	0.679384	0.993807	-4.80516
HDHD2_BOVIN	-0.0425	0.970971	13.2067	-0.418517	0.67986	0.993807	-4.80527
E1BMC6_BOVIN	-0.0525	0.964264	13.6888	-0.417234	0.680783	0.993807	-4.80549
F1N338_BOVIN	-0.1025	0.931418	12.9062	-0.411579	0.684859	0.993807	-4.80643
HSP7C_BOVIN	0.0325	1.02278	13.3792	0.411204	0.685129	0.993807	-4.80649
ETFB_BOVIN	-0.07	0.952638	13.5633	-0.410926	0.68533	0.993807	-4.80653
IDHP_BOVIN	-0.0975	0.934651	14.2725	-0.41045	0.685674	0.993807	-4.80661
ACADS_BOVIN	-0.105	0.929805	12.345	-0.406714	0.688373	0.993807	-4.80723
ACADV_BOVIN	-0.075	0.949342	13.3808	-0.405067	0.689565	0.993807	-4.80749
RS2_BOVIN	0.0475	1.03347	11.8458	0.401358	0.692251	0.993807	-4.80809
F1MZ38_BOVIN (+1)	0.055	1.03886	13.9462	0.398755	0.694138	0.993807	-4.80851
STIP1_BOVIN	0.045	1.03168	13.3704	0.39771	0.694896	0.993807	-4.80868
CO1A1_BOVIN	0.2475	1.18715	12.785	0.396829	0.695537	0.993807	-4.80882
E1BPX9_BOVIN	-0.1	0.933033	10.9754	-0.390299	0.700285	0.993807	-4.80985
E1BAJ4_BOVIN	-0.05	0.965936	14.3146	-0.389376	0.700956	0.993807	-4.81
F1MG70_BOVIN (+1)	-0.04	0.972655	10.4525	-0.389186	0.701095	0.993807	-4.81003
E1BDQ4_BOVIN	0.0325	1.02278	12.1554	0.383609	0.705162	0.993807	-4.81089
ADIPO_BOVIN	-0.065	0.955945	12.9229	-0.382729	0.705804	0.993807	-4.81103
G6PI_BOVIN	0.0425	1.0299	11.67	0.381085	0.707006	0.993807	-4.81128
DHDH_BOVIN	0.0825	1.05885	13.685	0.381054	0.707028	0.993807	-4.81129
F1MW57_BOVIN (+4)	0.0375	1.02633	11.3187	0.377545	0.709594	0.993807	-4.81182
PDCD5_BOVIN	0.0875	1.06253	9.20833	0.377532	0.709604	0.993807	-4.81182
EIF3J_BOVIN	-0.055	0.962594	11.8467	-0.377125	0.709902	0.993807	-4.81189
E1BBY7_BOVIN	-0.085	0.942785	11.5275	-0.37538	0.711179	0.993807	-4.81215
PGES2_BOVIN	0.075	1.05336	8.55261	0.37073	0.714776	0.993807	-4.81279
COQ9_BOVIN	-0.0725	0.950989	12.5367	-0.371002	0.714389	0.993807	-4.81281
G8JKW7_BOVIN	0.2475	1.18715	12.0958	0.370235	0.714951	0.993807	-4.81292
E1BLA6_BOVIN (+1)	-0.04	0.972655	10.4588	-0.37018	0.714992	0.993807	-4.81293
H4_BOVIN	0.035	1.02456	14.8925	0.369956	0.715156	0.993807	-4.81296
A3KN04_BOVIN	0.04	1.02811	10.4433	0.367905	0.716662	0.993807	-4.81327
A5D9F0_BOVIN (+1)	0.0475	1.03347	10.8488	0.367849	0.716703	0.993807	-4.81328
F1MPE5_BOVIN	0.0375	1.02633	8.44417	0.365569	0.718378	0.993807	-4.81361
KAD1_BOVIN	-0.0275	0.981119	12.5696	-0.364465	0.71919	0.993807	-4.81377
ACADM_BOVIN	0.06	1.04247	13.6312	0.36394	0.719576	0.993807	-4.81385
S10A2_BOVIN	0.1025	1.07363	12.6888	0.363638	0.719799	0.993807	-4.8139
CX7A1_BOVIN	-0.0825	0.94442	15.2304	-0.362115	0.720919	0.993807	-4.81412
ACTN2_BOVIN	-0.0425	0.970971	13.535	-0.362011	0.720996	0.993807	-4.81413
G8JKZ8_BOVIN (+1)	-0.0525	0.964264	12.9821	-0.360784	0.7219	0.993807	-4.81431
F1MLV1_BOVIN (+1)	-0.0525	0.964264	11.4892	-0.357516	0.724308	0.993807	-4.81478
PSA7_BOVIN	-0.0325	0.977725	12.9133	-0.352075	0.728324	0.993807	-4.81556
CALM_BOVIN (+1)	-0.05	0.965936	14.1196	-0.351213	0.728962	0.993807	-4.81568
ATPB_BOVIN	-0.0475	0.967612	12.7517	-0.348303	0.731114	0.993807	-4.81609
F1MPR3_BOVIN	0.045	1.03168	13.8362	0.347612	0.731625	0.993807	-4.81619
ACTC_BOVIN	-0.0475	0.967612	12.6475	-0.347495	0.731712	0.993807	-4.81621
GYS1_BOVIN	0.04	1.02811	12.935	0.347008	0.732072	0.993807	-4.81628
A6QP89_BOVIN	-0.03	0.97942	13.8504	-0.346273	0.732616	0.993807	-4.81638
AOC3_BOVIN (+3)	-0.05	0.965936	11.2125	-0.34177	0.735953	0.993807	-4.817
F1MKT3_BOVIN (+1)	0.0475	1.03347	11.4592	0.340628	0.7368	0.993807	-4.81716
TPM3_BOVIN	-0.0725	0.950989	14.0858	-0.338995	0.738013	0.993807	-4.81738
Q148D3_BOVIN	-0.0525	0.964264	12.2608	-0.336025	0.740219	0.993807	-4.81779
NDUV1_BOVIN	-0.065	0.955945	13.2554	-0.333761	0.741902	0.993807	-4.81809
TPM1_BOVIN	-0.055	0.962594	13.0825	-0.332668	0.742715	0.993807	-4.81824
A0A0A0MP92_BOVIN	0.1625	1.11922	12.4938	0.331591	0.743516	0.993807	-4.81838
ODPX_BOVIN	-0.0375	0.974342	13.1658	-0.330072	0.744647	0.993807	-4.81859
Q29RH9_BOVIN	-0.0325	0.977725	13.0642	-0.3299	0.744776	0.993807	-4.81861
A6H7J6_BOVIN (+1)	-0.025	0.982821	13.2417	-0.329236	0.74527	0.993807	-4.8187
PDIA3_BOVIN	0.0325	1.02278	11.9217	0.32862	0.745729	0.993807	-4.81878
GAMT_BOVIN	0.04	1.02811	13.2221	0.328063	0.746144	0.993807	-4.81885
EDF1_BOVIN	-0.04	0.972655	13.6683	-0.326542	0.747278	0.993807	-4.81905
ACTS_BOVIN	0.03	1.02101	12.3392	0.321608	0.75096	0.993807	-4.8197
E1BB91_BOVIN	-0.045	0.96929	12.6446	-0.320758	0.751595	0.993807	-4.81981
A1AT_BOVIN	-0.06	0.959264	13.6971	-0.318655	0.753166	0.993807	-4.82008
F1MRQ7_BOVIN	-0.0275	0.981119	13.2433	-0.316847	0.754518	0.993807	-4.82031
CISY_BOVIN	-0.065	0.955945	13.9958	-0.315579	0.755467	0.993807	-4.82047
Q7YRW9_BOVIN	0.0575	1.04066	14.9321	0.3155	0.755527	0.993807	-4.82048
VAPB_BOVIN	0.0375	1.02633	13.9733	0.315028	0.755879	0.993807	-4.82054
ATPD_BOVIN	-0.0825	0.94442	14.135	-0.313423	0.757081	0.993807	-4.82075
F1N048_BOVIN	0.1275	1.0924	11.6096	0.313235	0.757222	0.993807	-4.82077
G3PT_BOVIN	-0.0325	0.977725	12.0354	-0.309751	0.759833	0.993807	-4.82121
NDUS8_BOVIN	0.08	1.05702	11.8133	0.308556	0.760729	0.993807	-4.82136
AATM_BOVIN	-0.04	0.972655	14.2754	-0.306265	0.762448	0.993807	-4.82164
DNJB4_BOVIN	0.03	1.02101	12.4471	0.30474	0.763593	0.993807	-4.82183
ANXA2_BOVIN	0.055	1.03886	11.5483	0.302409	0.765344	0.993807	-4.82212
F1MUC5_BOVIN	0.0325	1.02278	10.8775	0.301712	0.765868	0.993807	-4.8222
GLO2_BOVIN	-0.0425	0.970971	14.4308	-0.301328	0.766157	0.993807	-4.82225
F1MQI3_BOVIN	0.025	1.01748	13.8621	0.300806	0.766549	0.993807	-4.82231
F1MR86_BOVIN	-0.08	0.946058	14.66	-0.300588	0.766713	0.993807	-4.82234
THIL_BOVIN	-0.075	0.949342	12.4362	-0.299839	0.767276	0.993807	-4.82243
TBA8_BOVIN	-0.045	0.96929	12.4271	-0.299602	0.767455	0.993807	-4.82246
F1MX63_BOVIN	-0.0725	0.950989	12.675	-0.298694	0.768137	0.993807	-4.82257
F1MD74_BOVIN (+2)	0.05	1.03526	9.17542	0.294924	0.770976	0.993807	-4.82302
E1BKM4_BOVIN	0.06	1.04247	9.56391	0.29276	0.772752	0.993807	-4.82324
NDUA9_BOVIN	0.07	1.04972	12.7442	0.292859	0.772532	0.993807	-4.82326
UB2V1_BOVIN	-0.0275	0.981119	12.2487	-0.29175	0.773368	0.993807	-4.8234
CO1A2_BOVIN	0.18	1.13288	11.1542	0.288725	0.77565	0.993807	-4.82375
RT36_BOVIN	-0.07	0.952638	13.8975	-0.28863	0.775722	0.993807	-4.82376
G3X757_BOVIN (+1)	-0.0225	0.984525	11.8917	-0.286365	0.777432	0.993807	-4.82402
E1BP91_BOVIN	-0.02	0.986233	13.0733	-0.285354	0.778196	0.993807	-4.82414
F1ME62_BOVIN	-0.0425	0.970971	8.12167	-0.284796	0.778617	0.993807	-4.82421
A7YY43_BOVIN (+1)	-0.02	0.986233	12.4571	-0.283676	0.779464	0.993807	-4.82433
G3X778_BOVIN	-0.0325	0.977725	13.5175	-0.283332	0.779724	0.993807	-4.82437
VIME_BOVIN	0.055	1.03886	12.8804	0.280864	0.78159	0.993807	-4.82466
NDUA5_BOVIN	-0.06	0.959264	12.8933	-0.278885	0.783088	0.993807	-4.82488
UGPA_BOVIN	0.04	1.02811	13.9721	0.278349	0.783493	0.993807	-4.82494
NDUS1_BOVIN	-0.06	0.959264	11.4563	-0.278258	0.783562	0.993807	-4.82495
H9GW43_BOVIN	-0.05	0.965936	9.66458	-0.277643	0.784028	0.993807	-4.82502
PSMD2_BOVIN	-0.03	0.97942	9.48542	-0.27369	0.787023	0.993807	-4.82546
A6QP82_BOVIN	-0.0275	0.981119	12.6379	-0.271367	0.788784	0.993807	-4.82572
ENOB_BOVIN	-0.0425	0.970971	12.9879	-0.270568	0.78939	0.993807	-4.8258
PRAF3_BOVIN	0.0325	1.02278	9.92625	0.269454	0.790236	0.993807	-4.82592
F1MHT1_BOVIN	-0.02	0.986233	13.5558	-0.26508	0.793558	0.993807	-4.8264
G3N088_BOVIN	-0.0975	0.934651	12.7417	-0.262731	0.795343	0.993807	-4.82665
QCR2_BOVIN	-0.05	0.965936	13.3938	-0.261396	0.796359	0.993807	-4.82679
F1N757_BOVIN	-0.02	0.986233	13.8352	-0.257962	0.799099	0.993807	-4.82712
F1N2F2_BOVIN	-0.025	0.982821	12.8221	-0.258064	0.798894	0.993807	-4.82714
Q3SWX4_BOVIN	-0.0475	0.967612	13.8837	-0.257608	0.799241	0.993807	-4.82719
E1BIS6_BOVIN	-0.0225	0.984525	13.3346	-0.253818	0.802129	0.993807	-4.82758
E1BJA2_BOVIN	-0.03	0.97942	11.9863	-0.251687	0.803754	0.993807	-4.8278
HBA_BOVIN	-0.09	0.939523	14.0729	-0.250788	0.804439	0.993807	-4.82789
MYL1_BOVIN	-0.035	0.976032	11.6204	-0.247864	0.806671	0.993807	-4.82818
MLRS_BOVIN	-0.03	0.97942	12.5325	-0.246973	0.807351	0.993807	-4.82827
VAPA_BOVIN	-0.055	0.962594	14.8592	-0.243849	0.809737	0.993807	-4.82858
MYH1_BOVIN	0.03	1.02101	12.1188	0.242514	0.810758	0.993807	-4.82872
QCR8_BOVIN	-0.0725	0.950989	14.8087	-0.242474	0.810788	0.993807	-4.82872
DNJA2_BOVIN	-0.0275	0.981119	12.875	-0.242414	0.810834	0.993807	-4.82872
NDUA6_BOVIN	-0.0725	0.950989	14.07	-0.24131	0.811678	0.993807	-4.82883
COX5B_BOVIN	-0.0725	0.950989	13.5846	-0.240192	0.812533	0.993807	-4.82894
E1BF59_BOVIN	-0.015	0.989657	13.1425	-0.236816	0.815117	0.993807	-4.82927
E1BNE2_BOVIN (+1)	-0.0175	0.987943	10.1542	-0.235119	0.816416	0.993807	-4.82943
F1MGK9_BOVIN	0.0425	1.0299	9.25917	0.232949	0.818078	0.993807	-4.82964
ETFD_BOVIN	-0.0525	0.964264	6.94292	-0.231658	0.819068	0.993807	-4.82976
A5PJE3_BOVIN (+1)	0.085	1.06069	11.4979	0.228902	0.821181	0.993807	-4.83001
F1N0E5_BOVIN (+1)	-0.0225	0.984525	11.7567	-0.227632	0.822155	0.993807	-4.83013
CDC42_BOVIN	0.0225	1.01572	13.2642	0.226052	0.823368	0.993807	-4.83028
CPNS1_BOVIN	-0.0275	0.981119	8.06917	-0.223844	0.825063	0.993807	-4.83048
THIM_BOVIN	0.0375	1.02633	13.2217	0.222328	0.826228	0.993807	-4.83062
CAPZB_BOVIN	0.0175	1.0122	13.3883	0.219235	0.828605	0.993807	-4.83089
KAP0_BOVIN	-0.0275	0.981119	12.8454	-0.218551	0.82913	0.993807	-4.83095
G3N3C9_BOVIN	-0.0175	0.987943	13.2238	-0.215594	0.831404	0.993807	-4.83121
F1MWN1_BOVIN (+1)	-0.025	0.982821	9.22958	-0.212232	0.833993	0.993807	-4.8315
TNNT1_BOVIN	0.0325	1.02278	14.1992	0.211346	0.834675	0.993807	-4.83158
G3MZK7_BOVIN	-0.0275	0.981119	13.7117	-0.209413	0.836163	0.993807	-4.83174
PP1R7_BOVIN	-0.0325	0.977725	10.5675	-0.20636	0.838516	0.993807	-4.832
A0A140T8A1_BOVIN (+1)	-0.07	0.952638	16.3304	-0.205637	0.839074	0.993807	-4.83206
G3N3S8_BOVIN	0.035	1.02456	9.5225	0.200191	0.843276	0.993807	-4.83251
F1MQI1_BOVIN	0.06	1.04247	12.3887	0.198749	0.844389	0.993807	-4.83263
ALDR_BOVIN	0.015	1.01045	14.0279	0.197531	0.84533	0.993807	-4.83272
F1N7F9_BOVIN	-0.0275	0.981119	12.9217	-0.193555	0.848402	0.993807	-4.83304
ABEC2_BOVIN	-0.035	0.976032	11.2883	-0.190609	0.850681	0.993807	-4.83327
TECR_BOVIN	-0.0275	0.981119	9.30875	-0.187992	0.852705	0.993807	-4.83347
PRDX3_BOVIN	-0.03	0.97942	12.5096	-0.18239	0.857043	0.993807	-4.83389
MDHM_BOVIN	-0.035	0.976032	13.3392	-0.178916	0.859736	0.993807	-4.83415
LDHA_BOVIN	-0.0175	0.987943	12.8413	-0.17622	0.861826	0.993807	-4.83434
ADT1_BOVIN	-0.0225	0.984525	14.4558	-0.176078	0.861936	0.993807	-4.83435
CX6B1_BOVIN	0.0325	1.02278	14.7067	0.174386	0.863248	0.993807	-4.83447
MPCP_BOVIN	0.03	1.02101	14.3846	0.171265	0.865671	0.993807	-4.83469
SBDS_BOVIN	-0.0125	0.991373	12.9592	-0.169139	0.867321	0.993807	-4.83484
ANXA5_BOVIN	0.0175	1.0122	11.5404	0.16611	0.869675	0.993807	-4.83504
HCD2_BOVIN	0.0175	1.0122	10.3938	0.162659	0.872357	0.993807	-4.83527
CAVN4_BOVIN	-0.02	0.986233	12.9917	-0.161609	0.873173	0.993807	-4.83534
HS71B_BOVIN	-0.0225	0.984525	13.3783	-0.157004	0.876756	0.993807	-4.83564
F1MLX6_BOVIN	0.035	1.02456	13.0129	0.156575	0.87709	0.993807	-4.83567
NDUB5_BOVIN	0.0425	1.0299	14.2808	0.15111	0.881345	0.993807	-4.83601
A6QLS9_BOVIN	-0.015	0.989657	11.625	-0.148083	0.883703	0.993807	-4.83619
TCPG_BOVIN	-0.0125	0.991373	12.5162	-0.144745	0.886306	0.993807	-4.83639
E1BCU2_BOVIN	0.0225	1.01572	12.235	0.142393	0.88814	0.993807	-4.83653
RL6_BOVIN	-0.0225	0.984525	8.31125	-0.138034	0.891541	0.993807	-4.83678
A5D984_BOVIN	0.015	1.01045	13.0875	0.136603	0.892659	0.993807	-4.83686
F1MAV0_BOVIN (+1)	0.0425	1.0299	12.9983	0.134366	0.894405	0.993807	-4.83698
F1MS25_BOVIN (+1)	0.0275	1.01924	11.6017	0.133049	0.895433	0.993807	-4.83705
A6H7E3_BOVIN (+1)	-0.025	0.982821	10.1179	-0.131088	0.896965	0.993807	-4.83716
UBE2N_BOVIN	-0.015	0.989657	15.3083	-0.13075	0.897229	0.993807	-4.83717
F1MBP8_BOVIN	-0.015	0.989657	12.4925	-0.129817	0.897959	0.993807	-4.83722
NDUS2_BOVIN	-0.025	0.982821	13.4746	-0.129656	0.898084	0.993807	-4.83723
NDUV2_BOVIN	-0.0325	0.977725	11.7104	-0.127766	0.899561	0.993807	-4.83733
E1BI98_BOVIN	0.02	1.01396	13.4987	0.126303	0.900705	0.993807	-4.83741
TBB4B_BOVIN	0.01	1.00696	11.6367	0.125681	0.901192	0.993807	-4.83744
E1BPX8_BOVIN	-0.0175	0.987943	11.6696	-0.123984	0.902518	0.993807	-4.83752
E1BF23_BOVIN	0.01	1.00696	13.4708	0.122247	0.903877	0.993807	-4.83761
HSPB1_BOVIN	-0.015	0.989657	14.3546	-0.121726	0.904284	0.993807	-4.83764
F1N7T1_BOVIN (+1)	0.0275	1.01924	13.7387	0.115617	0.909065	0.993807	-4.83793
F1MJ90_BOVIN	-0.0125	0.991373	12.9879	-0.114973	0.909569	0.993807	-4.83796
E1BDJ9_BOVIN (+2)	0.01	1.00696	13.3092	0.11373	0.910543	0.993807	-4.83802
MYLK2_BOVIN	-0.02	0.986233	14.4275	-0.112779	0.911287	0.993807	-4.83806
H12_BOVIN	-0.025	0.982821	16.1782	-0.110465	0.913212	0.993807	-4.83815
FHL3_BOVIN	-0.0175	0.987943	13.3438	-0.107785	0.915199	0.993807	-4.83829
LMCD1_BOVIN	0.0125	1.0087	12.3588	0.107455	0.915458	0.993807	-4.8383
G3N0V0_BOVIN	-0.05	0.965936	13.9113	-0.107041	0.915782	0.993807	-4.83832
A0A0A0MPA4_BOVIN	-0.01	0.993092	13.0938	-0.103133	0.918845	0.993807	-4.83848
MYL3_BOVIN	0.03	1.02101	13.6446	0.101368	0.920229	0.993807	-4.83856
MSRA_BOVIN	0.015	1.01045	13.8171	0.100946	0.92056	0.993807	-4.83858
PDLI3_BOVIN	0.01	1.00696	13.8479	0.100252	0.921104	0.993807	-4.8386
Q0VBZ2_BOVIN	0.0175	1.0122	11.1008	0.0988612	0.922195	0.993807	-4.83866
ACYP2_BOVIN	-0.01	0.993092	14.7492	-0.0964657	0.924074	0.993807	-4.83876
F1MBR1_BOVIN	0.015	1.01045	13.3746	0.0961765	0.924301	0.993807	-4.83877
HS90A_BOVIN	0.01	1.00696	13.0954	0.0960449	0.924404	0.993807	-4.83877
EF2_BOVIN	-0.0075	0.994815	13.3487	-0.0946703	0.925483	0.993807	-4.83883
NDUBA_BOVIN	-0.0275	0.981119	13.3063	-0.0917094	0.927807	0.993807	-4.83894
A6H7D7_BOVIN	0.015	1.01045	11.4467	0.0909901	0.928371	0.993807	-4.83896
PGP_BOVIN	0.0075	1.00521	13.1846	0.0883331	0.930457	0.993807	-4.83906
G5E5C3_BOVIN (+1)	-0.0075	0.994815	12.5087	-0.0881642	0.93059	0.993807	-4.83907
G5E580_BOVIN-DECOY	0.02	1.01396	11.3771	0.0868965	0.931585	0.993807	-4.83911
RD23B_BOVIN	-0.0075	0.994815	13.4046	-0.0851946	0.932922	0.993807	-4.83917
A6H783_BOVIN (+1)	-0.0075	0.994815	13.5046	-0.0845479	0.933429	0.993807	-4.83919
ROA2_BOVIN	0.0125	1.0087	13.6654	0.081408	0.935896	0.993807	-4.8393
Q2KJ47_BOVIN	0.01	1.00696	11.0342	0.0752277	0.940752	0.993807	-4.8395
RL7A_BOVIN	-0.01	0.993092	12.1417	-0.0750112	0.940923	0.993807	-4.8395
ODO1_BOVIN	-0.0125	0.991373	12.8513	-0.0742907	0.941489	0.993807	-4.83952
F1MCF8_BOVIN (+1)	0.0275	1.01924	11.2975	0.0739677	0.941743	0.993807	-4.83953
F1MWN3_BOVIN	0.0075	1.00521	12.4408	0.0726342	0.942791	0.993807	-4.83957
F1MCK2_BOVIN	-0.0075	0.994815	12.5383	-0.0722483	0.943095	0.993807	-4.83959
IF4A2_BOVIN	-0.005	0.99654	14.2471	-0.0715005	0.943683	0.993807	-4.83961
F1N0W6_BOVIN	-0.01	0.993092	12.1742	-0.071495	0.943687	0.993807	-4.83961
F6RDV6_BOVIN	-0.01	0.993092	11.6525	-0.0704907	0.944477	0.993807	-4.83964
SNTA1_BOVIN	0.015	1.01045	13.4783	0.0695417	0.945223	0.993807	-4.83966
PPIA_BOVIN	-0.01	0.993092	13.3163	-0.0682784	0.946216	0.993807	-4.8397
CH10_BOVIN	0.01	1.00696	13.0996	0.0659935	0.948013	0.993807	-4.83976
Q08DN5_BOVIN	0.01	1.00696	13.4954	0.0644949	0.949192	0.993807	-4.8398
F1MPU4_BOVIN	-0.01	0.993092	13.6162	-0.0638735	0.949681	0.993807	-4.83982
HS90B_BOVIN	0.0075	1.00521	12.95	0.0627243	0.950585	0.993807	-4.83985
NDUAD_BOVIN	0.0175	1.0122	13.9413	0.0624924	0.950767	0.993807	-4.83985
E1BDX8_BOVIN	0.0075	1.00521	8.51583	0.0606749	0.952197	0.993807	-4.8399
Q24JZ7_BOVIN	0.01	1.00696	13.205	0.0593652	0.953228	0.993807	-4.83993
F1MVX2_BOVIN	-0.01	0.993092	11.74	-0.0569484	0.95513	0.993807	-4.83999
F1MTI7_BOVIN (+1)	-0.0075	0.994815	11.17	-0.0569009	0.955167	0.993807	-4.83999
F1MCT8_BOVIN	-0.0075	0.994815	9.24292	-0.0555811	0.956206	0.993807	-4.84002
COX2_BOVIN	-0.0125	0.991373	12.9383	-0.0531816	0.958095	0.993807	-4.84007
COX7C_BOVIN	0.0125	1.0087	15.5592	0.0521037	0.958943	0.993807	-4.84009
KCRM_BOVIN	-0.0075	0.994815	11.7933	-0.0514014	0.959496	0.993807	-4.84011
CAZA2_BOVIN	-0.005	0.99654	12.7112	-0.0467269	0.963177	0.993807	-4.8402
A6QNM9_BOVIN	0.005	1.00347	12.9337	0.0421336	0.966794	0.993807	-4.84029
NDUC2_BOVIN	0.01	1.00696	12.6571	0.0395359	0.96884	0.993807	-4.84033
UCRI_BOVIN	0.0075	1.00521	13.6267	0.0374885	0.970453	0.993807	-4.84036
NDUA8_BOVIN	0.01	1.00696	13.5971	0.0352438	0.972221	0.993807	-4.84039
CX6A2_BOVIN	0.01	1.00696	14.0675	0.0346834	0.972663	0.993807	-4.8404
RL8_BOVIN	-0.0025	0.998269	13.0846	-0.032237	0.97459	0.993807	-4.84044
F1MX69_BOVIN (+1)	-0.005	0.99654	10.8262	-0.0316227	0.975074	0.993807	-4.84044
F1MGU7_BOVIN (+2)	0.0125	1.0087	14.6671	0.0295044	0.976744	0.993807	-4.84047
F1N789_BOVIN	-0.0025	0.998269	12.8433	-0.0280236	0.977911	0.993807	-4.84049
PGK1_BOVIN	0.0025	1.00173	13.7688	0.0280141	0.977918	0.993807	-4.84049
F6S165_BOVIN	0.0025	1.00173	14.1846	0.0269002	0.978796	0.993807	-4.8405
TBA4A_BOVIN	0.0025	1.00173	13.1263	0.0255652	0.979848	0.993807	-4.84051
DYSF_BOVIN (+1)	0.0025	1.00173	10.3396	0.0253934	0.979983	0.993807	-4.84052
E1BNV1_BOVIN	-0.0025	0.998269	13.6813	-0.0252498	0.980096	0.993807	-4.84052
F1MYX9_BOVIN	0.0075	1.00521	8.65458	0.0251029	0.980212	0.993807	-4.84052
CH60_BOVIN (+1)	0.0025	1.00173	11.9838	0.0248419	0.980418	0.993807	-4.84052
G5E5B8_BOVIN	-0.0025	0.998269	15.0121	-0.0243567	0.9808	0.993807	-4.84053
CO3_BOVIN (+1)	-0.005	0.99654	12.5312	-0.0213376	0.98318	0.993807	-4.84055
RAB1B_BOVIN	0.0025	1.00173	10.3408	0.0210484	0.983408	0.993807	-4.84056
F1MD77_BOVIN	0.0025	1.00173	11.8667	0.0206883	0.983691	0.993807	-4.84056
PGM1_BOVIN	0.0025	1.00173	13.7438	0.0187932	0.985185	0.993807	-4.84058
NNTM_BOVIN	-0.0025	0.998269	13.4146	-0.0168837	0.98669	0.993807	-4.84059
E1BPV6_BOVIN	0.005	1.00347	10.3721	0.0163322	0.987125	0.993807	-4.84059
ALDH2_BOVIN	-0.0025	0.998269	12.5733	-0.0160826	0.987322	0.993807	-4.84059
NDUA2_BOVIN	0.0025	1.00173	14.0667	0.00992514	0.992176	0.997055	-4.84063
AATC_BOVIN	0	1	13.8021	0	1	1	-4.84065
Q3ZBU0_BOVIN	1.77636e-15	1	14.4504	1.89574e-14	1	1	-4.84065
A6QNL5_BOVIN	-1.77636e-15	1	10.3554	-1.61229e-14	1	1	-4.84065
