# Supplementary material for: Tandem mass tagged dataset used to characterize muscle-specific proteome changes in beef during early postmortem period
Source: Data Brief. 2020 Jul 23;32:106064. doi: 10.1016/j.dib.2020.106064 (PMC7394848; doi:10.1016/j.dib.2020.106064)
Supplement: Supplementary file 1 [file mmc1.zip › Supplymental Tables/Supplementary Table S6.xlsx]

## Sheet: PM45min - LL45min
#term ID	term description	observed gene count	background gene count	false discovery rate	matching proteins in your network (IDs)	matching proteins in your network (labels)
GO:0055114	oxidation-reduction process	14	442	2.2e-12	ENSBTAP00000003999,ENSBTAP00000007982,ENSBTAP00000009844,ENSBTAP00000012454,ENSBTAP00000013310,ENSBTAP00000015769,ENSBTAP00000016570,ENSBTAP00000017122,ENSBTAP00000018741,ENSBTAP00000019808,ENSBTAP00000028853,ENSBTAP00000040254,ENSBTAP00000040860,ENSBTAP00000054196	ACADS,ACADVL,ACAT1,COX7A1,CYB5R3,ETFA,HADHB,IDH2,MDH2,NNT,SUCLG1,UQCRC2,UQCRFS1,UQCRQ
GO:0044281	small molecule metabolic process	13	622	2.24e-09	ENSBTAP00000003259,ENSBTAP00000003999,ENSBTAP00000007982,ENSBTAP00000009643,ENSBTAP00000009844,ENSBTAP00000012454,ENSBTAP00000013310,ENSBTAP00000015769,ENSBTAP00000016570,ENSBTAP00000017122,ENSBTAP00000018741,ENSBTAP00000040254,ENSBTAP00000040860	ACADS,ACADVL,ACAT1,ATP5A1,ATP5L,CYB5R3,ETFA,HADHB,IDH2,MDH2,NNT,SUCLG1,UQCRQ
GO:0006091	generation of precursor metabolites and energy	8	166	5.12e-08	ENSBTAP00000007982,ENSBTAP00000012454,ENSBTAP00000016570,ENSBTAP00000017122,ENSBTAP00000018741,ENSBTAP00000019808,ENSBTAP00000040860,ENSBTAP00000054196	ACAT1,COX7A1,ETFA,IDH2,MDH2,SUCLG1,UQCRFS1,UQCRQ
GO:0019752	carboxylic acid metabolic process	8	295	3.02e-06	ENSBTAP00000003999,ENSBTAP00000007982,ENSBTAP00000009844,ENSBTAP00000012454,ENSBTAP00000013310,ENSBTAP00000016570,ENSBTAP00000017122,ENSBTAP00000018741	ACADS,ACADVL,ACAT1,ETFA,HADHB,IDH2,MDH2,SUCLG1
GO:0006635	fatty acid beta-oxidation	4	18	3.03e-06	ENSBTAP00000003999,ENSBTAP00000013310,ENSBTAP00000016570,ENSBTAP00000017122	ACADVL,ACAT1,ETFA,HADHB
GO:0008152	metabolic process	18	2889	4.77e-06	ENSBTAP00000003259,ENSBTAP00000003999,ENSBTAP00000007982,ENSBTAP00000009643,ENSBTAP00000009844,ENSBTAP00000012454,ENSBTAP00000013310,ENSBTAP00000015769,ENSBTAP00000015924,ENSBTAP00000016570,ENSBTAP00000017122,ENSBTAP00000018741,ENSBTAP00000019808,ENSBTAP00000028853,ENSBTAP00000030304,ENSBTAP00000040254,ENSBTAP00000040860,ENSBTAP00000054196	ACADS,ACADVL,ACAT1,ATP5A1,ATP5L,COX7A1,CSRP3,CYB5R3,ETFA,HADHB,IDH2,MDH2,NNT,PPIA,SUCLG1,UQCRC2,UQCRFS1,UQCRQ
GO:0032787	monocarboxylic acid metabolic process	6	138	4.77e-06	ENSBTAP00000003999,ENSBTAP00000009844,ENSBTAP00000013310,ENSBTAP00000016570,ENSBTAP00000017122,ENSBTAP00000018741	ACADS,ACADVL,ACAT1,ETFA,HADHB,IDH2
GO:0044237	cellular metabolic process	17	2565	4.77e-06	ENSBTAP00000003259,ENSBTAP00000003999,ENSBTAP00000007982,ENSBTAP00000009643,ENSBTAP00000009844,ENSBTAP00000012454,ENSBTAP00000013310,ENSBTAP00000015769,ENSBTAP00000015924,ENSBTAP00000016570,ENSBTAP00000017122,ENSBTAP00000018741,ENSBTAP00000019808,ENSBTAP00000028853,ENSBTAP00000030304,ENSBTAP00000040860,ENSBTAP00000054196	ACADS,ACADVL,ACAT1,ATP5A1,ATP5L,COX7A1,CSRP3,ETFA,HADHB,IDH2,MDH2,NNT,PPIA,SUCLG1,UQCRC2,UQCRFS1,UQCRQ
GO:0017144	drug metabolic process	7	246	5.26e-06	ENSBTAP00000003259,ENSBTAP00000007982,ENSBTAP00000009643,ENSBTAP00000012454,ENSBTAP00000017122,ENSBTAP00000018741,ENSBTAP00000040860	ACAT1,ATP5A1,ATP5L,IDH2,MDH2,SUCLG1,UQCRQ
GO:0006631	fatty acid metabolic process	5	88	1.25e-05	ENSBTAP00000003999,ENSBTAP00000009844,ENSBTAP00000013310,ENSBTAP00000016570,ENSBTAP00000017122	ACADS,ACADVL,ACAT1,ETFA,HADHB
GO:0044238	primary metabolic process	16	2516	1.61e-05	ENSBTAP00000003259,ENSBTAP00000003999,ENSBTAP00000007982,ENSBTAP00000009643,ENSBTAP00000009844,ENSBTAP00000012454,ENSBTAP00000013310,ENSBTAP00000015769,ENSBTAP00000015924,ENSBTAP00000016570,ENSBTAP00000017122,ENSBTAP00000018741,ENSBTAP00000028853,ENSBTAP00000030304,ENSBTAP00000040254,ENSBTAP00000040860	ACADS,ACADVL,ACAT1,ATP5A1,ATP5L,CSRP3,CYB5R3,ETFA,HADHB,IDH2,MDH2,NNT,PPIA,SUCLG1,UQCRC2,UQCRQ
GO:0071704	organic substance metabolic process	16	2656	3.17e-05	ENSBTAP00000003259,ENSBTAP00000003999,ENSBTAP00000007982,ENSBTAP00000009643,ENSBTAP00000009844,ENSBTAP00000012454,ENSBTAP00000013310,ENSBTAP00000015769,ENSBTAP00000015924,ENSBTAP00000016570,ENSBTAP00000017122,ENSBTAP00000018741,ENSBTAP00000028853,ENSBTAP00000030304,ENSBTAP00000040254,ENSBTAP00000040860	ACADS,ACADVL,ACAT1,ATP5A1,ATP5L,CSRP3,CYB5R3,ETFA,HADHB,IDH2,MDH2,NNT,PPIA,SUCLG1,UQCRC2,UQCRQ
GO:1902600	proton transmembrane transport	4	66	0.00012	ENSBTAP00000003259,ENSBTAP00000009643,ENSBTAP00000015769,ENSBTAP00000019808	ATP5A1,ATP5L,COX7A1,NNT
GO:0006099	tricarboxylic acid cycle	3	23	0.00021	ENSBTAP00000007982,ENSBTAP00000012454,ENSBTAP00000018741	IDH2,MDH2,SUCLG1
GO:0006101	citrate metabolic process	3	24	0.00022	ENSBTAP00000007982,ENSBTAP00000012454,ENSBTAP00000018741	IDH2,MDH2,SUCLG1
GO:0022900	electron transport chain	4	86	0.00025	ENSBTAP00000016570,ENSBTAP00000019808,ENSBTAP00000040860,ENSBTAP00000054196	COX7A1,ETFA,UQCRFS1,UQCRQ
GO:0045333	cellular respiration	4	87	0.00025	ENSBTAP00000007982,ENSBTAP00000012454,ENSBTAP00000018741,ENSBTAP00000040860	IDH2,MDH2,SUCLG1,UQCRQ
GO:0006629	lipid metabolic process	6	336	0.00029	ENSBTAP00000003999,ENSBTAP00000009844,ENSBTAP00000013310,ENSBTAP00000016570,ENSBTAP00000017122,ENSBTAP00000040254	ACADS,ACADVL,ACAT1,CYB5R3,ETFA,HADHB
GO:0009987	cellular process	18	4131	0.0003	ENSBTAP00000000589,ENSBTAP00000003259,ENSBTAP00000003999,ENSBTAP00000007982,ENSBTAP00000009643,ENSBTAP00000009844,ENSBTAP00000012454,ENSBTAP00000013310,ENSBTAP00000015769,ENSBTAP00000015924,ENSBTAP00000016570,ENSBTAP00000017122,ENSBTAP00000018741,ENSBTAP00000019808,ENSBTAP00000028853,ENSBTAP00000030304,ENSBTAP00000040860,ENSBTAP00000054196	ACADS,ACADVL,ACAT1,ATP5A1,ATP5L,COX7A1,CSRP3,ETFA,HADHB,IDH2,MDH2,NNT,PPIA,S100A2,SUCLG1,UQCRC2,UQCRFS1,UQCRQ
GO:0009117	nucleotide metabolic process	5	217	0.00044	ENSBTAP00000003259,ENSBTAP00000009643,ENSBTAP00000015769,ENSBTAP00000017122,ENSBTAP00000040860	ACAT1,ATP5A1,ATP5L,NNT,UQCRQ
GO:0051179	localization	10	1307	0.00047	ENSBTAP00000000589,ENSBTAP00000003259,ENSBTAP00000009643,ENSBTAP00000015769,ENSBTAP00000019808,ENSBTAP00000022375,ENSBTAP00000028853,ENSBTAP00000030304,ENSBTAP00000037374,ENSBTAP00000043063	ATP5A1,ATP5L,COX7A1,CSRP3,FABP3,HBA,HBB,NNT,S100A2,UQCRC2
GO:0046320	regulation of fatty acid oxidation	2	6	0.00088	ENSBTAP00000003999,ENSBTAP00000022375	ACADVL,FABP3
GO:0016999	antibiotic metabolic process	3	47	0.00089	ENSBTAP00000007982,ENSBTAP00000012454,ENSBTAP00000018741	IDH2,MDH2,SUCLG1
GO:0033539	fatty acid beta-oxidation using acyl-CoA dehydrogenase	2	7	0.0011	ENSBTAP00000003999,ENSBTAP00000016570	ACADVL,ETFA
GO:0002026	regulation of the force of heart contraction	2	9	0.0016	ENSBTAP00000011047,ENSBTAP00000030304	CSRP3,MYL3
GO:0015671	oxygen transport	2	9	0.0016	ENSBTAP00000037374,ENSBTAP00000043063	HBA,HBB
GO:0009150	purine ribonucleotide metabolic process	4	169	0.0019	ENSBTAP00000003259,ENSBTAP00000009643,ENSBTAP00000017122,ENSBTAP00000040860	ACAT1,ATP5A1,ATP5L,UQCRQ
GO:0006810	transport	8	1067	0.0025	ENSBTAP00000003259,ENSBTAP00000009643,ENSBTAP00000015769,ENSBTAP00000019808,ENSBTAP00000022375,ENSBTAP00000028853,ENSBTAP00000037374,ENSBTAP00000043063	ATP5A1,ATP5L,COX7A1,FABP3,HBA,HBB,NNT,UQCRC2
GO:0009152	purine ribonucleotide biosynthetic process	3	76	0.0026	ENSBTAP00000003259,ENSBTAP00000009643,ENSBTAP00000017122	ACAT1,ATP5A1,ATP5L
GO:0060048	cardiac muscle contraction	2	15	0.0029	ENSBTAP00000011047,ENSBTAP00000030304	CSRP3,MYL3
GO:0006811	ion transport	5	383	0.003	ENSBTAP00000003259,ENSBTAP00000009643,ENSBTAP00000015769,ENSBTAP00000019808,ENSBTAP00000022375	ATP5A1,ATP5L,COX7A1,FABP3,NNT
GO:0015986	ATP synthesis coupled proton transport	2	21	0.0048	ENSBTAP00000003259,ENSBTAP00000009643	ATP5A1,ATP5L
GO:0046034	ATP metabolic process	3	105	0.005	ENSBTAP00000003259,ENSBTAP00000009643,ENSBTAP00000040860	ATP5A1,ATP5L,UQCRQ
GO:0009167	purine ribonucleoside monophosphate metabolic process	3	123	0.0071	ENSBTAP00000003259,ENSBTAP00000009643,ENSBTAP00000040860	ATP5A1,ATP5L,UQCRQ
GO:0043648	dicarboxylic acid metabolic process	2	33	0.0086	ENSBTAP00000012454,ENSBTAP00000018741	IDH2,MDH2
GO:0048738	cardiac muscle tissue development	2	35	0.0095	ENSBTAP00000011047,ENSBTAP00000030304	CSRP3,MYL3
GO:0099132	ATP hydrolysis coupled cation transmembrane transport	2	36	0.0099	ENSBTAP00000003259,ENSBTAP00000009643	ATP5A1,ATP5L
GO:0051186	cofactor metabolic process	3	161	0.0129	ENSBTAP00000015769,ENSBTAP00000017122,ENSBTAP00000018741	ACAT1,IDH2,NNT
GO:0046890	regulation of lipid biosynthetic process	2	45	0.0138	ENSBTAP00000003999,ENSBTAP00000022375	ACADVL,FABP3
GO:1901564	organonitrogen compound metabolic process	8	1566	0.016	ENSBTAP00000003259,ENSBTAP00000009643,ENSBTAP00000012454,ENSBTAP00000015769,ENSBTAP00000015924,ENSBTAP00000017122,ENSBTAP00000028853,ENSBTAP00000040860	ACAT1,ATP5A1,ATP5L,MDH2,NNT,PPIA,UQCRC2,UQCRQ
GO:0009168	purine ribonucleoside monophosphate biosynthetic process	2	54	0.0178	ENSBTAP00000003259,ENSBTAP00000009643	ATP5A1,ATP5L
GO:0007517	muscle organ development	2	64	0.023	ENSBTAP00000011047,ENSBTAP00000030304	CSRP3,MYL3
GO:1901360	organic cyclic compound metabolic process	7	1331	0.0231	ENSBTAP00000003259,ENSBTAP00000009643,ENSBTAP00000015769,ENSBTAP00000017122,ENSBTAP00000030304,ENSBTAP00000040254,ENSBTAP00000040860	ACAT1,ATP5A1,ATP5L,CSRP3,CYB5R3,NNT,UQCRQ
GO:1901362	organic cyclic compound biosynthetic process	5	750	0.0311	ENSBTAP00000003259,ENSBTAP00000009643,ENSBTAP00000017122,ENSBTAP00000030304,ENSBTAP00000040254	ACAT1,ATP5A1,ATP5L,CSRP3,CYB5R3
GO:0006807	nitrogen compound metabolic process	9	2325	0.0443	ENSBTAP00000003259,ENSBTAP00000009643,ENSBTAP00000012454,ENSBTAP00000015769,ENSBTAP00000015924,ENSBTAP00000017122,ENSBTAP00000028853,ENSBTAP00000030304,ENSBTAP00000040860	ACAT1,ATP5A1,ATP5L,CSRP3,MDH2,NNT,PPIA,UQCRC2,UQCRQ
GO:0006732	coenzyme metabolic process	2	101	0.0485	ENSBTAP00000015769,ENSBTAP00000017122	ACAT1,NNT

## Sheet: PM12h - LL12h
#term ID	term description	observed gene count	background gene count	false discovery rate	matching proteins in your network (IDs)	matching proteins in your network (labels)
GO:0044281	small molecule metabolic process	19	622	3.63e-15	ENSBTAP00000002852,ENSBTAP00000003999,ENSBTAP00000005730,ENSBTAP00000007278,ENSBTAP00000008431,ENSBTAP00000008447,ENSBTAP00000009844,ENSBTAP00000010949,ENSBTAP00000015769,ENSBTAP00000016224,ENSBTAP00000016570,ENSBTAP00000017122,ENSBTAP00000017232,ENSBTAP00000018505,ENSBTAP00000018741,ENSBTAP00000024326,ENSBTAP00000028282,ENSBTAP00000041308,ENSBTAP00000054495	ACADS,ACADVL,ACAT1,ACO2,ATP5C1,ATP5F1,ATP5H,ATP5J2,ATP5O,CS,CYC1,ENO3,ETFA,IDH2,NDUFS2,NNT,SARS,SDHA,SDHB
GO:0055114	oxidation-reduction process	17	442	3.93e-15	ENSBTAP00000002852,ENSBTAP00000003999,ENSBTAP00000005730,ENSBTAP00000008431,ENSBTAP00000009844,ENSBTAP00000010949,ENSBTAP00000014801,ENSBTAP00000015769,ENSBTAP00000016013,ENSBTAP00000016224,ENSBTAP00000016570,ENSBTAP00000017122,ENSBTAP00000018741,ENSBTAP00000019808,ENSBTAP00000028853,ENSBTAP00000054196,ENSBTAP00000054495	ACADS,ACADVL,ACAT1,ACO2,COX7A1,CS,CYC1,ETFA,IDH2,NDUFA4,NDUFS2,NDUFS8,NNT,SDHA,SDHB,UQCRC2,UQCRFS1
GO:0006091	generation of precursor metabolites and energy	13	166	5.36e-15	ENSBTAP00000002852,ENSBTAP00000005730,ENSBTAP00000007278,ENSBTAP00000008431,ENSBTAP00000010949,ENSBTAP00000014801,ENSBTAP00000016224,ENSBTAP00000016570,ENSBTAP00000017122,ENSBTAP00000018741,ENSBTAP00000019808,ENSBTAP00000054196,ENSBTAP00000054495	ACAT1,ACO2,COX7A1,CS,CYC1,ENO3,ETFA,IDH2,NDUFA4,NDUFS2,SDHA,SDHB,UQCRFS1
GO:0017144	drug metabolic process	14	246	1.37e-14	ENSBTAP00000002852,ENSBTAP00000005730,ENSBTAP00000007278,ENSBTAP00000008431,ENSBTAP00000008447,ENSBTAP00000010949,ENSBTAP00000016224,ENSBTAP00000017122,ENSBTAP00000018505,ENSBTAP00000018741,ENSBTAP00000024326,ENSBTAP00000028282,ENSBTAP00000041308,ENSBTAP00000054495	ACAT1,ACO2,ATP5C1,ATP5F1,ATP5H,ATP5J2,ATP5O,CS,CYC1,ENO3,IDH2,NDUFS2,SDHA,SDHB
GO:0009117	nucleotide metabolic process	11	217	1.09e-10	ENSBTAP00000002852,ENSBTAP00000007278,ENSBTAP00000008447,ENSBTAP00000015769,ENSBTAP00000016224,ENSBTAP00000017122,ENSBTAP00000018505,ENSBTAP00000024326,ENSBTAP00000028282,ENSBTAP00000041308,ENSBTAP00000054495	ACAT1,ATP5C1,ATP5F1,ATP5H,ATP5J2,ATP5O,CYC1,ENO3,NDUFS2,NNT,SDHA
GO:0044237	cellular metabolic process	25	2565	1.15e-10	ENSBTAP00000002852,ENSBTAP00000003999,ENSBTAP00000005730,ENSBTAP00000007278,ENSBTAP00000008431,ENSBTAP00000008447,ENSBTAP00000009844,ENSBTAP00000010949,ENSBTAP00000014801,ENSBTAP00000015769,ENSBTAP00000015924,ENSBTAP00000016224,ENSBTAP00000016570,ENSBTAP00000017122,ENSBTAP00000017232,ENSBTAP00000018505,ENSBTAP00000018741,ENSBTAP00000019808,ENSBTAP00000024326,ENSBTAP00000028282,ENSBTAP00000028853,…	ACADS,ACADVL,ACAT1,ACO2,ATP5C1,ATP5F1,ATP5H,ATP5J2,ATP5O,COX7A1,CS,CSRP3,CYC1,ENO3,ETFA,IDH2,NDUFA4,NDUFS2,NNT,PPIA,SARS,SDHA,SDHB,UQCRC2,UQCRFS1
GO:0046034	ATP metabolic process	9	105	1.15e-10	ENSBTAP00000002852,ENSBTAP00000007278,ENSBTAP00000008447,ENSBTAP00000016224,ENSBTAP00000018505,ENSBTAP00000024326,ENSBTAP00000028282,ENSBTAP00000041308,ENSBTAP00000054495	ATP5C1,ATP5F1,ATP5H,ATP5J2,ATP5O,CYC1,ENO3,NDUFS2,SDHA
GO:0008152	metabolic process	26	2889	1.4e-10	ENSBTAP00000002852,ENSBTAP00000003999,ENSBTAP00000005730,ENSBTAP00000007278,ENSBTAP00000008431,ENSBTAP00000008447,ENSBTAP00000009844,ENSBTAP00000010949,ENSBTAP00000014801,ENSBTAP00000015769,ENSBTAP00000015924,ENSBTAP00000016013,ENSBTAP00000016224,ENSBTAP00000016570,ENSBTAP00000017122,ENSBTAP00000017232,ENSBTAP00000018505,ENSBTAP00000018741,ENSBTAP00000019808,ENSBTAP00000024326,ENSBTAP00000028282,…	ACADS,ACADVL,ACAT1,ACO2,ATP5C1,ATP5F1,ATP5H,ATP5J2,ATP5O,COX7A1,CS,CSRP3,CYC1,ENO3,ETFA,IDH2,NDUFA4,NDUFS2,NDUFS8,NNT,PPIA,SARS,SDHA,SDHB,UQCRC2,UQCRFS1
GO:0009150	purine ribonucleotide metabolic process	10	169	1.4e-10	ENSBTAP00000002852,ENSBTAP00000007278,ENSBTAP00000008447,ENSBTAP00000016224,ENSBTAP00000017122,ENSBTAP00000018505,ENSBTAP00000024326,ENSBTAP00000028282,ENSBTAP00000041308,ENSBTAP00000054495	ACAT1,ATP5C1,ATP5F1,ATP5H,ATP5J2,ATP5O,CYC1,ENO3,NDUFS2,SDHA
GO:1902600	proton transmembrane transport	8	66	1.4e-10	ENSBTAP00000008447,ENSBTAP00000014801,ENSBTAP00000015769,ENSBTAP00000016224,ENSBTAP00000018505,ENSBTAP00000019808,ENSBTAP00000024326,ENSBTAP00000028282	ATP5C1,ATP5F1,ATP5H,ATP5O,COX7A1,CYC1,NDUFA4,NNT
GO:0009152	purine ribonucleotide biosynthetic process	8	76	1.84e-10	ENSBTAP00000007278,ENSBTAP00000008447,ENSBTAP00000016224,ENSBTAP00000017122,ENSBTAP00000018505,ENSBTAP00000024326,ENSBTAP00000028282,ENSBTAP00000041308	ACAT1,ATP5C1,ATP5F1,ATP5H,ATP5J2,ATP5O,CYC1,ENO3
GO:0009167	purine ribonucleoside monophosphate metabolic process	9	123	1.84e-10	ENSBTAP00000002852,ENSBTAP00000007278,ENSBTAP00000008447,ENSBTAP00000016224,ENSBTAP00000018505,ENSBTAP00000024326,ENSBTAP00000028282,ENSBTAP00000041308,ENSBTAP00000054495	ATP5C1,ATP5F1,ATP5H,ATP5J2,ATP5O,CYC1,ENO3,NDUFS2,SDHA
GO:0006754	ATP biosynthetic process	7	43	2.01e-10	ENSBTAP00000007278,ENSBTAP00000008447,ENSBTAP00000016224,ENSBTAP00000018505,ENSBTAP00000024326,ENSBTAP00000028282,ENSBTAP00000041308	ATP5C1,ATP5F1,ATP5H,ATP5J2,ATP5O,CYC1,ENO3
GO:0022900	electron transport chain	8	86	3.07e-10	ENSBTAP00000002852,ENSBTAP00000010949,ENSBTAP00000014801,ENSBTAP00000016224,ENSBTAP00000016570,ENSBTAP00000019808,ENSBTAP00000054196,ENSBTAP00000054495	COX7A1,CYC1,ETFA,NDUFA4,NDUFS2,SDHA,SDHB,UQCRFS1
GO:0006811	ion transport	12	383	3.15e-10	ENSBTAP00000008447,ENSBTAP00000014801,ENSBTAP00000015769,ENSBTAP00000016224,ENSBTAP00000017131,ENSBTAP00000017580,ENSBTAP00000018505,ENSBTAP00000019808,ENSBTAP00000022375,ENSBTAP00000024326,ENSBTAP00000028282,ENSBTAP00000041308	ATP5C1,ATP5F1,ATP5H,ATP5J2,ATP5O,COX7A1,CYC1,FABP3,NDUFA4,NNT,SLC25A3,SLC25A4
GO:0019752	carboxylic acid metabolic process	11	295	3.76e-10	ENSBTAP00000003999,ENSBTAP00000005730,ENSBTAP00000007278,ENSBTAP00000008431,ENSBTAP00000009844,ENSBTAP00000010949,ENSBTAP00000016570,ENSBTAP00000017122,ENSBTAP00000017232,ENSBTAP00000018741,ENSBTAP00000054495	ACADS,ACADVL,ACAT1,ACO2,CS,ENO3,ETFA,IDH2,SARS,SDHA,SDHB
GO:0009168	purine ribonucleoside monophosphate biosynthetic process	7	54	5.75e-10	ENSBTAP00000007278,ENSBTAP00000008447,ENSBTAP00000016224,ENSBTAP00000018505,ENSBTAP00000024326,ENSBTAP00000028282,ENSBTAP00000041308	ATP5C1,ATP5F1,ATP5H,ATP5J2,ATP5O,CYC1,ENO3
GO:0009987	cellular process	28	4131	1.9e-09	ENSBTAP00000000589,ENSBTAP00000002852,ENSBTAP00000003999,ENSBTAP00000005730,ENSBTAP00000007278,ENSBTAP00000008431,ENSBTAP00000008447,ENSBTAP00000009844,ENSBTAP00000010949,ENSBTAP00000014801,ENSBTAP00000015769,ENSBTAP00000015924,ENSBTAP00000016013,ENSBTAP00000016224,ENSBTAP00000016570,ENSBTAP00000017122,ENSBTAP00000017232,ENSBTAP00000017580,ENSBTAP00000018505,ENSBTAP00000018741,ENSBTAP00000019808,…	ACADS,ACADVL,ACAT1,ACO2,ATP5C1,ATP5F1,ATP5H,ATP5J2,ATP5O,COX7A1,CS,CSRP3,CYC1,ENO3,ETFA,IDH2,NDUFA4,NDUFS2,NDUFS8,NNT,PPIA,S100A2,SARS,SDHA,SDHB,SLC25A4,UQCRC2,UQCRFS1
GO:0034220	ion transmembrane transport	10	290	5.12e-09	ENSBTAP00000008447,ENSBTAP00000014801,ENSBTAP00000015769,ENSBTAP00000016224,ENSBTAP00000017131,ENSBTAP00000017580,ENSBTAP00000018505,ENSBTAP00000019808,ENSBTAP00000024326,ENSBTAP00000028282	ATP5C1,ATP5F1,ATP5H,ATP5O,COX7A1,CYC1,NDUFA4,NNT,SLC25A3,SLC25A4
GO:0098660	inorganic ion transmembrane transport	9	203	5.12e-09	ENSBTAP00000008447,ENSBTAP00000014801,ENSBTAP00000015769,ENSBTAP00000016224,ENSBTAP00000017131,ENSBTAP00000018505,ENSBTAP00000019808,ENSBTAP00000024326,ENSBTAP00000028282	ATP5C1,ATP5F1,ATP5H,ATP5O,COX7A1,CYC1,NDUFA4,NNT,SLC25A3
GO:0044238	primary metabolic process	22	2516	7.11e-09	ENSBTAP00000002852,ENSBTAP00000003999,ENSBTAP00000005730,ENSBTAP00000007278,ENSBTAP00000008431,ENSBTAP00000008447,ENSBTAP00000009844,ENSBTAP00000010949,ENSBTAP00000015769,ENSBTAP00000015924,ENSBTAP00000016224,ENSBTAP00000016570,ENSBTAP00000017122,ENSBTAP00000017232,ENSBTAP00000018505,ENSBTAP00000018741,ENSBTAP00000024326,ENSBTAP00000028282,ENSBTAP00000028853,ENSBTAP00000030304,ENSBTAP00000041308,…	ACADS,ACADVL,ACAT1,ACO2,ATP5C1,ATP5F1,ATP5H,ATP5J2,ATP5O,CS,CSRP3,CYC1,ENO3,ETFA,IDH2,NDUFS2,NNT,PPIA,SARS,SDHA,SDHB,UQCRC2
GO:0045333	cellular respiration	7	87	9.61e-09	ENSBTAP00000002852,ENSBTAP00000005730,ENSBTAP00000008431,ENSBTAP00000010949,ENSBTAP00000016224,ENSBTAP00000018741,ENSBTAP00000054495	ACO2,CS,CYC1,IDH2,NDUFS2,SDHA,SDHB
GO:0071704	organic substance metabolic process	22	2656	1.89e-08	ENSBTAP00000002852,ENSBTAP00000003999,ENSBTAP00000005730,ENSBTAP00000007278,ENSBTAP00000008431,ENSBTAP00000008447,ENSBTAP00000009844,ENSBTAP00000010949,ENSBTAP00000015769,ENSBTAP00000015924,ENSBTAP00000016224,ENSBTAP00000016570,ENSBTAP00000017122,ENSBTAP00000017232,ENSBTAP00000018505,ENSBTAP00000018741,ENSBTAP00000024326,ENSBTAP00000028282,ENSBTAP00000028853,ENSBTAP00000030304,ENSBTAP00000041308,…	ACADS,ACADVL,ACAT1,ACO2,ATP5C1,ATP5F1,ATP5H,ATP5J2,ATP5O,CS,CSRP3,CYC1,ENO3,ETFA,IDH2,NDUFS2,NNT,PPIA,SARS,SDHA,SDHB,UQCRC2
GO:0015986	ATP synthesis coupled proton transport	5	21	1.98e-08	ENSBTAP00000008447,ENSBTAP00000016224,ENSBTAP00000018505,ENSBTAP00000024326,ENSBTAP00000028282	ATP5C1,ATP5F1,ATP5H,ATP5O,CYC1
GO:0006099	tricarboxylic acid cycle	5	23	2.75e-08	ENSBTAP00000005730,ENSBTAP00000008431,ENSBTAP00000010949,ENSBTAP00000018741,ENSBTAP00000054495	ACO2,CS,IDH2,SDHA,SDHB
GO:0006101	citrate metabolic process	5	24	3.26e-08	ENSBTAP00000005730,ENSBTAP00000008431,ENSBTAP00000010949,ENSBTAP00000018741,ENSBTAP00000054495	ACO2,CS,IDH2,SDHA,SDHB
GO:0051179	localization	16	1307	3.35e-08	ENSBTAP00000000589,ENSBTAP00000008447,ENSBTAP00000014801,ENSBTAP00000015769,ENSBTAP00000016224,ENSBTAP00000017131,ENSBTAP00000017580,ENSBTAP00000018505,ENSBTAP00000019808,ENSBTAP00000022375,ENSBTAP00000024326,ENSBTAP00000028282,ENSBTAP00000028853,ENSBTAP00000030304,ENSBTAP00000041308,ENSBTAP00000043063	ATP5C1,ATP5F1,ATP5H,ATP5J2,ATP5O,COX7A1,CSRP3,CYC1,FABP3,HBB,NDUFA4,NNT,S100A2,SLC25A3,SLC25A4,UQCRC2
GO:0006810	transport	14	1067	1.6e-07	ENSBTAP00000008447,ENSBTAP00000014801,ENSBTAP00000015769,ENSBTAP00000016224,ENSBTAP00000017131,ENSBTAP00000017580,ENSBTAP00000018505,ENSBTAP00000019808,ENSBTAP00000022375,ENSBTAP00000024326,ENSBTAP00000028282,ENSBTAP00000028853,ENSBTAP00000041308,ENSBTAP00000043063	ATP5C1,ATP5F1,ATP5H,ATP5J2,ATP5O,COX7A1,CYC1,FABP3,HBB,NDUFA4,NNT,SLC25A3,SLC25A4,UQCRC2
GO:0016999	antibiotic metabolic process	5	47	5.64e-07	ENSBTAP00000005730,ENSBTAP00000008431,ENSBTAP00000010949,ENSBTAP00000018741,ENSBTAP00000054495	ACO2,CS,IDH2,SDHA,SDHB
GO:0032787	monocarboxylic acid metabolic process	6	138	3.78e-06	ENSBTAP00000003999,ENSBTAP00000007278,ENSBTAP00000009844,ENSBTAP00000016570,ENSBTAP00000017122,ENSBTAP00000018741	ACADS,ACADVL,ACAT1,ENO3,ETFA,IDH2
GO:0006139	nucleobase-containing compound metabolic process	13	1209	5.2e-06	ENSBTAP00000002852,ENSBTAP00000007278,ENSBTAP00000008447,ENSBTAP00000015769,ENSBTAP00000016224,ENSBTAP00000017122,ENSBTAP00000017232,ENSBTAP00000018505,ENSBTAP00000024326,ENSBTAP00000028282,ENSBTAP00000030304,ENSBTAP00000041308,ENSBTAP00000054495	ACAT1,ATP5C1,ATP5F1,ATP5H,ATP5J2,ATP5O,CSRP3,CYC1,ENO3,NDUFS2,NNT,SARS,SDHA
GO:0034654	nucleobase-containing compound biosynthetic process	10	666	6.93e-06	ENSBTAP00000007278,ENSBTAP00000008447,ENSBTAP00000016224,ENSBTAP00000017122,ENSBTAP00000017232,ENSBTAP00000018505,ENSBTAP00000024326,ENSBTAP00000028282,ENSBTAP00000030304,ENSBTAP00000041308	ACAT1,ATP5C1,ATP5F1,ATP5H,ATP5J2,ATP5O,CSRP3,CYC1,ENO3,SARS
GO:1901566	organonitrogen compound biosynthetic process	9	513	7.39e-06	ENSBTAP00000007278,ENSBTAP00000008447,ENSBTAP00000016224,ENSBTAP00000017122,ENSBTAP00000017232,ENSBTAP00000018505,ENSBTAP00000024326,ENSBTAP00000028282,ENSBTAP00000041308	ACAT1,ATP5C1,ATP5F1,ATP5H,ATP5J2,ATP5O,CYC1,ENO3,SARS
GO:0099132	ATP hydrolysis coupled cation transmembrane transport	4	36	9.58e-06	ENSBTAP00000008447,ENSBTAP00000018505,ENSBTAP00000024326,ENSBTAP00000028282	ATP5C1,ATP5F1,ATP5H,ATP5O
GO:1901564	organonitrogen compound metabolic process	14	1566	1.38e-05	ENSBTAP00000002852,ENSBTAP00000007278,ENSBTAP00000008447,ENSBTAP00000015769,ENSBTAP00000015924,ENSBTAP00000016224,ENSBTAP00000017122,ENSBTAP00000017232,ENSBTAP00000018505,ENSBTAP00000024326,ENSBTAP00000028282,ENSBTAP00000028853,ENSBTAP00000041308,ENSBTAP00000054495	ACAT1,ATP5C1,ATP5F1,ATP5H,ATP5J2,ATP5O,CYC1,ENO3,NDUFS2,NNT,PPIA,SARS,SDHA,UQCRC2
GO:0022904	respiratory electron transport chain	4	56	4.56e-05	ENSBTAP00000002852,ENSBTAP00000010949,ENSBTAP00000016224,ENSBTAP00000054495	CYC1,NDUFS2,SDHA,SDHB
GO:0006635	fatty acid beta-oxidation	3	18	6.7e-05	ENSBTAP00000003999,ENSBTAP00000016570,ENSBTAP00000017122	ACADVL,ACAT1,ETFA
GO:0006839	mitochondrial transport	4	85	0.0002	ENSBTAP00000016224,ENSBTAP00000017131,ENSBTAP00000017580,ENSBTAP00000028853	CYC1,SLC25A3,SLC25A4,UQCRC2
GO:0006631	fatty acid metabolic process	4	88	0.00023	ENSBTAP00000003999,ENSBTAP00000009844,ENSBTAP00000016570,ENSBTAP00000017122	ACADS,ACADVL,ACAT1,ETFA
GO:0006807	nitrogen compound metabolic process	15	2325	0.00024	ENSBTAP00000002852,ENSBTAP00000007278,ENSBTAP00000008447,ENSBTAP00000015769,ENSBTAP00000015924,ENSBTAP00000016224,ENSBTAP00000017122,ENSBTAP00000017232,ENSBTAP00000018505,ENSBTAP00000024326,ENSBTAP00000028282,ENSBTAP00000028853,ENSBTAP00000030304,ENSBTAP00000041308,ENSBTAP00000054495	ACAT1,ATP5C1,ATP5F1,ATP5H,ATP5J2,ATP5O,CSRP3,CYC1,ENO3,NDUFS2,NNT,PPIA,SARS,SDHA,UQCRC2
GO:0042775	mitochondrial ATP synthesis coupled electron transport	3	41	0.00059	ENSBTAP00000002852,ENSBTAP00000016224,ENSBTAP00000054495	CYC1,NDUFS2,SDHA
GO:0046320	regulation of fatty acid oxidation	2	6	0.00065	ENSBTAP00000003999,ENSBTAP00000022375	ACADVL,FABP3
GO:0033539	fatty acid beta-oxidation using acyl-CoA dehydrogenase	2	7	0.00081	ENSBTAP00000003999,ENSBTAP00000016570	ACADVL,ETFA
GO:0002026	regulation of the force of heart contraction	2	9	0.0012	ENSBTAP00000011047,ENSBTAP00000030304	CSRP3,MYL3
GO:0051186	cofactor metabolic process	4	161	0.0019	ENSBTAP00000007278,ENSBTAP00000015769,ENSBTAP00000017122,ENSBTAP00000018741	ACAT1,ENO3,IDH2,NNT
GO:0060048	cardiac muscle contraction	2	15	0.0028	ENSBTAP00000011047,ENSBTAP00000030304	CSRP3,MYL3
GO:0006732	coenzyme metabolic process	3	101	0.0061	ENSBTAP00000007278,ENSBTAP00000015769,ENSBTAP00000017122	ACAT1,ENO3,NNT
GO:0009166	nucleotide catabolic process	2	33	0.0107	ENSBTAP00000007278,ENSBTAP00000017122	ACAT1,ENO3
GO:0099131	ATP hydrolysis coupled ion transmembrane transport	2	33	0.0107	ENSBTAP00000018505,ENSBTAP00000024326	ATP5C1,ATP5O
GO:0048738	cardiac muscle tissue development	2	35	0.0116	ENSBTAP00000011047,ENSBTAP00000030304	CSRP3,MYL3
GO:0046496	nicotinamide nucleotide metabolic process	2	37	0.0128	ENSBTAP00000007278,ENSBTAP00000015769	ENO3,NNT
GO:0016310	phosphorylation	4	292	0.0139	ENSBTAP00000002852,ENSBTAP00000007278,ENSBTAP00000016224,ENSBTAP00000054495	CYC1,ENO3,NDUFS2,SDHA
GO:0005975	carbohydrate metabolic process	3	141	0.014	ENSBTAP00000005730,ENSBTAP00000007278,ENSBTAP00000018741	CS,ENO3,IDH2
GO:0006820	anion transport	3	143	0.0143	ENSBTAP00000017131,ENSBTAP00000017580,ENSBTAP00000022375	FABP3,SLC25A3,SLC25A4
GO:0046890	regulation of lipid biosynthetic process	2	45	0.0173	ENSBTAP00000003999,ENSBTAP00000022375	ACADVL,FABP3
GO:0015893	drug transport	2	51	0.0213	ENSBTAP00000017580,ENSBTAP00000043063	HBB,SLC25A4
GO:0007005	mitochondrion organization	3	178	0.024	ENSBTAP00000016013,ENSBTAP00000017580,ENSBTAP00000028853	NDUFS8,SLC25A4,UQCRC2
GO:0009108	coenzyme biosynthetic process	2	62	0.0296	ENSBTAP00000007278,ENSBTAP00000017122	ACAT1,ENO3
GO:0007517	muscle organ development	2	64	0.0312	ENSBTAP00000011047,ENSBTAP00000030304	CSRP3,MYL3

## Sheet: PM36h - LL36h
#term ID	term description	observed gene count	background gene count	false discovery rate	matching proteins in your network (IDs)	matching proteins in your network (labels)
GO:0055114	oxidation-reduction process	24	442	1.53e-23	ENSBTAP00000002419,ENSBTAP00000002852,ENSBTAP00000003999,ENSBTAP00000005730,ENSBTAP00000007189,ENSBTAP00000008382,ENSBTAP00000009844,ENSBTAP00000010276,ENSBTAP00000010949,ENSBTAP00000012454,ENSBTAP00000012551,ENSBTAP00000015769,ENSBTAP00000016570,ENSBTAP00000017122,ENSBTAP00000018741,ENSBTAP00000020018,ENSBTAP00000024209,ENSBTAP00000025322,ENSBTAP00000028853,ENSBTAP00000029026,ENSBTAP00000051619,…	ACADS,ACADVL,ACAT1,COQ9,COX2,COX7CP1,CS,ETFA,IDH2,MDH2,NDUFA11,NDUFA13,NDUFA2,NDUFA9,NDUFAB1,NDUFC2,NDUFS2,NDUFV1,NNT,SDHA,SDHB,SUCLG2,UQCRC2,UQCRFS1
GO:0017144	drug metabolic process	18	246	3.13e-19	ENSBTAP00000002419,ENSBTAP00000002852,ENSBTAP00000005730,ENSBTAP00000008382,ENSBTAP00000008447,ENSBTAP00000010949,ENSBTAP00000012454,ENSBTAP00000012551,ENSBTAP00000017122,ENSBTAP00000018741,ENSBTAP00000022789,ENSBTAP00000024209,ENSBTAP00000028282,ENSBTAP00000029026,ENSBTAP00000041308,ENSBTAP00000051619,ENSBTAP00000053151,ENSBTAP00000054495	ACAT1,AK3,ATP5F1,ATP5H,ATP5J2,COQ9,COX2,COX7CP1,CS,IDH2,MDH2,NDUFAB1,NDUFC2,NDUFS2,NDUFV1,SDHA,SDHB,SUCLG2
GO:0044281	small molecule metabolic process	23	622	3.26e-19	ENSBTAP00000002419,ENSBTAP00000002852,ENSBTAP00000003999,ENSBTAP00000005730,ENSBTAP00000007189,ENSBTAP00000008382,ENSBTAP00000008447,ENSBTAP00000009844,ENSBTAP00000010949,ENSBTAP00000012454,ENSBTAP00000012551,ENSBTAP00000015769,ENSBTAP00000016570,ENSBTAP00000017122,ENSBTAP00000018741,ENSBTAP00000022789,ENSBTAP00000024209,ENSBTAP00000028282,ENSBTAP00000029026,ENSBTAP00000041308,ENSBTAP00000051619,…	ACADS,ACADVL,ACAT1,AK3,ATP5F1,ATP5H,ATP5J2,COQ9,COX2,COX7CP1,CS,ETFA,IDH2,MDH2,NDUFA9,NDUFAB1,NDUFC2,NDUFS2,NDUFV1,NNT,SDHA,SDHB,SUCLG2
GO:0006091	generation of precursor metabolites and energy	16	166	6.54e-19	ENSBTAP00000002419,ENSBTAP00000002852,ENSBTAP00000005730,ENSBTAP00000008382,ENSBTAP00000010949,ENSBTAP00000012454,ENSBTAP00000012551,ENSBTAP00000016570,ENSBTAP00000017122,ENSBTAP00000018741,ENSBTAP00000024209,ENSBTAP00000029026,ENSBTAP00000051619,ENSBTAP00000053151,ENSBTAP00000054196,ENSBTAP00000054495	ACAT1,COQ9,COX2,COX7CP1,CS,ETFA,IDH2,MDH2,NDUFAB1,NDUFC2,NDUFS2,NDUFV1,SDHA,SDHB,SUCLG2,UQCRFS1
GO:0045333	cellular respiration	13	87	2.05e-17	ENSBTAP00000002419,ENSBTAP00000002852,ENSBTAP00000005730,ENSBTAP00000008382,ENSBTAP00000010949,ENSBTAP00000012454,ENSBTAP00000012551,ENSBTAP00000018741,ENSBTAP00000024209,ENSBTAP00000029026,ENSBTAP00000051619,ENSBTAP00000053151,ENSBTAP00000054495	COQ9,COX2,COX7CP1,CS,IDH2,MDH2,NDUFAB1,NDUFC2,NDUFS2,NDUFV1,SDHA,SDHB,SUCLG2
GO:0009117	nucleotide metabolic process	15	217	8.13e-16	ENSBTAP00000002419,ENSBTAP00000002852,ENSBTAP00000008382,ENSBTAP00000008447,ENSBTAP00000012551,ENSBTAP00000015769,ENSBTAP00000017122,ENSBTAP00000022789,ENSBTAP00000024209,ENSBTAP00000028282,ENSBTAP00000029026,ENSBTAP00000041308,ENSBTAP00000051619,ENSBTAP00000053151,ENSBTAP00000054495	ACAT1,AK3,ATP5F1,ATP5H,ATP5J2,COQ9,COX2,COX7CP1,NDUFAB1,NDUFC2,NDUFS2,NDUFV1,NNT,SDHA,SUCLG2
GO:0009150	purine ribonucleotide metabolic process	14	169	8.42e-16	ENSBTAP00000002419,ENSBTAP00000002852,ENSBTAP00000008382,ENSBTAP00000008447,ENSBTAP00000012551,ENSBTAP00000017122,ENSBTAP00000022789,ENSBTAP00000024209,ENSBTAP00000028282,ENSBTAP00000029026,ENSBTAP00000041308,ENSBTAP00000051619,ENSBTAP00000053151,ENSBTAP00000054495	ACAT1,AK3,ATP5F1,ATP5H,ATP5J2,COQ9,COX2,COX7CP1,NDUFAB1,NDUFC2,NDUFS2,NDUFV1,SDHA,SUCLG2
GO:0009205	purine ribonucleoside triphosphate metabolic process	12	116	1.14e-14	ENSBTAP00000002419,ENSBTAP00000002852,ENSBTAP00000008382,ENSBTAP00000008447,ENSBTAP00000022789,ENSBTAP00000024209,ENSBTAP00000028282,ENSBTAP00000029026,ENSBTAP00000041308,ENSBTAP00000051619,ENSBTAP00000053151,ENSBTAP00000054495	AK3,ATP5F1,ATP5H,ATP5J2,COQ9,COX2,COX7CP1,NDUFAB1,NDUFC2,NDUFS2,NDUFV1,SDHA
GO:0009167	purine ribonucleoside monophosphate metabolic process	12	123	1.83e-14	ENSBTAP00000002419,ENSBTAP00000002852,ENSBTAP00000008382,ENSBTAP00000008447,ENSBTAP00000022789,ENSBTAP00000024209,ENSBTAP00000028282,ENSBTAP00000029026,ENSBTAP00000041308,ENSBTAP00000051619,ENSBTAP00000053151,ENSBTAP00000054495	AK3,ATP5F1,ATP5H,ATP5J2,COQ9,COX2,COX7CP1,NDUFAB1,NDUFC2,NDUFS2,NDUFV1,SDHA
GO:0022900	electron transport chain	11	86	1.93e-14	ENSBTAP00000002419,ENSBTAP00000002852,ENSBTAP00000008382,ENSBTAP00000010949,ENSBTAP00000016570,ENSBTAP00000024209,ENSBTAP00000029026,ENSBTAP00000051619,ENSBTAP00000053151,ENSBTAP00000054196,ENSBTAP00000054495	COQ9,COX2,COX7CP1,ETFA,NDUFAB1,NDUFC2,NDUFS2,NDUFV1,SDHA,SDHB,UQCRFS1
GO:0046034	ATP metabolic process	11	105	1.18e-13	ENSBTAP00000002419,ENSBTAP00000002852,ENSBTAP00000008382,ENSBTAP00000008447,ENSBTAP00000024209,ENSBTAP00000028282,ENSBTAP00000029026,ENSBTAP00000041308,ENSBTAP00000051619,ENSBTAP00000053151,ENSBTAP00000054495	ATP5F1,ATP5H,ATP5J2,COQ9,COX2,COX7CP1,NDUFAB1,NDUFC2,NDUFS2,NDUFV1,SDHA
GO:0022904	respiratory electron transport chain	9	56	1.23e-12	ENSBTAP00000002419,ENSBTAP00000002852,ENSBTAP00000008382,ENSBTAP00000010949,ENSBTAP00000024209,ENSBTAP00000029026,ENSBTAP00000051619,ENSBTAP00000053151,ENSBTAP00000054495	COQ9,COX2,COX7CP1,NDUFAB1,NDUFC2,NDUFS2,NDUFV1,SDHA,SDHB
GO:0008152	metabolic process	30	2889	3.69e-12	ENSBTAP00000002419,ENSBTAP00000002852,ENSBTAP00000003999,ENSBTAP00000005730,ENSBTAP00000007189,ENSBTAP00000008382,ENSBTAP00000008447,ENSBTAP00000009844,ENSBTAP00000010276,ENSBTAP00000010949,ENSBTAP00000012454,ENSBTAP00000012551,ENSBTAP00000015769,ENSBTAP00000015924,ENSBTAP00000016570,ENSBTAP00000017122,ENSBTAP00000018741,ENSBTAP00000020018,ENSBTAP00000022789,ENSBTAP00000024209,ENSBTAP00000025322,…	ACADS,ACADVL,ACAT1,AK3,ATP5F1,ATP5H,ATP5J2,COQ9,COX2,COX7CP1,CS,CSRP3,ETFA,IDH2,MDH2,NDUFA11,NDUFA13,NDUFA2,NDUFA9,NDUFAB1,NDUFC2,NDUFS2,NDUFV1,NNT,PPIA,SDHA,SDHB,SUCLG2,UQCRC2,UQCRFS1
GO:0044237	cellular metabolic process	28	2565	1.28e-11	ENSBTAP00000002419,ENSBTAP00000002852,ENSBTAP00000003999,ENSBTAP00000005730,ENSBTAP00000007189,ENSBTAP00000008382,ENSBTAP00000008447,ENSBTAP00000009844,ENSBTAP00000010276,ENSBTAP00000010949,ENSBTAP00000012454,ENSBTAP00000012551,ENSBTAP00000015769,ENSBTAP00000015924,ENSBTAP00000016570,ENSBTAP00000017122,ENSBTAP00000018741,ENSBTAP00000022789,ENSBTAP00000024209,ENSBTAP00000028282,ENSBTAP00000028853,…	ACADS,ACADVL,ACAT1,AK3,ATP5F1,ATP5H,ATP5J2,COQ9,COX2,COX7CP1,CS,CSRP3,ETFA,IDH2,MDH2,NDUFA13,NDUFA9,NDUFAB1,NDUFC2,NDUFS2,NDUFV1,NNT,PPIA,SDHA,SDHB,SUCLG2,UQCRC2,UQCRFS1
GO:0042773	ATP synthesis coupled electron transport	8	45	1.44e-11	ENSBTAP00000002419,ENSBTAP00000002852,ENSBTAP00000008382,ENSBTAP00000024209,ENSBTAP00000029026,ENSBTAP00000051619,ENSBTAP00000053151,ENSBTAP00000054495	COQ9,COX2,COX7CP1,NDUFAB1,NDUFC2,NDUFS2,NDUFV1,SDHA
GO:0009987	cellular process	33	4131	1.13e-10	ENSBTAP00000002419,ENSBTAP00000002852,ENSBTAP00000003999,ENSBTAP00000005730,ENSBTAP00000006167,ENSBTAP00000007189,ENSBTAP00000008382,ENSBTAP00000008447,ENSBTAP00000009844,ENSBTAP00000010276,ENSBTAP00000010949,ENSBTAP00000012454,ENSBTAP00000012551,ENSBTAP00000015769,ENSBTAP00000015924,ENSBTAP00000016570,ENSBTAP00000017122,ENSBTAP00000017580,ENSBTAP00000018741,ENSBTAP00000020018,ENSBTAP00000022789,…	A2M,ACADS,ACADVL,ACAT1,AK3,ATP5F1,ATP5H,ATP5J2,COQ9,COX2,COX7CP1,CS,CSRP3,ETFA,HSPD1,IDH2,MDH2,NDUFA11,NDUFA13,NDUFA2,NDUFA9,NDUFAB1,NDUFC2,NDUFS2,NDUFV1,NNT,PPIA,SDHA,SDHB,SLC25A4,SUCLG2,UQCRC2,UQCRFS1
GO:0042775	mitochondrial ATP synthesis coupled electron transport	7	41	4.81e-10	ENSBTAP00000002419,ENSBTAP00000002852,ENSBTAP00000008382,ENSBTAP00000024209,ENSBTAP00000029026,ENSBTAP00000051619,ENSBTAP00000054495	COQ9,COX7CP1,NDUFAB1,NDUFC2,NDUFS2,NDUFV1,SDHA
GO:0009060	aerobic respiration	7	46	9.69e-10	ENSBTAP00000005730,ENSBTAP00000010949,ENSBTAP00000012454,ENSBTAP00000012551,ENSBTAP00000018741,ENSBTAP00000051619,ENSBTAP00000054495	COX7CP1,CS,IDH2,MDH2,SDHA,SDHB,SUCLG2
GO:0006099	tricarboxylic acid cycle	6	23	1.38e-09	ENSBTAP00000005730,ENSBTAP00000010949,ENSBTAP00000012454,ENSBTAP00000012551,ENSBTAP00000018741,ENSBTAP00000054495	CS,IDH2,MDH2,SDHA,SDHB,SUCLG2
GO:0071704	organic substance metabolic process	26	2656	1.38e-09	ENSBTAP00000002419,ENSBTAP00000002852,ENSBTAP00000003999,ENSBTAP00000005730,ENSBTAP00000007189,ENSBTAP00000008382,ENSBTAP00000008447,ENSBTAP00000009844,ENSBTAP00000010949,ENSBTAP00000012454,ENSBTAP00000012551,ENSBTAP00000015769,ENSBTAP00000015924,ENSBTAP00000016570,ENSBTAP00000017122,ENSBTAP00000018741,ENSBTAP00000022789,ENSBTAP00000024209,ENSBTAP00000028282,ENSBTAP00000028853,ENSBTAP00000029026,…	ACADS,ACADVL,ACAT1,AK3,ATP5F1,ATP5H,ATP5J2,COQ9,COX2,COX7CP1,CS,CSRP3,ETFA,IDH2,MDH2,NDUFA9,NDUFAB1,NDUFC2,NDUFS2,NDUFV1,NNT,PPIA,SDHA,SDHB,SUCLG2,UQCRC2
GO:0006101	citrate metabolic process	6	24	1.64e-09	ENSBTAP00000005730,ENSBTAP00000010949,ENSBTAP00000012454,ENSBTAP00000012551,ENSBTAP00000018741,ENSBTAP00000054495	CS,IDH2,MDH2,SDHA,SDHB,SUCLG2
GO:0044238	primary metabolic process	25	2516	2.75e-09	ENSBTAP00000002419,ENSBTAP00000002852,ENSBTAP00000003999,ENSBTAP00000005730,ENSBTAP00000008382,ENSBTAP00000008447,ENSBTAP00000009844,ENSBTAP00000010949,ENSBTAP00000012454,ENSBTAP00000012551,ENSBTAP00000015769,ENSBTAP00000015924,ENSBTAP00000016570,ENSBTAP00000017122,ENSBTAP00000018741,ENSBTAP00000022789,ENSBTAP00000024209,ENSBTAP00000028282,ENSBTAP00000028853,ENSBTAP00000029026,ENSBTAP00000030304,…	ACADS,ACADVL,ACAT1,AK3,ATP5F1,ATP5H,ATP5J2,COQ9,COX2,COX7CP1,CS,CSRP3,ETFA,IDH2,MDH2,NDUFAB1,NDUFC2,NDUFS2,NDUFV1,NNT,PPIA,SDHA,SDHB,SUCLG2,UQCRC2
GO:0019752	carboxylic acid metabolic process	11	295	2.93e-09	ENSBTAP00000003999,ENSBTAP00000005730,ENSBTAP00000008382,ENSBTAP00000009844,ENSBTAP00000010949,ENSBTAP00000012454,ENSBTAP00000012551,ENSBTAP00000016570,ENSBTAP00000017122,ENSBTAP00000018741,ENSBTAP00000054495	ACADS,ACADVL,ACAT1,CS,ETFA,IDH2,MDH2,NDUFAB1,SDHA,SDHB,SUCLG2
GO:0007005	mitochondrion organization	9	178	1.13e-08	ENSBTAP00000007189,ENSBTAP00000008382,ENSBTAP00000010276,ENSBTAP00000017580,ENSBTAP00000020018,ENSBTAP00000024209,ENSBTAP00000025322,ENSBTAP00000028853,ENSBTAP00000055431	HSPD1,NDUFA11,NDUFA13,NDUFA2,NDUFA9,NDUFAB1,NDUFC2,SLC25A4,UQCRC2
GO:0032981	mitochondrial respiratory chain complex I assembly	6	36	1.2e-08	ENSBTAP00000007189,ENSBTAP00000008382,ENSBTAP00000010276,ENSBTAP00000020018,ENSBTAP00000024209,ENSBTAP00000025322	NDUFA11,NDUFA13,NDUFA2,NDUFA9,NDUFAB1,NDUFC2
GO:0016999	antibiotic metabolic process	6	47	4.92e-08	ENSBTAP00000005730,ENSBTAP00000010949,ENSBTAP00000012454,ENSBTAP00000012551,ENSBTAP00000018741,ENSBTAP00000054495	CS,IDH2,MDH2,SDHA,SDHB,SUCLG2
GO:1901564	organonitrogen compound metabolic process	18	1566	2.61e-07	ENSBTAP00000002419,ENSBTAP00000002852,ENSBTAP00000008382,ENSBTAP00000008447,ENSBTAP00000012454,ENSBTAP00000012551,ENSBTAP00000015769,ENSBTAP00000015924,ENSBTAP00000017122,ENSBTAP00000022789,ENSBTAP00000024209,ENSBTAP00000028282,ENSBTAP00000028853,ENSBTAP00000029026,ENSBTAP00000041308,ENSBTAP00000051619,ENSBTAP00000053151,ENSBTAP00000054495	ACAT1,AK3,ATP5F1,ATP5H,ATP5J2,COQ9,COX2,COX7CP1,MDH2,NDUFAB1,NDUFC2,NDUFS2,NDUFV1,NNT,PPIA,SDHA,SUCLG2,UQCRC2
GO:0006139	nucleobase-containing compound metabolic process	16	1209	2.92e-07	ENSBTAP00000002419,ENSBTAP00000002852,ENSBTAP00000008382,ENSBTAP00000008447,ENSBTAP00000012551,ENSBTAP00000015769,ENSBTAP00000017122,ENSBTAP00000022789,ENSBTAP00000024209,ENSBTAP00000028282,ENSBTAP00000029026,ENSBTAP00000030304,ENSBTAP00000041308,ENSBTAP00000051619,ENSBTAP00000053151,ENSBTAP00000054495	ACAT1,AK3,ATP5F1,ATP5H,ATP5J2,COQ9,COX2,COX7CP1,CSRP3,NDUFAB1,NDUFC2,NDUFS2,NDUFV1,NNT,SDHA,SUCLG2
GO:0016310	phosphorylation	9	292	5.93e-07	ENSBTAP00000002419,ENSBTAP00000002852,ENSBTAP00000008382,ENSBTAP00000022789,ENSBTAP00000024209,ENSBTAP00000029026,ENSBTAP00000051619,ENSBTAP00000053151,ENSBTAP00000054495	AK3,COQ9,COX2,COX7CP1,NDUFAB1,NDUFC2,NDUFS2,NDUFV1,SDHA
GO:0055085	transmembrane transport	9	363	3.45e-06	ENSBTAP00000008447,ENSBTAP00000010276,ENSBTAP00000015769,ENSBTAP00000017131,ENSBTAP00000017580,ENSBTAP00000028282,ENSBTAP00000051619,ENSBTAP00000053151,ENSBTAP00000055431	ATP5F1,ATP5H,COX2,COX7CP1,HSPD1,NDUFA13,NNT,SLC25A3,SLC25A4
GO:1902600	proton transmembrane transport	5	66	9.93e-06	ENSBTAP00000008447,ENSBTAP00000015769,ENSBTAP00000028282,ENSBTAP00000051619,ENSBTAP00000053151	ATP5F1,ATP5H,COX2,COX7CP1,NNT
GO:0006807	nitrogen compound metabolic process	19	2325	1.64e-05	ENSBTAP00000002419,ENSBTAP00000002852,ENSBTAP00000008382,ENSBTAP00000008447,ENSBTAP00000012454,ENSBTAP00000012551,ENSBTAP00000015769,ENSBTAP00000015924,ENSBTAP00000017122,ENSBTAP00000022789,ENSBTAP00000024209,ENSBTAP00000028282,ENSBTAP00000028853,ENSBTAP00000029026,ENSBTAP00000030304,ENSBTAP00000041308,ENSBTAP00000051619,ENSBTAP00000053151,ENSBTAP00000054495	ACAT1,AK3,ATP5F1,ATP5H,ATP5J2,COQ9,COX2,COX7CP1,CSRP3,MDH2,NDUFAB1,NDUFC2,NDUFS2,NDUFV1,NNT,PPIA,SDHA,SUCLG2,UQCRC2
GO:0032787	monocarboxylic acid metabolic process	6	138	1.64e-05	ENSBTAP00000003999,ENSBTAP00000008382,ENSBTAP00000009844,ENSBTAP00000016570,ENSBTAP00000017122,ENSBTAP00000018741	ACADS,ACADVL,ACAT1,ETFA,IDH2,NDUFAB1
GO:0006839	mitochondrial transport	5	85	3.07e-05	ENSBTAP00000010276,ENSBTAP00000017131,ENSBTAP00000017580,ENSBTAP00000028853,ENSBTAP00000055431	HSPD1,NDUFA13,SLC25A3,SLC25A4,UQCRC2
GO:0006631	fatty acid metabolic process	5	88	3.56e-05	ENSBTAP00000003999,ENSBTAP00000008382,ENSBTAP00000009844,ENSBTAP00000016570,ENSBTAP00000017122	ACADS,ACADVL,ACAT1,ETFA,NDUFAB1
GO:0051186	cofactor metabolic process	6	161	3.62e-05	ENSBTAP00000002419,ENSBTAP00000007189,ENSBTAP00000012551,ENSBTAP00000015769,ENSBTAP00000017122,ENSBTAP00000018741	ACAT1,COQ9,IDH2,NDUFA9,NNT,SUCLG2
GO:0090407	organophosphate biosynthetic process	6	167	4.37e-05	ENSBTAP00000008382,ENSBTAP00000008447,ENSBTAP00000017122,ENSBTAP00000022789,ENSBTAP00000028282,ENSBTAP00000041308	ACAT1,AK3,ATP5F1,ATP5H,ATP5J2,NDUFAB1
GO:0006811	ion transport	8	383	5.01e-05	ENSBTAP00000008447,ENSBTAP00000015769,ENSBTAP00000017131,ENSBTAP00000017580,ENSBTAP00000028282,ENSBTAP00000041308,ENSBTAP00000051619,ENSBTAP00000053151	ATP5F1,ATP5H,ATP5J2,COX2,COX7CP1,NNT,SLC25A3,SLC25A4
GO:0006120	mitochondrial electron transport, NADH to ubiquinone	3	12	6.27e-05	ENSBTAP00000002419,ENSBTAP00000008382,ENSBTAP00000024209	COQ9,NDUFAB1,NDUFC2
GO:0006732	coenzyme metabolic process	5	101	6.27e-05	ENSBTAP00000002419,ENSBTAP00000007189,ENSBTAP00000012551,ENSBTAP00000015769,ENSBTAP00000017122	ACAT1,COQ9,NDUFA9,NNT,SUCLG2
GO:0034220	ion transmembrane transport	7	290	7.92e-05	ENSBTAP00000008447,ENSBTAP00000015769,ENSBTAP00000017131,ENSBTAP00000017580,ENSBTAP00000028282,ENSBTAP00000051619,ENSBTAP00000053151	ATP5F1,ATP5H,COX2,COX7CP1,NNT,SLC25A3,SLC25A4
GO:0009165	nucleotide biosynthetic process	5	109	8.68e-05	ENSBTAP00000008447,ENSBTAP00000017122,ENSBTAP00000022789,ENSBTAP00000028282,ENSBTAP00000041308	ACAT1,AK3,ATP5F1,ATP5H,ATP5J2
GO:0006810	transport	12	1067	9.05e-05	ENSBTAP00000008447,ENSBTAP00000010276,ENSBTAP00000015769,ENSBTAP00000017131,ENSBTAP00000017580,ENSBTAP00000028282,ENSBTAP00000028853,ENSBTAP00000041308,ENSBTAP00000043063,ENSBTAP00000051619,ENSBTAP00000053151,ENSBTAP00000055431	ATP5F1,ATP5H,ATP5J2,COX2,COX7CP1,HBB,HSPD1,NDUFA13,NNT,SLC25A3,SLC25A4,UQCRC2
GO:0098660	inorganic ion transmembrane transport	6	203	0.00011	ENSBTAP00000008447,ENSBTAP00000015769,ENSBTAP00000017131,ENSBTAP00000028282,ENSBTAP00000051619,ENSBTAP00000053151	ATP5F1,ATP5H,COX2,COX7CP1,NNT,SLC25A3
GO:0051179	localization	13	1307	0.00013	ENSBTAP00000008447,ENSBTAP00000010276,ENSBTAP00000015769,ENSBTAP00000017131,ENSBTAP00000017580,ENSBTAP00000028282,ENSBTAP00000028853,ENSBTAP00000030304,ENSBTAP00000041308,ENSBTAP00000043063,ENSBTAP00000051619,ENSBTAP00000053151,ENSBTAP00000055431	ATP5F1,ATP5H,ATP5J2,COX2,COX7CP1,CSRP3,HBB,HSPD1,NDUFA13,NNT,SLC25A3,SLC25A4,UQCRC2
GO:0006635	fatty acid beta-oxidation	3	18	0.00016	ENSBTAP00000003999,ENSBTAP00000016570,ENSBTAP00000017122	ACADVL,ACAT1,ETFA
GO:0006941	striated muscle contraction	3	22	0.00026	ENSBTAP00000008420,ENSBTAP00000011047,ENSBTAP00000030304	CSRP3,MYL3,TNNT1
GO:0009152	purine ribonucleotide biosynthetic process	4	76	0.00037	ENSBTAP00000008447,ENSBTAP00000017122,ENSBTAP00000028282,ENSBTAP00000041308	ACAT1,ATP5F1,ATP5H,ATP5J2
GO:0006996	organelle organization	10	892	0.00047	ENSBTAP00000007189,ENSBTAP00000008382,ENSBTAP00000010276,ENSBTAP00000017580,ENSBTAP00000020018,ENSBTAP00000024209,ENSBTAP00000025322,ENSBTAP00000028853,ENSBTAP00000030304,ENSBTAP00000055431	CSRP3,HSPD1,NDUFA11,NDUFA13,NDUFA2,NDUFA9,NDUFAB1,NDUFC2,SLC25A4,UQCRC2
GO:0006626	protein targeting to mitochondrion	3	29	0.0005	ENSBTAP00000010276,ENSBTAP00000028853,ENSBTAP00000055431	HSPD1,NDUFA13,UQCRC2
GO:1901137	carbohydrate derivative biosynthetic process	5	180	0.00066	ENSBTAP00000008382,ENSBTAP00000008447,ENSBTAP00000017122,ENSBTAP00000028282,ENSBTAP00000041308	ACAT1,ATP5F1,ATP5H,ATP5J2,NDUFAB1
GO:0006754	ATP biosynthetic process	3	43	0.0014	ENSBTAP00000008447,ENSBTAP00000028282,ENSBTAP00000041308	ATP5F1,ATP5H,ATP5J2
GO:0033539	fatty acid beta-oxidation using acyl-CoA dehydrogenase	2	7	0.0014	ENSBTAP00000003999,ENSBTAP00000016570	ACADVL,ETFA
GO:0006733	oxidoreduction coenzyme metabolic process	3	46	0.0016	ENSBTAP00000002419,ENSBTAP00000007189,ENSBTAP00000015769	COQ9,NDUFA9,NNT
GO:0002026	regulation of the force of heart contraction	2	9	0.002	ENSBTAP00000011047,ENSBTAP00000030304	CSRP3,MYL3
GO:0006743	ubiquinone metabolic process	2	9	0.002	ENSBTAP00000002419,ENSBTAP00000007189	COQ9,NDUFA9
GO:0006744	ubiquinone biosynthetic process	2	9	0.002	ENSBTAP00000002419,ENSBTAP00000007189	COQ9,NDUFA9
GO:0009168	purine ribonucleoside monophosphate biosynthetic process	3	54	0.0023	ENSBTAP00000008447,ENSBTAP00000028282,ENSBTAP00000041308	ATP5F1,ATP5H,ATP5J2
GO:0005975	carbohydrate metabolic process	4	141	0.0026	ENSBTAP00000005730,ENSBTAP00000008382,ENSBTAP00000012454,ENSBTAP00000018741	CS,IDH2,MDH2,NDUFAB1
GO:0009409	response to cold	2	12	0.0029	ENSBTAP00000003999,ENSBTAP00000055431	ACADVL,HSPD1
GO:0009108	coenzyme biosynthetic process	3	62	0.0031	ENSBTAP00000002419,ENSBTAP00000007189,ENSBTAP00000017122	ACAT1,COQ9,NDUFA9
GO:0033365	protein localization to organelle	4	154	0.0034	ENSBTAP00000010276,ENSBTAP00000028853,ENSBTAP00000030304,ENSBTAP00000055431	CSRP3,HSPD1,NDUFA13,UQCRC2
GO:0060048	cardiac muscle contraction	2	15	0.0042	ENSBTAP00000011047,ENSBTAP00000030304	CSRP3,MYL3
GO:0022607	cellular component assembly	7	639	0.0052	ENSBTAP00000007189,ENSBTAP00000008382,ENSBTAP00000010276,ENSBTAP00000020018,ENSBTAP00000024209,ENSBTAP00000025322,ENSBTAP00000030304	CSRP3,NDUFA11,NDUFA13,NDUFA2,NDUFA9,NDUFAB1,NDUFC2
GO:0006637	acyl-CoA metabolic process	2	21	0.0071	ENSBTAP00000012551,ENSBTAP00000017122	ACAT1,SUCLG2
GO:0015986	ATP synthesis coupled proton transport	2	21	0.0071	ENSBTAP00000008447,ENSBTAP00000028282	ATP5F1,ATP5H
GO:0044743	protein transmembrane import into intracellular organelle	2	21	0.0071	ENSBTAP00000010276,ENSBTAP00000055431	HSPD1,NDUFA13
GO:0065002	intracellular protein transmembrane transport	2	22	0.0074	ENSBTAP00000010276,ENSBTAP00000055431	HSPD1,NDUFA13
GO:0044283	small molecule biosynthetic process	4	208	0.0085	ENSBTAP00000002419,ENSBTAP00000007189,ENSBTAP00000008382,ENSBTAP00000017122	ACAT1,COQ9,NDUFA9,NDUFAB1
GO:0008637	apoptotic mitochondrial changes	2	26	0.0096	ENSBTAP00000017580,ENSBTAP00000055431	HSPD1,SLC25A4
GO:0072593	reactive oxygen species metabolic process	2	28	0.0107	ENSBTAP00000010276,ENSBTAP00000015769	NDUFA13,NNT
GO:0044057	regulation of system process	3	111	0.0121	ENSBTAP00000008420,ENSBTAP00000011047,ENSBTAP00000030304	CSRP3,MYL3,TNNT1
GO:0044249	cellular biosynthetic process	9	1229	0.0132	ENSBTAP00000002419,ENSBTAP00000007189,ENSBTAP00000008382,ENSBTAP00000008447,ENSBTAP00000017122,ENSBTAP00000022789,ENSBTAP00000028282,ENSBTAP00000030304,ENSBTAP00000041308	ACAT1,AK3,ATP5F1,ATP5H,ATP5J2,COQ9,CSRP3,NDUFA9,NDUFAB1
GO:0043648	dicarboxylic acid metabolic process	2	33	0.0141	ENSBTAP00000012454,ENSBTAP00000018741	IDH2,MDH2
GO:1901576	organic substance biosynthetic process	9	1261	0.0155	ENSBTAP00000002419,ENSBTAP00000007189,ENSBTAP00000008382,ENSBTAP00000008447,ENSBTAP00000017122,ENSBTAP00000022789,ENSBTAP00000028282,ENSBTAP00000030304,ENSBTAP00000041308	ACAT1,AK3,ATP5F1,ATP5H,ATP5J2,COQ9,CSRP3,NDUFA9,NDUFAB1
GO:0048738	cardiac muscle tissue development	2	35	0.0156	ENSBTAP00000011047,ENSBTAP00000030304	CSRP3,MYL3
GO:0099132	ATP hydrolysis coupled cation transmembrane transport	2	36	0.0163	ENSBTAP00000008447,ENSBTAP00000028282	ATP5F1,ATP5H
GO:1990542	mitochondrial transmembrane transport	2	37	0.0169	ENSBTAP00000010276,ENSBTAP00000055431	HSPD1,NDUFA13
GO:0006937	regulation of muscle contraction	2	38	0.0176	ENSBTAP00000008420,ENSBTAP00000011047	MYL3,TNNT1
GO:0007006	mitochondrial membrane organization	2	38	0.0176	ENSBTAP00000010276,ENSBTAP00000017580	NDUFA13,SLC25A4
GO:0034654	nucleobase-containing compound biosynthetic process	6	666	0.0243	ENSBTAP00000008447,ENSBTAP00000017122,ENSBTAP00000022789,ENSBTAP00000028282,ENSBTAP00000030304,ENSBTAP00000041308	ACAT1,AK3,ATP5F1,ATP5H,ATP5J2,CSRP3
GO:0015893	drug transport	2	51	0.0295	ENSBTAP00000017580,ENSBTAP00000043063	HBB,SLC25A4
GO:0007517	muscle organ development	2	64	0.043	ENSBTAP00000011047,ENSBTAP00000030304	CSRP3,MYL3
