# Supplementary material for: Tandem mass tagged dataset used to characterize muscle-specific proteome changes in beef during early postmortem period
Source: Data Brief. 2020 Jul 23;32:106064. doi: 10.1016/j.dib.2020.106064 (PMC7394848; doi:10.1016/j.dib.2020.106064)
Supplement: Supplementary file 1 [file mmc1.zip › Supplymental Tables/Supplementary Table S7.xlsx]

## Sheet: PM45min - LL45min
#term ID	term description	observed gene count	background gene count	false discovery rate	matching proteins in your network (IDs)	matching proteins in your network (labels)
GO:0016491	oxidoreductase activity	11	356	1.18e-09	ENSBTAP00000003999,ENSBTAP00000009844,ENSBTAP00000012454,ENSBTAP00000013310,ENSBTAP00000015769,ENSBTAP00000016570,ENSBTAP00000018741,ENSBTAP00000019808,ENSBTAP00000040254,ENSBTAP00000040860,ENSBTAP00000054196	ACADS,ACADVL,COX7A1,CYB5R3,ETFA,HADHB,IDH2,MDH2,NNT,UQCRFS1,UQCRQ
GO:0048037	cofactor binding	9	224	6.59e-09	ENSBTAP00000003999,ENSBTAP00000007982,ENSBTAP00000009844,ENSBTAP00000015769,ENSBTAP00000016570,ENSBTAP00000018741,ENSBTAP00000037374,ENSBTAP00000043063,ENSBTAP00000054196	ACADS,ACADVL,ETFA,HBA,HBB,IDH2,NNT,SUCLG1,UQCRFS1
GO:0003824	catalytic activity	16	1931	6.07e-07	ENSBTAP00000003259,ENSBTAP00000003999,ENSBTAP00000007982,ENSBTAP00000009844,ENSBTAP00000012454,ENSBTAP00000013310,ENSBTAP00000015769,ENSBTAP00000015924,ENSBTAP00000016570,ENSBTAP00000017122,ENSBTAP00000018741,ENSBTAP00000019808,ENSBTAP00000028853,ENSBTAP00000040254,ENSBTAP00000040860,ENSBTAP00000054196	ACADS,ACADVL,ACAT1,ATP5A1,COX7A1,CYB5R3,ETFA,HADHB,IDH2,MDH2,NNT,PPIA,SUCLG1,UQCRC2,UQCRFS1,UQCRQ
GO:0005488	binding	19	3429	6.52e-06	ENSBTAP00000000589,ENSBTAP00000003259,ENSBTAP00000003999,ENSBTAP00000007982,ENSBTAP00000009844,ENSBTAP00000011047,ENSBTAP00000012454,ENSBTAP00000015769,ENSBTAP00000015924,ENSBTAP00000016570,ENSBTAP00000017122,ENSBTAP00000018741,ENSBTAP00000022375,ENSBTAP00000024749,ENSBTAP00000028853,ENSBTAP00000030304,ENSBTAP00000037374,ENSBTAP00000043063,ENSBTAP00000054196	ACADS,ACADVL,ACAT1,ATP5A1,CSRP3,ETFA,FABP3,HBA,HBB,HSPB6,IDH2,MDH2,MYL3,NNT,PPIA,S100A2,SUCLG1,UQCRC2,UQCRFS1
GO:0043167	ion binding	14	1741	6.52e-06	ENSBTAP00000000589,ENSBTAP00000003259,ENSBTAP00000003999,ENSBTAP00000009844,ENSBTAP00000011047,ENSBTAP00000016570,ENSBTAP00000017122,ENSBTAP00000018741,ENSBTAP00000022375,ENSBTAP00000028853,ENSBTAP00000030304,ENSBTAP00000037374,ENSBTAP00000043063,ENSBTAP00000054196	ACADS,ACADVL,ACAT1,ATP5A1,CSRP3,ETFA,FABP3,HBA,HBB,IDH2,MYL3,S100A2,UQCRC2,UQCRFS1
GO:0036094	small molecule binding	10	807	1.03e-05	ENSBTAP00000003259,ENSBTAP00000003999,ENSBTAP00000007982,ENSBTAP00000009844,ENSBTAP00000015769,ENSBTAP00000016570,ENSBTAP00000018741,ENSBTAP00000022375,ENSBTAP00000037374,ENSBTAP00000043063	ACADS,ACADVL,ATP5A1,ETFA,FABP3,HBA,HBB,IDH2,NNT,SUCLG1
GO:0009055	electron transfer activity	4	50	3.39e-05	ENSBTAP00000016570,ENSBTAP00000019808,ENSBTAP00000040860,ENSBTAP00000054196	COX7A1,ETFA,UQCRFS1,UQCRQ
GO:0050662	coenzyme binding	5	127	3.84e-05	ENSBTAP00000003999,ENSBTAP00000009844,ENSBTAP00000015769,ENSBTAP00000016570,ENSBTAP00000018741	ACADS,ACADVL,ETFA,IDH2,NNT
GO:0003988	acetyl-CoA C-acyltransferase activity	2	3	0.00037	ENSBTAP00000013310,ENSBTAP00000017122	ACAT1,HADHB
GO:0050660	flavin adenine dinucleotide binding	3	32	0.00037	ENSBTAP00000003999,ENSBTAP00000009844,ENSBTAP00000016570	ACADS,ACADVL,ETFA
GO:0008121	ubiquinol-cytochrome-c reductase activity	2	5	0.00065	ENSBTAP00000040860,ENSBTAP00000054196	UQCRFS1,UQCRQ
GO:0046872	metal ion binding	9	1116	0.00065	ENSBTAP00000000589,ENSBTAP00000011047,ENSBTAP00000017122,ENSBTAP00000018741,ENSBTAP00000028853,ENSBTAP00000030304,ENSBTAP00000037374,ENSBTAP00000043063,ENSBTAP00000054196	ACAT1,CSRP3,HBA,HBB,IDH2,MYL3,S100A2,UQCRC2,UQCRFS1
GO:0000166	nucleotide binding	7	671	0.0008	ENSBTAP00000003259,ENSBTAP00000003999,ENSBTAP00000007982,ENSBTAP00000009844,ENSBTAP00000015769,ENSBTAP00000016570,ENSBTAP00000018741	ACADS,ACADVL,ATP5A1,ETFA,IDH2,NNT,SUCLG1
GO:0003995	acyl-CoA dehydrogenase activity	2	8	0.00085	ENSBTAP00000003999,ENSBTAP00000009844	ACADS,ACADVL
GO:0015078	proton transmembrane transporter activity	3	57	0.0009	ENSBTAP00000003259,ENSBTAP00000009643,ENSBTAP00000019808	ATP5A1,ATP5L,COX7A1
GO:0005344	oxygen carrier activity	2	9	0.00093	ENSBTAP00000037374,ENSBTAP00000043063	HBA,HBB
GO:0016616	oxidoreductase activity, acting on the CH-OH group of donors, NAD or NADP as acceptor	3	59	0.00093	ENSBTAP00000012454,ENSBTAP00000013310,ENSBTAP00000018741	HADHB,IDH2,MDH2
GO:0019825	oxygen binding	2	9	0.00093	ENSBTAP00000037374,ENSBTAP00000043063	HBA,HBB
GO:1901363	heterocyclic compound binding	9	1534	0.0033	ENSBTAP00000003259,ENSBTAP00000003999,ENSBTAP00000007982,ENSBTAP00000009844,ENSBTAP00000015769,ENSBTAP00000016570,ENSBTAP00000018741,ENSBTAP00000037374,ENSBTAP00000043063	ACADS,ACADVL,ATP5A1,ETFA,HBA,HBB,IDH2,NNT,SUCLG1
GO:0097159	organic cyclic compound binding	9	1559	0.0036	ENSBTAP00000003259,ENSBTAP00000003999,ENSBTAP00000007982,ENSBTAP00000009844,ENSBTAP00000015769,ENSBTAP00000016570,ENSBTAP00000018741,ENSBTAP00000037374,ENSBTAP00000043063	ACADS,ACADVL,ATP5A1,ETFA,HBA,HBB,IDH2,NNT,SUCLG1
GO:0051287	NAD binding	2	27	0.0047	ENSBTAP00000015769,ENSBTAP00000018741	IDH2,NNT
GO:0016651	oxidoreductase activity, acting on NAD(P)H	2	51	0.014	ENSBTAP00000015769,ENSBTAP00000040254	CYB5R3,NNT
GO:0020037	heme binding	2	51	0.014	ENSBTAP00000037374,ENSBTAP00000043063	HBA,HBB
GO:0016874	ligase activity	2	63	0.0185	ENSBTAP00000007982,ENSBTAP00000017122	ACAT1,SUCLG1
GO:0042802	identical protein binding	4	439	0.0199	ENSBTAP00000000589,ENSBTAP00000012454,ENSBTAP00000024749,ENSBTAP00000030304	CSRP3,HSPB6,MDH2,S100A2
GO:0008092	cytoskeletal protein binding	3	246	0.0256	ENSBTAP00000011047,ENSBTAP00000022375,ENSBTAP00000030304	CSRP3,FABP3,MYL3
GO:0008144	drug binding	4	492	0.0267	ENSBTAP00000003259,ENSBTAP00000015924,ENSBTAP00000037374,ENSBTAP00000043063	ATP5A1,HBA,HBB,PPIA
GO:0043168	anion binding	5	830	0.0331	ENSBTAP00000003259,ENSBTAP00000003999,ENSBTAP00000009844,ENSBTAP00000016570,ENSBTAP00000022375	ACADS,ACADVL,ATP5A1,ETFA,FABP3
GO:0046914	transition metal ion binding	3	304	0.04	ENSBTAP00000000589,ENSBTAP00000028853,ENSBTAP00000037374	HBA,S100A2,UQCRC2
GO:0003779	actin binding	2	123	0.0498	ENSBTAP00000011047,ENSBTAP00000030304	CSRP3,MYL3

## Sheet: PM12h - LL12h
#term ID	term description	observed gene count	background gene count	false discovery rate	matching proteins in your network (IDs)	matching proteins in your network (labels)
GO:0048037	cofactor binding	13	224	2.11e-13	ENSBTAP00000002852,ENSBTAP00000003999,ENSBTAP00000008431,ENSBTAP00000009844,ENSBTAP00000010949,ENSBTAP00000015769,ENSBTAP00000016013,ENSBTAP00000016224,ENSBTAP00000016570,ENSBTAP00000018741,ENSBTAP00000043063,ENSBTAP00000054196,ENSBTAP00000054495	ACADS,ACADVL,ACO2,CYC1,ETFA,HBB,IDH2,NDUFS2,NDUFS8,NNT,SDHA,SDHB,UQCRFS1
GO:0003824	catalytic activity	24	1931	2.64e-12	ENSBTAP00000002852,ENSBTAP00000003999,ENSBTAP00000005730,ENSBTAP00000007278,ENSBTAP00000008431,ENSBTAP00000008447,ENSBTAP00000009844,ENSBTAP00000010949,ENSBTAP00000014801,ENSBTAP00000015769,ENSBTAP00000015924,ENSBTAP00000016013,ENSBTAP00000016224,ENSBTAP00000016570,ENSBTAP00000017122,ENSBTAP00000017232,ENSBTAP00000018505,ENSBTAP00000018741,ENSBTAP00000019808,ENSBTAP00000024326,ENSBTAP00000028853,…	ACADS,ACADVL,ACAT1,ACO2,ATP5C1,ATP5F1,ATP5J2,ATP5O,COX7A1,CS,CYC1,ENO3,ETFA,IDH2,NDUFA4,NDUFS2,NDUFS8,NNT,PPIA,SARS,SDHA,SDHB,UQCRC2,UQCRFS1
GO:0016491	oxidoreductase activity	13	356	2.09e-11	ENSBTAP00000002852,ENSBTAP00000003999,ENSBTAP00000009844,ENSBTAP00000010949,ENSBTAP00000014801,ENSBTAP00000015769,ENSBTAP00000016013,ENSBTAP00000016224,ENSBTAP00000016570,ENSBTAP00000018741,ENSBTAP00000019808,ENSBTAP00000054196,ENSBTAP00000054495	ACADS,ACADVL,COX7A1,CYC1,ETFA,IDH2,NDUFA4,NDUFS2,NDUFS8,NNT,SDHA,SDHB,UQCRFS1
GO:0009055	electron transfer activity	7	50	1.13e-09	ENSBTAP00000010949,ENSBTAP00000014801,ENSBTAP00000016224,ENSBTAP00000016570,ENSBTAP00000019808,ENSBTAP00000054196,ENSBTAP00000054495	COX7A1,CYC1,ETFA,NDUFA4,SDHA,SDHB,UQCRFS1
GO:0043167	ion binding	20	1741	1.85e-09	ENSBTAP00000000589,ENSBTAP00000002852,ENSBTAP00000003999,ENSBTAP00000007278,ENSBTAP00000008431,ENSBTAP00000009844,ENSBTAP00000010949,ENSBTAP00000011047,ENSBTAP00000016013,ENSBTAP00000016224,ENSBTAP00000016570,ENSBTAP00000017122,ENSBTAP00000017232,ENSBTAP00000018741,ENSBTAP00000022375,ENSBTAP00000028853,ENSBTAP00000030304,ENSBTAP00000043063,ENSBTAP00000054196,ENSBTAP00000054495	ACADS,ACADVL,ACAT1,ACO2,CSRP3,CYC1,ENO3,ETFA,FABP3,HBB,IDH2,MYL3,NDUFS2,NDUFS8,S100A2,SARS,SDHA,SDHB,UQCRC2,UQCRFS1
GO:0015078	proton transmembrane transporter activity	6	57	1.06e-07	ENSBTAP00000008447,ENSBTAP00000014801,ENSBTAP00000018505,ENSBTAP00000019808,ENSBTAP00000024326,ENSBTAP00000028282	ATP5C1,ATP5F1,ATP5H,ATP5O,COX7A1,NDUFA4
GO:0005488	binding	24	3429	1.55e-07	ENSBTAP00000000589,ENSBTAP00000002852,ENSBTAP00000003999,ENSBTAP00000007278,ENSBTAP00000008431,ENSBTAP00000009844,ENSBTAP00000010949,ENSBTAP00000011047,ENSBTAP00000014801,ENSBTAP00000015769,ENSBTAP00000015924,ENSBTAP00000016013,ENSBTAP00000016224,ENSBTAP00000016570,ENSBTAP00000017122,ENSBTAP00000017131,ENSBTAP00000017232,ENSBTAP00000018741,ENSBTAP00000022375,ENSBTAP00000028853,ENSBTAP00000030304,…	ACADS,ACADVL,ACAT1,ACO2,CSRP3,CYC1,ENO3,ETFA,FABP3,HBB,IDH2,MYL3,NDUFA4,NDUFS2,NDUFS8,NNT,PPIA,S100A2,SARS,SDHA,SDHB,SLC25A3,UQCRC2,UQCRFS1
GO:0050662	coenzyme binding	7	127	2.48e-07	ENSBTAP00000002852,ENSBTAP00000003999,ENSBTAP00000009844,ENSBTAP00000015769,ENSBTAP00000016570,ENSBTAP00000018741,ENSBTAP00000054495	ACADS,ACADVL,ETFA,IDH2,NDUFS2,NNT,SDHA
GO:0046872	metal ion binding	14	1116	7.07e-07	ENSBTAP00000000589,ENSBTAP00000002852,ENSBTAP00000007278,ENSBTAP00000008431,ENSBTAP00000010949,ENSBTAP00000011047,ENSBTAP00000016013,ENSBTAP00000016224,ENSBTAP00000017122,ENSBTAP00000018741,ENSBTAP00000028853,ENSBTAP00000030304,ENSBTAP00000043063,ENSBTAP00000054196	ACAT1,ACO2,CSRP3,CYC1,ENO3,HBB,IDH2,MYL3,NDUFS2,NDUFS8,S100A2,SDHB,UQCRC2,UQCRFS1
GO:0051536	iron-sulfur cluster binding	5	40	7.07e-07	ENSBTAP00000002852,ENSBTAP00000008431,ENSBTAP00000010949,ENSBTAP00000016013,ENSBTAP00000054196	ACO2,NDUFS2,NDUFS8,SDHB,UQCRFS1
GO:0015075	ion transmembrane transporter activity	8	258	9.35e-07	ENSBTAP00000008447,ENSBTAP00000014801,ENSBTAP00000017131,ENSBTAP00000017580,ENSBTAP00000018505,ENSBTAP00000019808,ENSBTAP00000024326,ENSBTAP00000028282	ATP5C1,ATP5F1,ATP5H,ATP5O,COX7A1,NDUFA4,SLC25A3,SLC25A4
GO:0051539	4 iron, 4 sulfur cluster binding	4	25	4.17e-06	ENSBTAP00000002852,ENSBTAP00000008431,ENSBTAP00000010949,ENSBTAP00000016013	ACO2,NDUFS2,NDUFS8,SDHB
GO:0016627	oxidoreductase activity, acting on the CH-CH group of donors	4	29	6.72e-06	ENSBTAP00000003999,ENSBTAP00000009844,ENSBTAP00000010949,ENSBTAP00000054495	ACADS,ACADVL,SDHA,SDHB
GO:0015318	inorganic molecular entity transmembrane transporter activity	7	239	7.03e-06	ENSBTAP00000008447,ENSBTAP00000014801,ENSBTAP00000017131,ENSBTAP00000018505,ENSBTAP00000019808,ENSBTAP00000024326,ENSBTAP00000028282	ATP5C1,ATP5F1,ATP5H,ATP5O,COX7A1,NDUFA4,SLC25A3
GO:0050660	flavin adenine dinucleotide binding	4	32	8.19e-06	ENSBTAP00000003999,ENSBTAP00000009844,ENSBTAP00000016570,ENSBTAP00000054495	ACADS,ACADVL,ETFA,SDHA
GO:0036094	small molecule binding	10	807	4.11e-05	ENSBTAP00000002852,ENSBTAP00000003999,ENSBTAP00000009844,ENSBTAP00000015769,ENSBTAP00000016570,ENSBTAP00000017232,ENSBTAP00000018741,ENSBTAP00000022375,ENSBTAP00000043063,ENSBTAP00000054495	ACADS,ACADVL,ETFA,FABP3,HBB,IDH2,NDUFS2,NNT,SARS,SDHA
GO:0008177	succinate dehydrogenase (ubiquinone) activity	2	2	0.00019	ENSBTAP00000010949,ENSBTAP00000054495	SDHA,SDHB
GO:0051287	NAD binding	3	27	0.00023	ENSBTAP00000002852,ENSBTAP00000015769,ENSBTAP00000018741	IDH2,NDUFS2,NNT
GO:0022804	active transmembrane transporter activity	4	91	0.00029	ENSBTAP00000017131,ENSBTAP00000017580,ENSBTAP00000018505,ENSBTAP00000024326	ATP5C1,ATP5O,SLC25A3,SLC25A4
GO:0051538	3 iron, 4 sulfur cluster binding	2	3	0.00029	ENSBTAP00000008431,ENSBTAP00000010949	ACO2,SDHB
GO:0000166	nucleotide binding	8	671	0.00041	ENSBTAP00000002852,ENSBTAP00000003999,ENSBTAP00000009844,ENSBTAP00000015769,ENSBTAP00000016570,ENSBTAP00000017232,ENSBTAP00000018741,ENSBTAP00000054495	ACADS,ACADVL,ETFA,IDH2,NDUFS2,NNT,SARS,SDHA
GO:0016887	ATPase activity	4	111	0.00053	ENSBTAP00000008447,ENSBTAP00000018505,ENSBTAP00000024326,ENSBTAP00000041308	ATP5C1,ATP5F1,ATP5J2,ATP5O
GO:0003995	acyl-CoA dehydrogenase activity	2	8	0.001	ENSBTAP00000003999,ENSBTAP00000009844	ACADS,ACADVL
GO:0016651	oxidoreductase activity, acting on NAD(P)H	3	51	0.001	ENSBTAP00000002852,ENSBTAP00000015769,ENSBTAP00000016013	NDUFS2,NDUFS8,NNT
GO:0046933	proton-transporting ATP synthase activity, rotational mechanism	2	10	0.0014	ENSBTAP00000018505,ENSBTAP00000024326	ATP5C1,ATP5O
GO:0048038	quinone binding	2	10	0.0014	ENSBTAP00000002852,ENSBTAP00000010949	NDUFS2,SDHB
GO:0051537	2 iron, 2 sulfur cluster binding	2	16	0.003	ENSBTAP00000010949,ENSBTAP00000054196	SDHB,UQCRFS1
GO:0004129	cytochrome-c oxidase activity	2	19	0.004	ENSBTAP00000014801,ENSBTAP00000019808	COX7A1,NDUFA4
GO:0016829	lyase activity	3	88	0.004	ENSBTAP00000007278,ENSBTAP00000008431,ENSBTAP00000017122	ACAT1,ACO2,ENO3
GO:1901363	heterocyclic compound binding	10	1534	0.0044	ENSBTAP00000002852,ENSBTAP00000003999,ENSBTAP00000009844,ENSBTAP00000015769,ENSBTAP00000016224,ENSBTAP00000016570,ENSBTAP00000017232,ENSBTAP00000018741,ENSBTAP00000043063,ENSBTAP00000054495	ACADS,ACADVL,CYC1,ETFA,HBB,IDH2,NDUFS2,NNT,SARS,SDHA
GO:0097159	organic cyclic compound binding	10	1559	0.0048	ENSBTAP00000002852,ENSBTAP00000003999,ENSBTAP00000009844,ENSBTAP00000015769,ENSBTAP00000016224,ENSBTAP00000016570,ENSBTAP00000017232,ENSBTAP00000018741,ENSBTAP00000043063,ENSBTAP00000054495	ACADS,ACADVL,CYC1,ETFA,HBB,IDH2,NDUFS2,NNT,SARS,SDHA
GO:0016836	hydro-lyase activity	2	25	0.0055	ENSBTAP00000007278,ENSBTAP00000008431	ACO2,ENO3
GO:0008137	NADH dehydrogenase (ubiquinone) activity	2	26	0.0058	ENSBTAP00000002852,ENSBTAP00000016013	NDUFS2,NDUFS8
GO:0020037	heme binding	2	51	0.0153	ENSBTAP00000016224,ENSBTAP00000043063	CYC1,HBB
GO:0015291	secondary active transmembrane transporter activity	2	52	0.0157	ENSBTAP00000017131,ENSBTAP00000017580	SLC25A3,SLC25A4
GO:0000287	magnesium ion binding	2	58	0.0186	ENSBTAP00000007278,ENSBTAP00000018741	ENO3,IDH2
GO:0043168	anion binding	6	830	0.0197	ENSBTAP00000003999,ENSBTAP00000009844,ENSBTAP00000016570,ENSBTAP00000017232,ENSBTAP00000022375,ENSBTAP00000054495	ACADS,ACADVL,ETFA,FABP3,SARS,SDHA
GO:0016874	ligase activity	2	63	0.0211	ENSBTAP00000017122,ENSBTAP00000017232	ACAT1,SARS
GO:0016746	transferase activity, transferring acyl groups	2	81	0.0333	ENSBTAP00000005730,ENSBTAP00000017122	ACAT1,CS
GO:0008092	cytoskeletal protein binding	3	246	0.0376	ENSBTAP00000011047,ENSBTAP00000022375,ENSBTAP00000030304	CSRP3,FABP3,MYL3
GO:0008509	anion transmembrane transporter activity	2	96	0.0437	ENSBTAP00000017131,ENSBTAP00000017580	SLC25A3,SLC25A4

## Sheet: PM36h - LL36h
#term ID	term description	observed gene count	background gene count	false discovery rate	matching proteins in your network (IDs)	matching proteins in your network (labels)
GO:0016491	oxidoreductase activity	18	356	9.97e-17	ENSBTAP00000002852,ENSBTAP00000003999,ENSBTAP00000007189,ENSBTAP00000008382,ENSBTAP00000009844,ENSBTAP00000010276,ENSBTAP00000010949,ENSBTAP00000012454,ENSBTAP00000015769,ENSBTAP00000016570,ENSBTAP00000018741,ENSBTAP00000020018,ENSBTAP00000024209,ENSBTAP00000029026,ENSBTAP00000051619,ENSBTAP00000053151,ENSBTAP00000054196,ENSBTAP00000054495	ACADS,ACADVL,COX2,COX7CP1,ETFA,IDH2,MDH2,NDUFA13,NDUFA2,NDUFA9,NDUFAB1,NDUFC2,NDUFS2,NDUFV1,NNT,SDHA,SDHB,UQCRFS1
GO:0003824	catalytic activity	27	1931	4.93e-13	ENSBTAP00000002852,ENSBTAP00000003999,ENSBTAP00000005730,ENSBTAP00000007189,ENSBTAP00000008382,ENSBTAP00000008447,ENSBTAP00000009844,ENSBTAP00000010276,ENSBTAP00000010949,ENSBTAP00000012454,ENSBTAP00000012551,ENSBTAP00000015769,ENSBTAP00000015924,ENSBTAP00000016570,ENSBTAP00000017122,ENSBTAP00000018741,ENSBTAP00000020018,ENSBTAP00000022789,ENSBTAP00000024209,ENSBTAP00000028853,ENSBTAP00000029026,…	ACADS,ACADVL,ACAT1,AK3,ATP5F1,ATP5J2,COX2,COX7CP1,CS,ETFA,HSPD1,IDH2,MDH2,NDUFA13,NDUFA2,NDUFA9,NDUFAB1,NDUFC2,NDUFS2,NDUFV1,NNT,PPIA,SDHA,SDHB,SUCLG2,UQCRC2,UQCRFS1
GO:0048037	cofactor binding	12	224	2.78e-11	ENSBTAP00000002852,ENSBTAP00000003999,ENSBTAP00000008382,ENSBTAP00000009844,ENSBTAP00000010949,ENSBTAP00000015769,ENSBTAP00000016570,ENSBTAP00000018741,ENSBTAP00000029026,ENSBTAP00000043063,ENSBTAP00000054196,ENSBTAP00000054495	ACADS,ACADVL,ETFA,HBB,IDH2,NDUFAB1,NDUFS2,NDUFV1,NNT,SDHA,SDHB,UQCRFS1
GO:0016651	oxidoreductase activity, acting on NAD(P)H	8	51	7.97e-11	ENSBTAP00000002852,ENSBTAP00000007189,ENSBTAP00000008382,ENSBTAP00000010276,ENSBTAP00000015769,ENSBTAP00000020018,ENSBTAP00000024209,ENSBTAP00000029026	NDUFA13,NDUFA2,NDUFA9,NDUFAB1,NDUFC2,NDUFS2,NDUFV1,NNT
GO:0003954	NADH dehydrogenase activity	7	29	1.17e-10	ENSBTAP00000002852,ENSBTAP00000007189,ENSBTAP00000008382,ENSBTAP00000010276,ENSBTAP00000020018,ENSBTAP00000024209,ENSBTAP00000029026	NDUFA13,NDUFA2,NDUFA9,NDUFAB1,NDUFC2,NDUFS2,NDUFV1
GO:0008137	NADH dehydrogenase (ubiquinone) activity	6	26	4.83e-09	ENSBTAP00000002852,ENSBTAP00000008382,ENSBTAP00000010276,ENSBTAP00000020018,ENSBTAP00000024209,ENSBTAP00000029026	NDUFA13,NDUFA2,NDUFAB1,NDUFC2,NDUFS2,NDUFV1
GO:0050662	coenzyme binding	8	127	3.07e-08	ENSBTAP00000002852,ENSBTAP00000003999,ENSBTAP00000009844,ENSBTAP00000015769,ENSBTAP00000016570,ENSBTAP00000018741,ENSBTAP00000029026,ENSBTAP00000054495	ACADS,ACADVL,ETFA,IDH2,NDUFS2,NDUFV1,NNT,SDHA
GO:0009055	electron transfer activity	6	50	9.92e-08	ENSBTAP00000010949,ENSBTAP00000016570,ENSBTAP00000051619,ENSBTAP00000053151,ENSBTAP00000054196,ENSBTAP00000054495	COX2,COX7CP1,ETFA,SDHA,SDHB,UQCRFS1
GO:0043167	ion binding	19	1741	2.83e-07	ENSBTAP00000002852,ENSBTAP00000003999,ENSBTAP00000008382,ENSBTAP00000009844,ENSBTAP00000010949,ENSBTAP00000011047,ENSBTAP00000012551,ENSBTAP00000016570,ENSBTAP00000017122,ENSBTAP00000018741,ENSBTAP00000022789,ENSBTAP00000028853,ENSBTAP00000029026,ENSBTAP00000030304,ENSBTAP00000043063,ENSBTAP00000053151,ENSBTAP00000054196,ENSBTAP00000054495,ENSBTAP00000055431	ACADS,ACADVL,ACAT1,AK3,COX2,CSRP3,ETFA,HBB,HSPD1,IDH2,MYL3,NDUFAB1,NDUFS2,NDUFV1,SDHA,SDHB,SUCLG2,UQCRC2,UQCRFS1
GO:0005488	binding	26	3429	3.36e-07	ENSBTAP00000002419,ENSBTAP00000002852,ENSBTAP00000003999,ENSBTAP00000006167,ENSBTAP00000008382,ENSBTAP00000008420,ENSBTAP00000009844,ENSBTAP00000010949,ENSBTAP00000011047,ENSBTAP00000012454,ENSBTAP00000012551,ENSBTAP00000015769,ENSBTAP00000015924,ENSBTAP00000016570,ENSBTAP00000017122,ENSBTAP00000017131,ENSBTAP00000018741,ENSBTAP00000022789,ENSBTAP00000028853,ENSBTAP00000029026,ENSBTAP00000030304,…	A2M,ACADS,ACADVL,ACAT1,AK3,COQ9,COX2,CSRP3,ETFA,HBB,HSPD1,IDH2,MDH2,MYL3,NDUFAB1,NDUFS2,NDUFV1,NNT,PPIA,SDHA,SDHB,SLC25A3,SUCLG2,TNNT1,UQCRC2,UQCRFS1
GO:0036094	small molecule binding	13	807	1.04e-06	ENSBTAP00000002852,ENSBTAP00000003999,ENSBTAP00000008382,ENSBTAP00000009844,ENSBTAP00000012551,ENSBTAP00000015769,ENSBTAP00000016570,ENSBTAP00000018741,ENSBTAP00000022789,ENSBTAP00000029026,ENSBTAP00000043063,ENSBTAP00000054495,ENSBTAP00000055431	ACADS,ACADVL,AK3,ETFA,HBB,HSPD1,IDH2,NDUFAB1,NDUFS2,NDUFV1,NNT,SDHA,SUCLG2
GO:0000166	nucleotide binding	11	671	9.88e-06	ENSBTAP00000002852,ENSBTAP00000003999,ENSBTAP00000009844,ENSBTAP00000012551,ENSBTAP00000015769,ENSBTAP00000016570,ENSBTAP00000018741,ENSBTAP00000022789,ENSBTAP00000029026,ENSBTAP00000054495,ENSBTAP00000055431	ACADS,ACADVL,AK3,ETFA,HSPD1,IDH2,NDUFS2,NDUFV1,NNT,SDHA,SUCLG2
GO:0051287	NAD binding	4	27	1.22e-05	ENSBTAP00000002852,ENSBTAP00000015769,ENSBTAP00000018741,ENSBTAP00000029026	IDH2,NDUFS2,NDUFV1,NNT
GO:0016627	oxidoreductase activity, acting on the CH-CH group of donors	4	29	1.49e-05	ENSBTAP00000003999,ENSBTAP00000009844,ENSBTAP00000010949,ENSBTAP00000054495	ACADS,ACADVL,SDHA,SDHB
GO:0050660	flavin adenine dinucleotide binding	4	32	2.01e-05	ENSBTAP00000003999,ENSBTAP00000009844,ENSBTAP00000016570,ENSBTAP00000054495	ACADS,ACADVL,ETFA,SDHA
GO:0051536	iron-sulfur cluster binding	4	40	4.32e-05	ENSBTAP00000002852,ENSBTAP00000010949,ENSBTAP00000029026,ENSBTAP00000054196	NDUFS2,NDUFV1,SDHB,UQCRFS1
GO:0015078	proton transmembrane transporter activity	4	57	0.00014	ENSBTAP00000008447,ENSBTAP00000028282,ENSBTAP00000051619,ENSBTAP00000053151	ATP5F1,ATP5H,COX2,COX7CP1
GO:0046872	metal ion binding	12	1116	0.00014	ENSBTAP00000002852,ENSBTAP00000010949,ENSBTAP00000011047,ENSBTAP00000012551,ENSBTAP00000017122,ENSBTAP00000018741,ENSBTAP00000028853,ENSBTAP00000029026,ENSBTAP00000030304,ENSBTAP00000043063,ENSBTAP00000053151,ENSBTAP00000054196	ACAT1,COX2,CSRP3,HBB,IDH2,MYL3,NDUFS2,NDUFV1,SDHB,SUCLG2,UQCRC2,UQCRFS1
GO:0008177	succinate dehydrogenase (ubiquinone) activity	2	2	0.00029	ENSBTAP00000010949,ENSBTAP00000054495	SDHA,SDHB
GO:0015075	ion transmembrane transporter activity	6	258	0.00035	ENSBTAP00000008447,ENSBTAP00000017131,ENSBTAP00000017580,ENSBTAP00000028282,ENSBTAP00000051619,ENSBTAP00000053151	ATP5F1,ATP5H,COX2,COX7CP1,SLC25A3,SLC25A4
GO:0051539	4 iron, 4 sulfur cluster binding	3	25	0.00035	ENSBTAP00000002852,ENSBTAP00000010949,ENSBTAP00000029026	NDUFS2,NDUFV1,SDHB
GO:0043168	anion binding	9	830	0.0013	ENSBTAP00000003999,ENSBTAP00000008382,ENSBTAP00000009844,ENSBTAP00000012551,ENSBTAP00000016570,ENSBTAP00000022789,ENSBTAP00000029026,ENSBTAP00000054495,ENSBTAP00000055431	ACADS,ACADVL,AK3,ETFA,HSPD1,NDUFAB1,NDUFV1,SDHA,SUCLG2
GO:0003995	acyl-CoA dehydrogenase activity	2	8	0.0016	ENSBTAP00000003999,ENSBTAP00000009844	ACADS,ACADVL
GO:1901363	heterocyclic compound binding	12	1534	0.0018	ENSBTAP00000002852,ENSBTAP00000003999,ENSBTAP00000009844,ENSBTAP00000012551,ENSBTAP00000015769,ENSBTAP00000016570,ENSBTAP00000018741,ENSBTAP00000022789,ENSBTAP00000029026,ENSBTAP00000043063,ENSBTAP00000054495,ENSBTAP00000055431	ACADS,ACADVL,AK3,ETFA,HBB,HSPD1,IDH2,NDUFS2,NDUFV1,NNT,SDHA,SUCLG2
GO:0015318	inorganic molecular entity transmembrane transporter activity	5	239	0.0019	ENSBTAP00000008447,ENSBTAP00000017131,ENSBTAP00000028282,ENSBTAP00000051619,ENSBTAP00000053151	ATP5F1,ATP5H,COX2,COX7CP1,SLC25A3
GO:0048038	quinone binding	2	10	0.002	ENSBTAP00000002852,ENSBTAP00000010949	NDUFS2,SDHB
GO:0097159	organic cyclic compound binding	12	1559	0.002	ENSBTAP00000002852,ENSBTAP00000003999,ENSBTAP00000009844,ENSBTAP00000012551,ENSBTAP00000015769,ENSBTAP00000016570,ENSBTAP00000018741,ENSBTAP00000022789,ENSBTAP00000029026,ENSBTAP00000043063,ENSBTAP00000054495,ENSBTAP00000055431	ACADS,ACADVL,AK3,ETFA,HBB,HSPD1,IDH2,NDUFS2,NDUFV1,NNT,SDHA,SUCLG2
GO:0051537	2 iron, 2 sulfur cluster binding	2	16	0.0044	ENSBTAP00000010949,ENSBTAP00000054196	SDHB,UQCRFS1
GO:0140104	molecular carrier activity	2	18	0.0053	ENSBTAP00000008382,ENSBTAP00000043063	HBB,NDUFAB1
GO:0004129	cytochrome-c oxidase activity	2	19	0.0056	ENSBTAP00000051619,ENSBTAP00000053151	COX2,COX7CP1
GO:0008144	drug binding	5	492	0.0321	ENSBTAP00000012551,ENSBTAP00000015924,ENSBTAP00000022789,ENSBTAP00000043063,ENSBTAP00000055431	AK3,HBB,HSPD1,PPIA,SUCLG2
GO:0015291	secondary active transmembrane transporter activity	2	52	0.0325	ENSBTAP00000017131,ENSBTAP00000017580	SLC25A3,SLC25A4
GO:0016616	oxidoreductase activity, acting on the CH-OH group of donors, NAD or NADP as acceptor	2	59	0.0402	ENSBTAP00000012454,ENSBTAP00000018741	IDH2,MDH2
GO:0016874	ligase activity	2	63	0.0445	ENSBTAP00000012551,ENSBTAP00000017122	ACAT1,SUCLG2
